# Supplementary material for: DNA aptamers against bacterial cells can be efficiently selected by a SELEX process using state-of-the art qPCR and ultra-deep sequencing
Source: Sci Rep. 2020 Dec 1;10:20917. doi: 10.1038/s41598-020-77221-9 (PMC7708460; doi:10.1038/s41598-020-77221-9)
Supplement: Supplementary file 2 — Supplementary Information 2. [file 41598_2020_77221_MOESM2_ESM.xlsx]

## Sheet: R00
Top 1000 reads, Illumina, Round R00
R00	89950 reads
rank	absolute count	reads per million	random region	full sequence	analysed as candidate
1	8	88.9383	ACAAATACGGGTTTCCAAAAACTGCATGTAATATTCAAGA	TAGGGAAGAGAAGGACATATGATACAAATACGGGTTTCCAAAAACTGCATGTAATATTCAAGATTGACTAGTACATGACCACTTGA
2	8	88.9383	TCGAAATAAACAATTAATACACTAATGAATTACGTACTTG	TAGGGAAGAGAAGGACATATGATTCGAAATAAACAATTAATACACTAATGAATTACGTACTTGTTGACTAGTACATGACCACTTGA
3	7	77.821	AGAGAAATAACTACCGGTGCTCAAAATTATATAATTCCCA	TAGGGAAGAGAAGGACATATGATAGAGAAATAACTACCGGTGCTCAAAATTATATAATTCCCATTGACTAGTACATGACCACTTGA
4	7	77.821	AGTGTCTTCCAATTTCCTACTTAGGCTTAATGTCTAAGTG	TAGGGAAGAGAAGGACATATGATAGTGTCTTCCAATTTCCTACTTAGGCTTAATGTCTAAGTGTTGACTAGTACATGACCACTTGA
5	7	77.821	ACAGAGAAACATATGCCCAAAAGTCTGACGGATGGTCAGA	TAGGGAAGAGAAGGACATATGATACAGAGAAACATATGCCCAAAAGTCTGACGGATGGTCAGATTGACTAGTACATGACCACTTGA
6	7	77.821	GAGTGGGGATTAAAATGACACTAATGTCATCGCTATTTGC	TAGGGAAGAGAAGGACATATGATGAGTGGGGATTAAAATGACACTAATGTCATCGCTATTTGCTTGACTAGTACATGACCACTTGA
7	6	66.7037	CACAAATAAGAAAGCAAAATCAATCAGAGGTCACAATTTG	TAGGGAAGAGAAGGACATATGATCACAAATAAGAAAGCAAAATCAATCAGAGGTCACAATTTGTTGACTAGTACATGACCACTTGA
8	6	66.7037	GGTAGTAAGTGTCGCAGAGACGGAAACCGAGTATCCAAGC	TAGGGAAGAGAAGGACATATGATGGTAGTAAGTGTCGCAGAGACGGAAACCGAGTATCCAAGCTTGACTAGTACATGACCACTTGA
9	6	66.7037	CCCAGCACTCACAGATCTGATCGCTATCCCGACCAACTAG	TAGGGAAGAGAAGGACATATGATCCCAGCACTCACAGATCTGATCGCTATCCCGACCAACTAGTTGACTAGTACATGACCACTTGA
10	6	66.7037	GCAGTTCAAATAGCCTTATCGGTGCCGAAATAGGGACACA	TAGGGAAGAGAAGGACATATGATGCAGTTCAAATAGCCTTATCGGTGCCGAAATAGGGACACATTGACTAGTACATGACCACTTGA
11	6	66.7037	AAGCCGTTTGTCAGAGCTCACGGATTAACTCACTGTAAGG	TAGGGAAGAGAAGGACATATGATAAGCCGTTTGTCAGAGCTCACGGATTAACTCACTGTAAGGTTGACTAGTACATGACCACTTGA
12	6	66.7037	GAGAGCTACGGGGTGAGGCACTAACCCAGCGATTCATCGC	TAGGGAAGAGAAGGACATATGATGAGAGCTACGGGGTGAGGCACTAACCCAGCGATTCATCGCTTGACTAGTACATGACCACTTGA
13	6	66.7037	CTCGAATAGAAGAAAAAGACTTTACGCAAGTTAGCTGGGG	TAGGGAAGAGAAGGACATATGATCTCGAATAGAAGAAAAAGACTTTACGCAAGTTAGCTGGGGTTGACTAGTACATGACCACTTGA
14	6	66.7037	TACGAGGACAAGAGAAAGATTGTACTGTCAACCCGAGTGC	TAGGGAAGAGAAGGACATATGATTACGAGGACAAGAGAAAGATTGTACTGTCAACCCGAGTGCTTGACTAGTACATGACCACTTGA
15	6	66.7037	TGTAAAAAGTTGCTAATATTAAATCTCTTGCTACACTCGC	TAGGGAAGAGAAGGACATATGATTGTAAAAAGTTGCTAATATTAAATCTCTTGCTACACTCGCTTGACTAGTACATGACCACTTGA
16	6	66.7037	TGGGTTCGTATTGTTTGAACACATGACTTGATGAATAGGT	TAGGGAAGAGAAGGACATATGATTGGGTTCGTATTGTTTGAACACATGACTTGATGAATAGGTTTGACTAGTACATGACCACTTGA
17	6	66.7037	CGCGTGCCTAGGTAAATTCCTGACATGTCACTGCCGTGCA	TAGGGAAGAGAAGGACATATGATCGCGTGCCTAGGTAAATTCCTGACATGTCACTGCCGTGCATTGACTAGTACATGACCACTTGA
18	6	66.7037	GACCAATTCTATGGCCCTAGGCCACGCAATTACCACATCA	TAGGGAAGAGAAGGACATATGATGACCAATTCTATGGCCCTAGGCCACGCAATTACCACATCATTGACTAGTACATGACCACTTGA
19	6	66.7037	GGATTAGATCAAGTCCCCAAGTTGTCTCACGAGACGTAGC	TAGGGAAGAGAAGGACATATGATGGATTAGATCAAGTCCCCAAGTTGTCTCACGAGACGTAGCTTGACTAGTACATGACCACTTGA
20	6	66.7037	GAAGCAGGAGCACGCCCCTAGCACGAATGCTAGTGGTCGG	TAGGGAAGAGAAGGACATATGATGAAGCAGGAGCACGCCCCTAGCACGAATGCTAGTGGTCGGTTGACTAGTACATGACCACTTGA
21	6	66.7037	TAACACCTCCCGGAGCTTTGGACGACGTCGTAACCCATGA	TAGGGAAGAGAAGGACATATGATTAACACCTCCCGGAGCTTTGGACGACGTCGTAACCCATGATTGACTAGTACATGACCACTTGA
22	6	66.7037	TTCAAACAAGCAATGTTGTCTTCTCTGGCCTAAACCCTTG	TAGGGAAGAGAAGGACATATGATTTCAAACAAGCAATGTTGTCTTCTCTGGCCTAAACCCTTGTTGACTAGTACATGACCACTTGA
23	6	66.7037	GCCAACTCATTAGTAAAGTTCGCTGTCTAGGGGAGATTAA	TAGGGAAGAGAAGGACATATGATGCCAACTCATTAGTAAAGTTCGCTGTCTAGGGGAGATTAATTGACTAGTACATGACCACTTGA
24	6	66.7037	AGTTCGCTGTACCCTACAAGATCTATGACTAATTAGATTT	TAGGGAAGAGAAGGACATATGATAGTTCGCTGTACCCTACAAGATCTATGACTAATTAGATTTTTGACTAGTACATGACCACTTGA
25	6	66.7037	CACACGAGCCCCAACCACAGAAAAGTATGGGGACCTTACT	TAGGGAAGAGAAGGACATATGATCACACGAGCCCCAACCACAGAAAAGTATGGGGACCTTACTTTGACTAGTACATGACCACTTGA
26	6	66.7037	TGGTACAAAACTCAAACTAAGACGCGAGTGAAACCCAGGG	TAGGGAAGAGAAGGACATATGATTGGTACAAAACTCAAACTAAGACGCGAGTGAAACCCAGGGTTGACTAGTACATGACCACTTGA
27	6	66.7037	ATACCATAACAAGTTAGAGTGCAATGCGTGAATAATATTA	TAGGGAAGAGAAGGACATATGATATACCATAACAAGTTAGAGTGCAATGCGTGAATAATATTATTGACTAGTACATGACCACTTGA
28	6	66.7037	AACTTGTGTGAAGTTCATAATACTGCGAAAAGTTGGTTAG	TAGGGAAGAGAAGGACATATGATAACTTGTGTGAAGTTCATAATACTGCGAAAAGTTGGTTAGTTGACTAGTACATGACCACTTGA
29	6	66.7037	ACCCCCGTTTGGGTACGCAGTGGTGGTGAGGATGGAGCAT	TAGGGAAGAGAAGGACATATGATACCCCCGTTTGGGTACGCAGTGGTGGTGAGGATGGAGCATTTGACTAGTACATGACCACTTGA
30	6	66.7037	TACAATCTAATTCGAGATACCGCTAAGTCGTAACCTGACA	TAGGGAAGAGAAGGACATATGATTACAATCTAATTCGAGATACCGCTAAGTCGTAACCTGACATTGACTAGTACATGACCACTTGA
31	6	66.7037	GGCAATACGCACGAGAAGCACAACTTGCCGAGTCATAGCA	TAGGGAAGAGAAGGACATATGATGGCAATACGCACGAGAAGCACAACTTGCCGAGTCATAGCATTGACTAGTACATGACCACTTGA
32	6	66.7037	AATATCGGAGACCGCAAGATGAAGATAAACTCATACCCCT	TAGGGAAGAGAAGGACATATGATAATATCGGAGACCGCAAGATGAAGATAAACTCATACCCCTTTGACTAGTACATGACCACTTGA
33	6	66.7037	TTTTCTTCGCTACTGTAGAGTAATCTGCGGGCACCCTTAA	TAGGGAAGAGAAGGACATATGATTTTTCTTCGCTACTGTAGAGTAATCTGCGGGCACCCTTAATTGACTAGTACATGACCACTTGA
34	6	66.7037	CGAGCGAGGGCCCGTCCAATTTAGATCTTGTTCCACATTC	TAGGGAAGAGAAGGACATATGATCGAGCGAGGGCCCGTCCAATTTAGATCTTGTTCCACATTCTTGACTAGTACATGACCACTTGA
35	6	66.7037	GTGCGTAGAACGAGTGGCTCACACGGCGACTAATGGATCC	TAGGGAAGAGAAGGACATATGATGTGCGTAGAACGAGTGGCTCACACGGCGACTAATGGATCCTTGACTAGTACATGACCACTTGA
36	5	55.5864	TAGAAGACAAACACTACACAACTTACGGACATGACGGTAA	TAGGGAAGAGAAGGACATATGATTAGAAGACAAACACTACACAACTTACGGACATGACGGTAATTGACTAGTACATGACCACTTGA
37	5	55.5864	CAAGGGATAGAGGACACTAATATTGTATGCAAGGTATCTG	TAGGGAAGAGAAGGACATATGATCAAGGGATAGAGGACACTAATATTGTATGCAAGGTATCTGTTGACTAGTACATGACCACTTGA
38	5	55.5864	AGTTCCTTTAACTCCATCAAATTAGTATGTATGGACTCCT	TAGGGAAGAGAAGGACATATGATAGTTCCTTTAACTCCATCAAATTAGTATGTATGGACTCCTTTGACTAGTACATGACCACTTGA
39	5	55.5864	AGGGAGTACGATGCGATGATCAGCTTTGCACGTTATGTCA	TAGGGAAGAGAAGGACATATGATAGGGAGTACGATGCGATGATCAGCTTTGCACGTTATGTCATTGACTAGTACATGACCACTTGA
40	5	55.5864	AATACCCAGTAGCTAACAGGGCAGTTTGAGCGACATTGCA	TAGGGAAGAGAAGGACATATGATAATACCCAGTAGCTAACAGGGCAGTTTGAGCGACATTGCATTGACTAGTACATGACCACTTGA
41	5	55.5864	TAACTTGTTTTGCAGAACTTACTAGGCATTGTGGTTTATA	TAGGGAAGAGAAGGACATATGATTAACTTGTTTTGCAGAACTTACTAGGCATTGTGGTTTATATTGACTAGTACATGACCACTTGA
42	5	55.5864	TTTTCATAAGATGGCTTAAACAATGCCCGGTCGTGTAAAG	TAGGGAAGAGAAGGACATATGATTTTTCATAAGATGGCTTAAACAATGCCCGGTCGTGTAAAGTTGACTAGTACATGACCACTTGA
43	5	55.5864	GGAGTTTCTTCCATTTCCGAAATTGTCGTTGTGCCTGCTA	TAGGGAAGAGAAGGACATATGATGGAGTTTCTTCCATTTCCGAAATTGTCGTTGTGCCTGCTATTGACTAGTACATGACCACTTGA
44	5	55.5864	GCTTATGGACTTGGGCGGCCTCTTATCACCGTCGCGCACA	TAGGGAAGAGAAGGACATATGATGCTTATGGACTTGGGCGGCCTCTTATCACCGTCGCGCACATTGACTAGTACATGACCACTTGA
45	5	55.5864	AGATAAAAAGCAAACCAAGACCGCTACTGAGACTTAGAGA	TAGGGAAGAGAAGGACATATGATAGATAAAAAGCAAACCAAGACCGCTACTGAGACTTAGAGATTGACTAGTACATGACCACTTGA
46	5	55.5864	GTAGGTTGCTCTCCAAAAATATGATCTTAGGTCAATCACT	TAGGGAAGAGAAGGACATATGATGTAGGTTGCTCTCCAAAAATATGATCTTAGGTCAATCACTTTGACTAGTACATGACCACTTGA
47	5	55.5864	ATCCGTAACTCAAATGCGTAACGTATCTCAGTCCATCCCG	TAGGGAAGAGAAGGACATATGATATCCGTAACTCAAATGCGTAACGTATCTCAGTCCATCCCGTTGACTAGTACATGACCACTTGA
48	5	55.5864	CATACAGATACACGGCTCTGGTTTCGAGTGTGACACTCAA	TAGGGAAGAGAAGGACATATGATCATACAGATACACGGCTCTGGTTTCGAGTGTGACACTCAATTGACTAGTACATGACCACTTGA
49	5	55.5864	ATGTGGTTGGTTGACGCTTCAATTCCGGAGTTATAACGCG	TAGGGAAGAGAAGGACATATGATATGTGGTTGGTTGACGCTTCAATTCCGGAGTTATAACGCGTTGACTAGTACATGACCACTTGA
50	5	55.5864	ATACCCTGAATAACCTGAACGTAGCCTAGCAGAACTTTAT	TAGGGAAGAGAAGGACATATGATATACCCTGAATAACCTGAACGTAGCCTAGCAGAACTTTATTTGACTAGTACATGACCACTTGA
51	5	55.5864	TTCTGCAAAGGGAAAACCCCGCAGTATACTAAACCTACCT	TAGGGAAGAGAAGGACATATGATTTCTGCAAAGGGAAAACCCCGCAGTATACTAAACCTACCTTTGACTAGTACATGACCACTTGA
52	5	55.5864	TAGCTGGGACTCTGATTCTTGCTGCAATTGTCGAGTTATA	TAGGGAAGAGAAGGACATATGATTAGCTGGGACTCTGATTCTTGCTGCAATTGTCGAGTTATATTGACTAGTACATGACCACTTGA
53	5	55.5864	ACAACAGAAAAACAATTGCGAAATTACGAACTACAAACCC	TAGGGAAGAGAAGGACATATGATACAACAGAAAAACAATTGCGAAATTACGAACTACAAACCCTTGACTAGTACATGACCACTTGA
54	5	55.5864	TCAGTGCCCACCGCAAAAAAAAGCGTTGAGTTATTTTAAT	TAGGGAAGAGAAGGACATATGATTCAGTGCCCACCGCAAAAAAAAGCGTTGAGTTATTTTAATTTGACTAGTACATGACCACTTGA
55	5	55.5864	ATTTCGAATTAATCCTCGCATGCACTCAAATTGGGAAATC	TAGGGAAGAGAAGGACATATGATATTTCGAATTAATCCTCGCATGCACTCAAATTGGGAAATCTTGACTAGTACATGACCACTTGA
56	5	55.5864	TACAGGACAGGAACTCAGACATAAGAGGCTTGCGTTGTCC	TAGGGAAGAGAAGGACATATGATTACAGGACAGGAACTCAGACATAAGAGGCTTGCGTTGTCCTTGACTAGTACATGACCACTTGA
57	5	55.5864	GCGTCAAGAATACCCGAAGGGATAAACCAGGCTAAAACGA	TAGGGAAGAGAAGGACATATGATGCGTCAAGAATACCCGAAGGGATAAACCAGGCTAAAACGATTGACTAGTACATGACCACTTGA
58	5	55.5864	TCATGAGGTCTAAGCAAGATCTAGATTCAACATAGCAGTT	TAGGGAAGAGAAGGACATATGATTCATGAGGTCTAAGCAAGATCTAGATTCAACATAGCAGTTTTGACTAGTACATGACCACTTGA
59	5	55.5864	AGATACAAAATACAAGAACAGCAGGCATGCCATATTGATT	TAGGGAAGAGAAGGACATATGATAGATACAAAATACAAGAACAGCAGGCATGCCATATTGATTTTGACTAGTACATGACCACTTGA
60	5	55.5864	ACTCTGCGAAGGATGGTAAACAACATAGGACACTCTCTCA	TAGGGAAGAGAAGGACATATGATACTCTGCGAAGGATGGTAAACAACATAGGACACTCTCTCATTGACTAGTACATGACCACTTGA
61	5	55.5864	CTTGGATATAGCATAACCTTTTTTAAAATACGAGACAGAA	TAGGGAAGAGAAGGACATATGATCTTGGATATAGCATAACCTTTTTTAAAATACGAGACAGAATTGACTAGTACATGACCACTTGA
62	5	55.5864	TCGGAGGAGACATGGCCAGATCACACACATATGCAGCGGG	TAGGGAAGAGAAGGACATATGATTCGGAGGAGACATGGCCAGATCACACACATATGCAGCGGGTTGACTAGTACATGACCACTTGA
63	5	55.5864	GATTGCCGACAAGCTTCCTTCCGGACGTTTTTTTTTCTGA	TAGGGAAGAGAAGGACATATGATGATTGCCGACAAGCTTCCTTCCGGACGTTTTTTTTTCTGATTGACTAGTACATGACCACTTGA
64	5	55.5864	TGACCGCGCAGAGTTGCAATACGCTTTTTGGAATACTATC	TAGGGAAGAGAAGGACATATGATTGACCGCGCAGAGTTGCAATACGCTTTTTGGAATACTATCTTGACTAGTACATGACCACTTGA
65	5	55.5864	CTATTTTTTCTTGCTACATAAGGAAAGATAGATGTAAATT	TAGGGAAGAGAAGGACATATGATCTATTTTTTCTTGCTACATAAGGAAAGATAGATGTAAATTTTGACTAGTACATGACCACTTGA
66	5	55.5864	ATTAGGTTGACAACCCAAAGGGACGAGGTCCAGGGATAGA	TAGGGAAGAGAAGGACATATGATATTAGGTTGACAACCCAAAGGGACGAGGTCCAGGGATAGATTGACTAGTACATGACCACTTGA
67	5	55.5864	AGTCTGTCGGGTATCACGCAGGCACAGCGTCTCAACTACG	TAGGGAAGAGAAGGACATATGATAGTCTGTCGGGTATCACGCAGGCACAGCGTCTCAACTACGTTGACTAGTACATGACCACTTGA
68	5	55.5864	AGGACACTTTAGTTAGGTAACAACAAACACAGGTCCAGAG	TAGGGAAGAGAAGGACATATGATAGGACACTTTAGTTAGGTAACAACAAACACAGGTCCAGAGTTGACTAGTACATGACCACTTGA
69	5	55.5864	TCGTGTGGGGATTTCATTACACAAGCCTGACAGCGGCATA	TAGGGAAGAGAAGGACATATGATTCGTGTGGGGATTTCATTACACAAGCCTGACAGCGGCATATTGACTAGTACATGACCACTTGA
70	5	55.5864	GGCCAGATCAATGAAATCCGTCTTACCAGCACTGACGCCT	TAGGGAAGAGAAGGACATATGATGGCCAGATCAATGAAATCCGTCTTACCAGCACTGACGCCTTTGACTAGTACATGACCACTTGA
71	5	55.5864	AATACATACTTTGCCAGTAGCGCGGGCTCTAACTACAATA	TAGGGAAGAGAAGGACATATGATAATACATACTTTGCCAGTAGCGCGGGCTCTAACTACAATATTGACTAGTACATGACCACTTGA
72	5	55.5864	ACACCAAAAGTTAACGCGTTATAAATCACTACTCACGGGA	TAGGGAAGAGAAGGACATATGATACACCAAAAGTTAACGCGTTATAAATCACTACTCACGGGATTGACTAGTACATGACCACTTGA
73	5	55.5864	GACATTGGACGGTATTAATAATTTCGAAGTTCATGGAAACA	TAGGGAAGAGAAGGACATATGATGACATTGGACGGTATTAATAATTTCGAAGTTCATGGAAACATTGACTAGTACATGACCACTTGA
74	5	55.5864	GCTGGGCATTTATCTCAAGCGCCATATTGCTCAGAGTTGC	TAGGGAAGAGAAGGACATATGATGCTGGGCATTTATCTCAAGCGCCATATTGCTCAGAGTTGCTTGACTAGTACATGACCACTTGA
75	5	55.5864	GGTATCCTCGAAGCGACTTGACGTGGTAAAGAAGATAACA	TAGGGAAGAGAAGGACATATGATGGTATCCTCGAAGCGACTTGACGTGGTAAAGAAGATAACATTGACTAGTACATGACCACTTGA
76	5	55.5864	AAAGTCGAGGACGAATATGGAATCATAACTCTGATAGAAG	TAGGGAAGAGAAGGACATATGATAAAGTCGAGGACGAATATGGAATCATAACTCTGATAGAAGTTGACTAGTACATGACCACTTGA
77	5	55.5864	ATCCGAAGTCAAACTAGAATATGTCCGAAGCTATAGATTC	TAGGGAAGAGAAGGACATATGATATCCGAAGTCAAACTAGAATATGTCCGAAGCTATAGATTCTTGACTAGTACATGACCACTTGA
78	5	55.5864	TACGTACCGATGGGGTCGGCTAAACACTTCATTCATAATG	TAGGGAAGAGAAGGACATATGATTACGTACCGATGGGGTCGGCTAAACACTTCATTCATAATGTTGACTAGTACATGACCACTTGA
79	5	55.5864	TCGACCGTGCAATCGAGCGGTTAACGCTGGTCATCCCAGT	TAGGGAAGAGAAGGACATATGATTCGACCGTGCAATCGAGCGGTTAACGCTGGTCATCCCAGTTTGACTAGTACATGACCACTTGA
80	5	55.5864	CACTGGAACTCATTATACCAAGTACCCTTACCTTAGGGCC	TAGGGAAGAGAAGGACATATGATCACTGGAACTCATTATACCAAGTACCCTTACCTTAGGGCCTTGACTAGTACATGACCACTTGA
81	5	55.5864	CCGACGACGGAGAATGGTCGGAGTCACTACATATCCCTCC	TAGGGAAGAGAAGGACATATGATCCGACGACGGAGAATGGTCGGAGTCACTACATATCCCTCCTTGACTAGTACATGACCACTTGA
82	5	55.5864	GGAATAAGAATTCAAGGCTATAATCATTGGCTTACGTCAC	TAGGGAAGAGAAGGACATATGATGGAATAAGAATTCAAGGCTATAATCATTGGCTTACGTCACTTGACTAGTACATGACCACTTGA
83	5	55.5864	GAACCAAGAGGTCCTAATATAACAATAATTTTGCATATAT	TAGGGAAGAGAAGGACATATGATGAACCAAGAGGTCCTAATATAACAATAATTTTGCATATATTTGACTAGTACATGACCACTTGA
84	5	55.5864	TTAAGTTCAAACAGTAGAAACTAGTGCACACGGGAATATG	TAGGGAAGAGAAGGACATATGATTTAAGTTCAAACAGTAGAAACTAGTGCACACGGGAATATGTTGACTAGTACATGACCACTTGA
85	5	55.5864	AGATGAATTCGATGTTGGGAGGAAGGAATTGATTAAGCGT	TAGGGAAGAGAAGGACATATGATAGATGAATTCGATGTTGGGAGGAAGGAATTGATTAAGCGTTTGACTAGTACATGACCACTTGA
86	5	55.5864	ATTAGATAGTCCCCCAATCGCGGGTCACGCCAAATCATCG	TAGGGAAGAGAAGGACATATGATATTAGATAGTCCCCCAATCGCGGGTCACGCCAAATCATCGTTGACTAGTACATGACCACTTGA
87	5	55.5864	GAAGTGAGGCACCCAATAAGAAGCAGAACCGGAATGAGCA	TAGGGAAGAGAAGGACATATGATGAAGTGAGGCACCCAATAAGAAGCAGAACCGGAATGAGCATTGACTAGTACATGACCACTTGA
88	5	55.5864	AAATCGAAAATATTGGGAATCTAACTAAGGCCCTTATACC	TAGGGAAGAGAAGGACATATGATAAATCGAAAATATTGGGAATCTAACTAAGGCCCTTATACCTTGACTAGTACATGACCACTTGA
89	5	55.5864	TCAAAAACTAAGAATACGCTATCACATGGCCGTGACCCTT	TAGGGAAGAGAAGGACATATGATTCAAAAACTAAGAATACGCTATCACATGGCCGTGACCCTTTTGACTAGTACATGACCACTTGA
90	5	55.5864	CACTGAACGGGTCTGTCGTTGATGACATCTATTCGCAGTG	TAGGGAAGAGAAGGACATATGATCACTGAACGGGTCTGTCGTTGATGACATCTATTCGCAGTGTTGACTAGTACATGACCACTTGA
91	5	55.5864	TCAGCCATGTGAGATGATCTACGTGCCCGACTCTGGCTAT	TAGGGAAGAGAAGGACATATGATTCAGCCATGTGAGATGATCTACGTGCCCGACTCTGGCTATTTGACTAGTACATGACCACTTGA
92	5	55.5864	GTGGGAGTTTTACACTCGGTTAGACGGTGCCTATCGCTGT	TAGGGAAGAGAAGGACATATGATGTGGGAGTTTTACACTCGGTTAGACGGTGCCTATCGCTGTTTGACTAGTACATGACCACTTGA
93	5	55.5864	ACAGAGTATCTGGTTCGTGTCCATTTCCTTTTACTATCGT	TAGGGAAGAGAAGGACATATGATACAGAGTATCTGGTTCGTGTCCATTTCCTTTTACTATCGTTTGACTAGTACATGACCACTTGA
94	5	55.5864	CAGTAATCTAGCAAGAAAACAGTGAGGACGCTTTTCTCGA	TAGGGAAGAGAAGGACATATGATCAGTAATCTAGCAAGAAAACAGTGAGGACGCTTTTCTCGATTGACTAGTACATGACCACTTGA
95	5	55.5864	ATCCCGGCGCTTCTGTGAGGATTCTCATGGCGCTATGGTA	TAGGGAAGAGAAGGACATATGATATCCCGGCGCTTCTGTGAGGATTCTCATGGCGCTATGGTATTGACTAGTACATGACCACTTGA
96	5	55.5864	CTCACGGATGCTTGGTCTCGTACCTCGTACTAGTCAATTC	TAGGGAAGAGAAGGACATATGATCTCACGGATGCTTGGTCTCGTACCTCGTACTAGTCAATTCTTGACTAGTACATGACCACTTGA
97	5	55.5864	TACTTTGCTGCAATTTTACATAGTAACGTATGCACGTTTA	TAGGGAAGAGAAGGACATATGATTACTTTGCTGCAATTTTACATAGTAACGTATGCACGTTTATTGACTAGTACATGACCACTTGA
98	5	55.5864	AGCCCATGGCAATCCCGAACAAAACTTACGACCTGTATAC	TAGGGAAGAGAAGGACATATGATAGCCCATGGCAATCCCGAACAAAACTTACGACCTGTATACTTGACTAGTACATGACCACTTGA
99	5	55.5864	GCGTGAGGGAATTCCTTTATAGCGTACGCCAAGAGGCATA	TAGGGAAGAGAAGGACATATGATGCGTGAGGGAATTCCTTTATAGCGTACGCCAAGAGGCATATTGACTAGTACATGACCACTTGA
100	5	55.5864	GCGCCTAGCGAGCCATAAGTGCAACCCGCAGCAGCTACAG	TAGGGAAGAGAAGGACATATGATGCGCCTAGCGAGCCATAAGTGCAACCCGCAGCAGCTACAGTTGACTAGTACATGACCACTTGA
101	5	55.5864	CAGATATTGGTGAAAGCATTCACCCTTAGTGATCACGTCA	TAGGGAAGAGAAGGACATATGATCAGATATTGGTGAAAGCATTCACCCTTAGTGATCACGTCATTGACTAGTACATGACCACTTGA
102	5	55.5864	AATATTACGTATAACACGCGAGCAATACCACAGTAGGTCT	TAGGGAAGAGAAGGACATATGATAATATTACGTATAACACGCGAGCAATACCACAGTAGGTCTTTGACTAGTACATGACCACTTGA
103	5	55.5864	ATTATGTTGTGAATTTAATTTCACAATTTCAAATCAAATT	TAGGGAAGAGAAGGACATATGATATTATGTTGTGAATTTAATTTCACAATTTCAAATCAAATTTTGACTAGTACATGACCACTTGA
104	5	55.5864	GCTAGGTTTCCGTTCCAATGTATTCAGAACAGACATATAG	TAGGGAAGAGAAGGACATATGATGCTAGGTTTCCGTTCCAATGTATTCAGAACAGACATATAGTTGACTAGTACATGACCACTTGA
105	5	55.5864	CTCAGATTAAGTTGAACACTCTTTTCGGTGGAGCGTACTA	TAGGGAAGAGAAGGACATATGATCTCAGATTAAGTTGAACACTCTTTTCGGTGGAGCGTACTATTGACTAGTACATGACCACTTGA
106	5	55.5864	TAGCTCTTTACGCCGTCTGTGGCTACTATAGAACGGTAAT	TAGGGAAGAGAAGGACATATGATTAGCTCTTTACGCCGTCTGTGGCTACTATAGAACGGTAATTTGACTAGTACATGACCACTTGA
107	5	55.5864	TACATATGCGGATGTCCTCTTGTTACTCATCTAGACCACC	TAGGGAAGAGAAGGACATATGATTACATATGCGGATGTCCTCTTGTTACTCATCTAGACCACCTTGACTAGTACATGACCACTTGA
108	5	55.5864	CGTGTATGTATCCCGCGAGGGCGCTAATTGGATACTTATA	TAGGGAAGAGAAGGACATATGATCGTGTATGTATCCCGCGAGGGCGCTAATTGGATACTTATATTGACTAGTACATGACCACTTGA
109	5	55.5864	GCAGGTCAGAATTGTCCTGAATCCGTTGGAGATTTGCCCC	TAGGGAAGAGAAGGACATATGATGCAGGTCAGAATTGTCCTGAATCCGTTGGAGATTTGCCCCTTGACTAGTACATGACCACTTGA
110	5	55.5864	GAACTTTCAAGTGTACCTGGGGTTCAGTTAGCAAAGTAGT	TAGGGAAGAGAAGGACATATGATGAACTTTCAAGTGTACCTGGGGTTCAGTTAGCAAAGTAGTTTGACTAGTACATGACCACTTGA
111	5	55.5864	GTCTTTTACTTTTCGAACACTAATTAACGCAGTATATCAG	TAGGGAAGAGAAGGACATATGATGTCTTTTACTTTTCGAACACTAATTAACGCAGTATATCAGTTGACTAGTACATGACCACTTGA
112	5	55.5864	TATGATTAAATCTTACGATTCGAAGGAGTTAGGCATAGAG	TAGGGAAGAGAAGGACATATGATTATGATTAAATCTTACGATTCGAAGGAGTTAGGCATAGAGTTGACTAGTACATGACCACTTGA
113	5	55.5864	TGTACTTGTTGTCACACATTCGACTTTACACAGTACCAGA	TAGGGAAGAGAAGGACATATGATTGTACTTGTTGTCACACATTCGACTTTACACAGTACCAGATTGACTAGTACATGACCACTTGA
114	5	55.5864	TAAACTCCGGTACCACCTATCTCTAATCCGCGCCACCGTT	TAGGGAAGAGAAGGACATATGATTAAACTCCGGTACCACCTATCTCTAATCCGCGCCACCGTTTTGACTAGTACATGACCACTTGA
115	5	55.5864	TAAAACGCTATTTTAAGGGTCAACGATACAGGCAGATCCC	TAGGGAAGAGAAGGACATATGATTAAAACGCTATTTTAAGGGTCAACGATACAGGCAGATCCCTTGACTAGTACATGACCACTTGA
116	5	55.5864	CGTGAGGTTCATCACCGAGAAAACACCATAGAAGGGGCAT	TAGGGAAGAGAAGGACATATGATCGTGAGGTTCATCACCGAGAAAACACCATAGAAGGGGCATTTGACTAGTACATGACCACTTGA
117	5	55.5864	AATCAGAGTCCGTACGTAATGGCGGCTCTGGCGTCTCACA	TAGGGAAGAGAAGGACATATGATAATCAGAGTCCGTACGTAATGGCGGCTCTGGCGTCTCACATTGACTAGTACATGACCACTTGA
118	5	55.5864	TGCAGAGTTGATATTGGCCACAACTCTAATAGTGATAGCT	TAGGGAAGAGAAGGACATATGATTGCAGAGTTGATATTGGCCACAACTCTAATAGTGATAGCTTTGACTAGTACATGACCACTTGA
119	5	55.5864	ACATTGTCAGAGGAGAGACGTCGTAATATCTTAAATGACT	TAGGGAAGAGAAGGACATATGATACATTGTCAGAGGAGAGACGTCGTAATATCTTAAATGACTTTGACTAGTACATGACCACTTGA
120	5	55.5864	CGTAACGCTCTGCGGATATTCTGTTTGTTACAAAGCGAGG	TAGGGAAGAGAAGGACATATGATCGTAACGCTCTGCGGATATTCTGTTTGTTACAAAGCGAGGTTGACTAGTACATGACCACTTGA
121	5	55.5864	GTAGAGAGAGGCATGGATAGGGTGCACGGTTCTACCTCTA	TAGGGAAGAGAAGGACATATGATGTAGAGAGAGGCATGGATAGGGTGCACGGTTCTACCTCTATTGACTAGTACATGACCACTTGA
122	5	55.5864	CTAAACTATTTCGATGGTTTCCGCTCGAAGCGAATGGACA	TAGGGAAGAGAAGGACATATGATCTAAACTATTTCGATGGTTTCCGCTCGAAGCGAATGGACATTGACTAGTACATGACCACTTGA
123	5	55.5864	CTGCAAGCTGGTTGTTGAGTGAGTTTTGGGCTAGAGGCT	TAGGGAAGAGAAGGACATATGATCTGCAAGCTGGTTGTTGAGTGAGTTTTGGGCTAGAGGCTTTGACTAGTACATGACCACTTGA
124	5	55.5864	AAATGGGGATAACGCACTACGGAAGGTCGAGAACGCTTGC	TAGGGAAGAGAAGGACATATGATAAATGGGGATAACGCACTACGGAAGGTCGAGAACGCTTGCTTGACTAGTACATGACCACTTGA
125	5	55.5864	TGATGTTCCGACATGTTATTACAGTTTTTTAGATCTTCAA	TAGGGAAGAGAAGGACATATGATTGATGTTCCGACATGTTATTACAGTTTTTTAGATCTTCAATTGACTAGTACATGACCACTTGA
126	5	55.5864	GCTGTAGGCACTTAGTCAGATGTGAATGTCGAGATCCGTC	TAGGGAAGAGAAGGACATATGATGCTGTAGGCACTTAGTCAGATGTGAATGTCGAGATCCGTCTTGACTAGTACATGACCACTTGA
127	5	55.5864	AGATGGCTCAACAGTCAAATCAAGGCTGGAGAAAGGGGAA	TAGGGAAGAGAAGGACATATGATAGATGGCTCAACAGTCAAATCAAGGCTGGAGAAAGGGGAATTGACTAGTACATGACCACTTGA
128	5	55.5864	TTAACTCCTCTCTCGGGTTTGTATATTGACCAAATTGGTT	TAGGGAAGAGAAGGACATATGATTTAACTCCTCTCTCGGGTTTGTATATTGACCAAATTGGTTTTGACTAGTACATGACCACTTGA
129	5	55.5864	CGTCCGCATTCCATTGTCTGAAAAGTGAATTAAATTCACG	TAGGGAAGAGAAGGACATATGATCGTCCGCATTCCATTGTCTGAAAAGTGAATTAAATTCACGTTGACTAGTACATGACCACTTGA
130	5	55.5864	TCGATCTAATGGATTCGCTGCGAGAGCAAGGCGACTGGA	TAGGGAAGAGAAGGACATATGATTCGATCTAATGGATTCGCTGCGAGAGCAAGGCGACTGGATTGACTAGTACATGACCACTTGA
131	5	55.5864	TCCGGACGTTGAACGGGTGATTTCAATCTCTGGGTACGCC	TAGGGAAGAGAAGGACATATGATTCCGGACGTTGAACGGGTGATTTCAATCTCTGGGTACGCCTTGACTAGTACATGACCACTTGA
132	5	55.5864	AGCCACGGAGGCAACACTCTCGGAACATAAGGGACAAGTT	TAGGGAAGAGAAGGACATATGATAGCCACGGAGGCAACACTCTCGGAACATAAGGGACAAGTTTTGACTAGTACATGACCACTTGA
133	5	55.5864	CGCGTATTAGGGCCGCTGTTTATAAGAAGTCAAATTACGA	TAGGGAAGAGAAGGACATATGATCGCGTATTAGGGCCGCTGTTTATAAGAAGTCAAATTACGATTGACTAGTACATGACCACTTGA
134	5	55.5864	TAAGAACCATACTTCGGGAGGTCACCGGCCAACAACCAAT	TAGGGAAGAGAAGGACATATGATTAAGAACCATACTTCGGGAGGTCACCGGCCAACAACCAATTTGACTAGTACATGACCACTTGA
135	5	55.5864	TTACTACCAAAATTCTTCATTTGGTTCTTTGATGTTAATA	TAGGGAAGAGAAGGACATATGATTTACTACCAAAATTCTTCATTTGGTTCTTTGATGTTAATATTGACTAGTACATGACCACTTGA
136	5	55.5864	ACAGCTCCAACATCTATCGGAAACACAACAGCAAAGGTGT	TAGGGAAGAGAAGGACATATGATACAGCTCCAACATCTATCGGAAACACAACAGCAAAGGTGTTTGACTAGTACATGACCACTTGA
137	5	55.5864	CTTTGGTTTGCATACGCTGCCCTCTGGCAGCTCTAGTGGT	TAGGGAAGAGAAGGACATATGATCTTTGGTTTGCATACGCTGCCCTCTGGCAGCTCTAGTGGTTTGACTAGTACATGACCACTTGA
138	5	55.5864	ATTGTTCTGAAACAGTCGGATCGAGACGCCTACTGCTCTG	TAGGGAAGAGAAGGACATATGATATTGTTCTGAAACAGTCGGATCGAGACGCCTACTGCTCTGTTGACTAGTACATGACCACTTGA
139	5	55.5864	GAAACATGCAGGAGTGTTACTCTAGCCAACGTAGTCACTG	TAGGGAAGAGAAGGACATATGATGAAACATGCAGGAGTGTTACTCTAGCCAACGTAGTCACTGTTGACTAGTACATGACCACTTGA
140	5	55.5864	GTTAACCGCCTTCCAGTCCACTATTAGCTAGTTGATCTTG	TAGGGAAGAGAAGGACATATGATGTTAACCGCCTTCCAGTCCACTATTAGCTAGTTGATCTTGTTGACTAGTACATGACCACTTGA
141	5	55.5864	ACGGTATTCGTGTATCTCTTATGAGTCCTTTTACCTGCGA	TAGGGAAGAGAAGGACATATGATACGGTATTCGTGTATCTCTTATGAGTCCTTTTACCTGCGATTGACTAGTACATGACCACTTGA
142	5	55.5864	GTATCGCATACTCTGCAAATCCATATGTTCGACGACAGCA	TAGGGAAGAGAAGGACATATGATGTATCGCATACTCTGCAAATCCATATGTTCGACGACAGCATTGACTAGTACATGACCACTTGA
143	5	55.5864	CGGACACAGAAAGAGGAATGACATTGGTAGAAATAACCTC	TAGGGAAGAGAAGGACATATGATCGGACACAGAAAGAGGAATGACATTGGTAGAAATAACCTCTTGACTAGTACATGACCACTTGA
144	5	55.5864	CTCGTAGCCTCAACAAGATCAATACCCGGTGTATCGCGA	TAGGGAAGAGAAGGACATATGATCTCGTAGCCTCAACAAGATCAATACCCGGTGTATCGCGATTGACTAGTACATGACCACTTGA
145	5	55.5864	CGCATACGGAGGTGCAACATACGGTTGGACATGATCCCCA	TAGGGAAGAGAAGGACATATGATCGCATACGGAGGTGCAACATACGGTTGGACATGATCCCCATTGACTAGTACATGACCACTTGA
146	5	55.5864	GCTGCTGGAGAAAGGTTACACATACAGATCCATTAAAGCG	TAGGGAAGAGAAGGACATATGATGCTGCTGGAGAAAGGTTACACATACAGATCCATTAAAGCGTTGACTAGTACATGACCACTTGA
147	5	55.5864	GTGTTCTATTTGTGTGAGGCGTAGATATGCTACCGCGAAT	TAGGGAAGAGAAGGACATATGATGTGTTCTATTTGTGTGAGGCGTAGATATGCTACCGCGAATTTGACTAGTACATGACCACTTGA
148	5	55.5864	ATCAGAAAAACGGATAAGAAATATAGGATAAAGAGTTGGC	TAGGGAAGAGAAGGACATATGATATCAGAAAAACGGATAAGAAATATAGGATAAAGAGTTGGCTTGACTAGTACATGACCACTTGA
149	5	55.5864	TGCAGGTTCTACGTATAACCCCGGTCACATTTCACCTAAT	TAGGGAAGAGAAGGACATATGATTGCAGGTTCTACGTATAACCCCGGTCACATTTCACCTAATTTGACTAGTACATGACCACTTGA
150	5	55.5864	GAAGGTAGATGCCTAGAAGTTTGGTTTCACACTTGGCACC	TAGGGAAGAGAAGGACATATGATGAAGGTAGATGCCTAGAAGTTTGGTTTCACACTTGGCACCTTGACTAGTACATGACCACTTGA
151	5	55.5864	AACTCTTGCCATAAACGCTACTCGAGAGCAAACCCTAGCT	TAGGGAAGAGAAGGACATATGATAACTCTTGCCATAAACGCTACTCGAGAGCAAACCCTAGCTTTGACTAGTACATGACCACTTGA
152	5	55.5864	TCGTACAACAGAGGATAAAGGGATTAGAATGATAGCGGAA	TAGGGAAGAGAAGGACATATGATTCGTACAACAGAGGATAAAGGGATTAGAATGATAGCGGAATTGACTAGTACATGACCACTTGA
153	5	55.5864	TGTTTGAAAAAGACTATCTGACGTATTGCCTCTGGCATGT	TAGGGAAGAGAAGGACATATGATTGTTTGAAAAAGACTATCTGACGTATTGCCTCTGGCATGTTTGACTAGTACATGACCACTTGA
154	5	55.5864	GACAGTGGAATCTAACATACGTATATACTTAGGGATATGT	TAGGGAAGAGAAGGACATATGATGACAGTGGAATCTAACATACGTATATACTTAGGGATATGTTTGACTAGTACATGACCACTTGA
155	5	55.5864	TCTATCTTGAACGGGTGAGTCCTGGCCAAAAAAAGCAGTA	TAGGGAAGAGAAGGACATATGATTCTATCTTGAACGGGTGAGTCCTGGCCAAAAAAAGCAGTATTGACTAGTACATGACCACTTGA
156	5	55.5864	CTAGGCACGATCTAAAGACGTTCGCACAGGTCAGTACTTC	TAGGGAAGAGAAGGACATATGATCTAGGCACGATCTAAAGACGTTCGCACAGGTCAGTACTTCTTGACTAGTACATGACCACTTGA
157	5	55.5864	TACGATCTCTAAGGTAAGCGAGATAGGGGAAATGAAAAAC	TAGGGAAGAGAAGGACATATGATTACGATCTCTAAGGTAAGCGAGATAGGGGAAATGAAAAACTTGACTAGTACATGACCACTTGA
158	5	55.5864	TCCCAGTGGTACCGTTTTGATGAAAATCTGACCAGGACTG	TAGGGAAGAGAAGGACATATGATTCCCAGTGGTACCGTTTTGATGAAAATCTGACCAGGACTGTTGACTAGTACATGACCACTTGA
159	5	55.5864	AGAATGCGAAGGTTTACCACTGCGGAACGAAACCAGAGAG	TAGGGAAGAGAAGGACATATGATAGAATGCGAAGGTTTACCACTGCGGAACGAAACCAGAGAGTTGACTAGTACATGACCACTTGA
160	5	55.5864	CGAAGAACAGAGCTATGTATAAAGAGTGCCCCCGAGGAGT	TAGGGAAGAGAAGGACATATGATCGAAGAACAGAGCTATGTATAAAGAGTGCCCCCGAGGAGTTTGACTAGTACATGACCACTTGA
161	5	55.5864	GATGTTTTGAAAAATGGAGTAGTGTGTCGGTAACGTCACA	TAGGGAAGAGAAGGACATATGATGATGTTTTGAAAAATGGAGTAGTGTGTCGGTAACGTCACATTGACTAGTACATGACCACTTGA
162	5	55.5864	ATGTACAACTCAAATAGAATGTGGATGGATGTTAGGTATG	TAGGGAAGAGAAGGACATATGATATGTACAACTCAAATAGAATGTGGATGGATGTTAGGTATGTTGACTAGTACATGACCACTTGA
163	5	55.5864	AATACACAAAGGAAATCGGTGTATTATAATTCTAAAACAC	TAGGGAAGAGAAGGACATATGATAATACACAAAGGAAATCGGTGTATTATAATTCTAAAACACTTGACTAGTACATGACCACTTGA
164	5	55.5864	GCATACCTAGGTTGGATGAGCAATATTGGACCATAATTAA	TAGGGAAGAGAAGGACATATGATGCATACCTAGGTTGGATGAGCAATATTGGACCATAATTAATTGACTAGTACATGACCACTTGA
165	5	55.5864	GAAGATATGAGTAAAGCAGGCTAAATCAGTATCTAACAGC	TAGGGAAGAGAAGGACATATGATGAAGATATGAGTAAAGCAGGCTAAATCAGTATCTAACAGCTTGACTAGTACATGACCACTTGA
166	5	55.5864	ATCCATAACTGTACGGCCTCACTCAAACGCCATTGGGTAG	TAGGGAAGAGAAGGACATATGATATCCATAACTGTACGGCCTCACTCAAACGCCATTGGGTAGTTGACTAGTACATGACCACTTGA
167	5	55.5864	TTCATTATCAAACAGCTCACTCAGCCGCTTGCGATAGCGG	TAGGGAAGAGAAGGACATATGATTTCATTATCAAACAGCTCACTCAGCCGCTTGCGATAGCGGTTGACTAGTACATGACCACTTGA
168	5	55.5864	TACACCATTTCATGCTCGACAAATCCTCAAGAAACTCCCT	TAGGGAAGAGAAGGACATATGATTACACCATTTCATGCTCGACAAATCCTCAAGAAACTCCCTTTGACTAGTACATGACCACTTGA
169	5	55.5864	GCCATCGAATAACACATCTTGTGGGGGGTCCATTAATGTA	TAGGGAAGAGAAGGACATATGATGCCATCGAATAACACATCTTGTGGGGGGTCCATTAATGTATTGACTAGTACATGACCACTTGA
170	5	55.5864	CTGGCCCTAGAGGGGCTCAACACGCATGCTGATGGTAAGA	TAGGGAAGAGAAGGACATATGATCTGGCCCTAGAGGGGCTCAACACGCATGCTGATGGTAAGATTGACTAGTACATGACCACTTGA
171	5	55.5864	CACTGCGGAGTATTAAGCGCAGACGACAATACTAATAACA	TAGGGAAGAGAAGGACATATGATCACTGCGGAGTATTAAGCGCAGACGACAATACTAATAACATTGACTAGTACATGACCACTTGA
172	5	55.5864	TCATCGGTACTGGTAATCCTCCGTCTTCCTTCTCTAGTCC	TAGGGAAGAGAAGGACATATGATTCATCGGTACTGGTAATCCTCCGTCTTCCTTCTCTAGTCCTTGACTAGTACATGACCACTTGA
173	5	55.5864	GTTCCGGTAGGCAGTACGCACTCTTTAGCGAACCATATCT	TAGGGAAGAGAAGGACATATGATGTTCCGGTAGGCAGTACGCACTCTTTAGCGAACCATATCTTTGACTAGTACATGACCACTTGA
174	5	55.5864	CACCAAGACCATATGCAGGGTAGTCGTATGCATGTTTGTA	TAGGGAAGAGAAGGACATATGATCACCAAGACCATATGCAGGGTAGTCGTATGCATGTTTGTATTGACTAGTACATGACCACTTGA
175	5	55.5864	TTGTCAGTCCAGGATTATAACGATATGAACAGAATCAGAG	TAGGGAAGAGAAGGACATATGATTTGTCAGTCCAGGATTATAACGATATGAACAGAATCAGAGTTGACTAGTACATGACCACTTGA
176	5	55.5864	AATATTACAGTAGCGTTACGGATGGTTAGGAAAGGCATGC	TAGGGAAGAGAAGGACATATGATAATATTACAGTAGCGTTACGGATGGTTAGGAAAGGCATGCTTGACTAGTACATGACCACTTGA
177	5	55.5864	GATTGGGACAAACCACCAGATCCATTAGGAGGACGTGATA	TAGGGAAGAGAAGGACATATGATGATTGGGACAAACCACCAGATCCATTAGGAGGACGTGATATTGACTAGTACATGACCACTTGA
178	5	55.5864	TTAGATCTCATGTCCATCGCTACAACGCCTAGGGTAGTAA	TAGGGAAGAGAAGGACATATGATTTAGATCTCATGTCCATCGCTACAACGCCTAGGGTAGTAATTGACTAGTACATGACCACTTGA
179	5	55.5864	AGGGAATCGTGTAATAGTTTACAGCTATTAGAAAGAATCA	TAGGGAAGAGAAGGACATATGATAGGGAATCGTGTAATAGTTTACAGCTATTAGAAAGAATCATTGACTAGTACATGACCACTTGA
180	5	55.5864	ATGGAAACGTTCACACCTCCGGTAATTCATGCGACTATAT	TAGGGAAGAGAAGGACATATGATATGGAAACGTTCACACCTCCGGTAATTCATGCGACTATATTTGACTAGTACATGACCACTTGA
181	5	55.5864	ACAACCGACGCTTTACAACGAGTTGCTACTTAAGATATGG	TAGGGAAGAGAAGGACATATGATACAACCGACGCTTTACAACGAGTTGCTACTTAAGATATGGTTGACTAGTACATGACCACTTGA
182	5	55.5864	ATATCGTAGGCACGAACGATCTGGGAATAATTTGTCCAAC	TAGGGAAGAGAAGGACATATGATATATCGTAGGCACGAACGATCTGGGAATAATTTGTCCAACTTGACTAGTACATGACCACTTGA
183	5	55.5864	ACTTAACCTAGGCAGAACATGACAGAAAACAAGAACTCGT	TAGGGAAGAGAAGGACATATGATACTTAACCTAGGCAGAACATGACAGAAAACAAGAACTCGTTTGACTAGTACATGACCACTTGA
184	5	55.5864	AACTGTTTGGACAGCTTAGACCTCAATGAAAGTTGCGTTA	TAGGGAAGAGAAGGACATATGATAACTGTTTGGACAGCTTAGACCTCAATGAAAGTTGCGTTATTGACTAGTACATGACCACTTGA
185	5	55.5864	GGGGAACGCAAGAATGTAGCTACTAAGATTATGTGCCAAT	TAGGGAAGAGAAGGACATATGATGGGGAACGCAAGAATGTAGCTACTAAGATTATGTGCCAATTTGACTAGTACATGACCACTTGA
186	5	55.5864	GGATGTTAAGTGAGAACCAAAGCTTAGGGCTCCCTCAGTT	TAGGGAAGAGAAGGACATATGATGGATGTTAAGTGAGAACCAAAGCTTAGGGCTCCCTCAGTTTTGACTAGTACATGACCACTTGA
187	5	55.5864	CAGTCTGGCCTTCACCTGTTGAAGAAGGGGGAACGTCGAA	TAGGGAAGAGAAGGACATATGATCAGTCTGGCCTTCACCTGTTGAAGAAGGGGGAACGTCGAATTGACTAGTACATGACCACTTGA
188	5	55.5864	GTAACGTTTAATCGGTTGCAATGTCAGTGATAGCAGCGGT	TAGGGAAGAGAAGGACATATGATGTAACGTTTAATCGGTTGCAATGTCAGTGATAGCAGCGGTTTGACTAGTACATGACCACTTGA
189	5	55.5864	CTTCCTTGAAAACCTTATCAGACGTTTCTCTTGAAAGAC	TAGGGAAGAGAAGGACATATGATCTTCCTTGAAAACCTTATCAGACGTTTCTCTTGAAAGACTTGACTAGTACATGACCACTTGA
190	5	55.5864	CGATAAATTTATTCTTGGAACCGATCAGATAGTTCTACAA	TAGGGAAGAGAAGGACATATGATCGATAAATTTATTCTTGGAACCGATCAGATAGTTCTACAATTGACTAGTACATGACCACTTGA
191	5	55.5864	TGCGCTTGGCCTAATTAAGAAATACTTATAAAAGAAAATG	TAGGGAAGAGAAGGACATATGATTGCGCTTGGCCTAATTAAGAAATACTTATAAAAGAAAATGTTGACTAGTACATGACCACTTGA
192	5	55.5864	AATGGAAGAAGGAGAAATAGGTTCATATCGTACTGATATA	TAGGGAAGAGAAGGACATATGATAATGGAAGAAGGAGAAATAGGTTCATATCGTACTGATATATTGACTAGTACATGACCACTTGA
193	5	55.5864	CATTATGTCTAGAGTCTCGCCGACTCCCGCCACCGGAACT	TAGGGAAGAGAAGGACATATGATCATTATGTCTAGAGTCTCGCCGACTCCCGCCACCGGAACTTTGACTAGTACATGACCACTTGA
194	5	55.5864	CAACGGCGATGCACAAGGAAAAGATAGGAACTATTCCGTA	TAGGGAAGAGAAGGACATATGATCAACGGCGATGCACAAGGAAAAGATAGGAACTATTCCGTATTGACTAGTACATGACCACTTGA
195	5	55.5864	GGAGCGTGCAAACGGTTTTATTACGCAATGACGAAGTATT	TAGGGAAGAGAAGGACATATGATGGAGCGTGCAAACGGTTTTATTACGCAATGACGAAGTATTTTGACTAGTACATGACCACTTGA
196	5	55.5864	TGACTTGGTCGATCGTAAGATGCGAAACAAATTGGAATTG	TAGGGAAGAGAAGGACATATGATTGACTTGGTCGATCGTAAGATGCGAAACAAATTGGAATTGTTGACTAGTACATGACCACTTGA
197	5	55.5864	AAACGAGCTTCATACTTACAAGCAATTAGTCCATCGGAAA	TAGGGAAGAGAAGGACATATGATAAACGAGCTTCATACTTACAAGCAATTAGTCCATCGGAAATTGACTAGTACATGACCACTTGA
198	5	55.5864	AAGGCGCGTACACTAGTAGGACCGAGCTTACTATTGTGCA	TAGGGAAGAGAAGGACATATGATAAGGCGCGTACACTAGTAGGACCGAGCTTACTATTGTGCATTGACTAGTACATGACCACTTGA
199	5	55.5864	GCTTGGTTTAAGTCTGAAAACGTAAGGATCAGTATGCAGT	TAGGGAAGAGAAGGACATATGATGCTTGGTTTAAGTCTGAAAACGTAAGGATCAGTATGCAGTTTGACTAGTACATGACCACTTGA
200	5	55.5864	GGAGAGCTCTATGTACAATAGCACCCTTTCTTAGTCCATG	TAGGGAAGAGAAGGACATATGATGGAGAGCTCTATGTACAATAGCACCCTTTCTTAGTCCATGTTGACTAGTACATGACCACTTGA
201	5	55.5864	GTTACCTGCCATAGTTCACACCTAATACAGGGATTCGTAT	TAGGGAAGAGAAGGACATATGATGTTACCTGCCATAGTTCACACCTAATACAGGGATTCGTATTTGACTAGTACATGACCACTTGA
202	5	55.5864	TACCGGGCGCAGACGGAAGGAGGCATACCCATGTCTCTAT	TAGGGAAGAGAAGGACATATGATTACCGGGCGCAGACGGAAGGAGGCATACCCATGTCTCTATTTGACTAGTACATGACCACTTGA
203	5	55.5864	GGAATTGTATGCTATGGTCAGTTCTCTCATTCACCAACAC	TAGGGAAGAGAAGGACATATGATGGAATTGTATGCTATGGTCAGTTCTCTCATTCACCAACACTTGACTAGTACATGACCACTTGA
204	5	55.5864	TCACAGTACATCTTTCGTTGAGGACCTTTTCTCACACATC	TAGGGAAGAGAAGGACATATGATTCACAGTACATCTTTCGTTGAGGACCTTTTCTCACACATCTTGACTAGTACATGACCACTTGA
205	5	55.5864	GTAGGTTCTAAGTACTGTAATTTGGATCTGACGTTTAAAA	TAGGGAAGAGAAGGACATATGATGTAGGTTCTAAGTACTGTAATTTGGATCTGACGTTTAAAATTGACTAGTACATGACCACTTGA
206	5	55.5864	CACGACTCCTCTGATTACGCTTTTCGGCGAACAGCAGAGA	TAGGGAAGAGAAGGACATATGATCACGACTCCTCTGATTACGCTTTTCGGCGAACAGCAGAGATTGACTAGTACATGACCACTTGA
207	5	55.5864	TGATACAATGTGGGTATATGGGCCCAGCTCTGAGCTCAAG	TAGGGAAGAGAAGGACATATGATTGATACAATGTGGGTATATGGGCCCAGCTCTGAGCTCAAGTTGACTAGTACATGACCACTTGA
208	5	55.5864	GAAGGTCTGAATTGGTAAATCCTTGATTGTAACCACCATA	TAGGGAAGAGAAGGACATATGATGAAGGTCTGAATTGGTAAATCCTTGATTGTAACCACCATATTGACTAGTACATGACCACTTGA
209	5	55.5864	GACTGCTTGTGGCCGATTAGATATAAGCTTCGAATGCGTG	TAGGGAAGAGAAGGACATATGATGACTGCTTGTGGCCGATTAGATATAAGCTTCGAATGCGTGTTGACTAGTACATGACCACTTGA
210	5	55.5864	AAAAAAGTGAATCATATGTTGTGTTTAGCCCATCGGAAAA	TAGGGAAGAGAAGGACATATGATAAAAAAGTGAATCATATGTTGTGTTTAGCCCATCGGAAAATTGACTAGTACATGACCACTTGA
211	5	55.5864	ATACGTACGGCTACGAAGACGGATTGGAGAAAGCCAGTCT	TAGGGAAGAGAAGGACATATGATATACGTACGGCTACGAAGACGGATTGGAGAAAGCCAGTCTTTGACTAGTACATGACCACTTGA
212	5	55.5864	CACTGTGTCCGCCTAGGGAAAGGCTATCCAAGTAAGGCTT	TAGGGAAGAGAAGGACATATGATCACTGTGTCCGCCTAGGGAAAGGCTATCCAAGTAAGGCTTTTGACTAGTACATGACCACTTGA
213	5	55.5864	ACGATCCTGTCTAATGCCAGGCCAGAATGGAGGTAAGATA	TAGGGAAGAGAAGGACATATGATACGATCCTGTCTAATGCCAGGCCAGAATGGAGGTAAGATATTGACTAGTACATGACCACTTGA
214	5	55.5864	CCACTGGACTCTCGATTGCTGCGATGGAATCAGGGAGCAT	TAGGGAAGAGAAGGACATATGATCCACTGGACTCTCGATTGCTGCGATGGAATCAGGGAGCATTTGACTAGTACATGACCACTTGA
215	5	55.5864	AAAATTAATAGATCTGTTAAGGGAGCCTCGTAACTATGGA	TAGGGAAGAGAAGGACATATGATAAAATTAATAGATCTGTTAAGGGAGCCTCGTAACTATGGATTGACTAGTACATGACCACTTGA
216	5	55.5864	AATCAAGCTTTAGATCAAAAGCGGACTATACGCCCGGGT	TAGGGAAGAGAAGGACATATGATAATCAAGCTTTAGATCAAAAGCGGACTATACGCCCGGGTTTGACTAGTACATGACCACTTGA
217	5	55.5864	AGTTCATGATCGCTCAATTTCGATTTAGGATACTAACTGA	TAGGGAAGAGAAGGACATATGATAGTTCATGATCGCTCAATTTCGATTTAGGATACTAACTGATTGACTAGTACATGACCACTTGA
218	5	55.5864	AATTACGGTGACGGACTAATCTCGGATTCTCTCATTACAT	TAGGGAAGAGAAGGACATATGATAATTACGGTGACGGACTAATCTCGGATTCTCTCATTACATTTGACTAGTACATGACCACTTGA
219	5	55.5864	TGCCCACCTTGCACTGTCAGATTCAGATGGGTGTCGTAAC	TAGGGAAGAGAAGGACATATGATTGCCCACCTTGCACTGTCAGATTCAGATGGGTGTCGTAACTTGACTAGTACATGACCACTTGA
220	5	55.5864	AAATGTGTGCGGTAATAACTACTCAGCCCTCAAACAGAGT	TAGGGAAGAGAAGGACATATGATAAATGTGTGCGGTAATAACTACTCAGCCCTCAAACAGAGTTTGACTAGTACATGACCACTTGA
221	5	55.5864	ATTGCTGCGTTCCCTTCTGAAAGCGTGGTAACTAGCAGGT	TAGGGAAGAGAAGGACATATGATATTGCTGCGTTCCCTTCTGAAAGCGTGGTAACTAGCAGGTTTGACTAGTACATGACCACTTGA
222	5	55.5864	AACAATAATAAATCAGGCTTGTCCCTCTCGCGTCAAATCA	TAGGGAAGAGAAGGACATATGATAACAATAATAAATCAGGCTTGTCCCTCTCGCGTCAAATCATTGACTAGTACATGACCACTTGA
223	5	55.5864	GATCCGATGGTGTAGTTCGGGAGTCGGCATAAGCTCCCAC	TAGGGAAGAGAAGGACATATGATGATCCGATGGTGTAGTTCGGGAGTCGGCATAAGCTCCCACTTGACTAGTACATGACCACTTGA
224	5	55.5864	AGGGGATTAAAACGTATCATATAGCTAGCCCACAGTTGGC	TAGGGAAGAGAAGGACATATGATAGGGGATTAAAACGTATCATATAGCTAGCCCACAGTTGGCTTGACTAGTACATGACCACTTGA
225	5	55.5864	TGTTAGGCGACGTAAACGGTTGTAAACACCTTGAGGCGT	TAGGGAAGAGAAGGACATATGATTGTTAGGCGACGTAAACGGTTGTAAACACCTTGAGGCGTTTGACTAGTACATGACCACTTGA
226	5	55.5864	AACACCTCTCAGTCTAGATCCTCATTGTACAGGCGGGGGG	TAGGGAAGAGAAGGACATATGATAACACCTCTCAGTCTAGATCCTCATTGTACAGGCGGGGGGTTGACTAGTACATGACCACTTGA
227	5	55.5864	CGGTGGAACTGTGTTAAGTAGAGAAATCGCGGGAACTTTT	TAGGGAAGAGAAGGACATATGATCGGTGGAACTGTGTTAAGTAGAGAAATCGCGGGAACTTTTTTGACTAGTACATGACCACTTGA
228	5	55.5864	GCAAGGTAGTATTGGATAGAAAGCCCGAAATGTCTTAGGG	TAGGGAAGAGAAGGACATATGATGCAAGGTAGTATTGGATAGAAAGCCCGAAATGTCTTAGGGTTGACTAGTACATGACCACTTGA
229	4	44.4691	GCTTTAGACCGGCAAACGTATTCACACGTACATAGGGAAA	TAGGGAAGAGAAGGACATATGATGCTTTAGACCGGCAAACGTATTCACACGTACATAGGGAAATTGACTAGTACATGACCACTTGA
230	4	44.4691	AGATAAAGTGCATGTTCTTGGAACAAGTTTCATGAGCGAT	TAGGGAAGAGAAGGACATATGATAGATAAAGTGCATGTTCTTGGAACAAGTTTCATGAGCGATTTGACTAGTACATGACCACTTGA
231	4	44.4691	TGGAGATTGCCAACAACACGGAAGCAAGACGGCAATTTAG	TAGGGAAGAGAAGGACATATGATTGGAGATTGCCAACAACACGGAAGCAAGACGGCAATTTAGTTGACTAGTACATGACCACTTGA
232	4	44.4691	TCATTTGCAAATCCTTGAAGCGCCCGCTCTTCCGCGAAGG	TAGGGAAGAGAAGGACATATGATTCATTTGCAAATCCTTGAAGCGCCCGCTCTTCCGCGAAGGTTGACTAGTACATGACCACTTGA
233	4	44.4691	GAAGTACGGAGATGACGTGCAGTCGAGATACTTTGTAGAG	TAGGGAAGAGAAGGACATATGATGAAGTACGGAGATGACGTGCAGTCGAGATACTTTGTAGAGTTGACTAGTACATGACCACTTGA
234	4	44.4691	GGAGTGTGAGTCGACATCCAGCTAGATCGAAATGCGTGCA	TAGGGAAGAGAAGGACATATGATGGAGTGTGAGTCGACATCCAGCTAGATCGAAATGCGTGCATTGACTAGTACATGACCACTTGA
235	4	44.4691	ATAACGTGTAGGGTGCATCAATGTAGGTACCCTTGAACCT	TAGGGAAGAGAAGGACATATGATATAACGTGTAGGGTGCATCAATGTAGGTACCCTTGAACCTTTGACTAGTACATGACCACTTGA
236	4	44.4691	CTGCTAATATGTTATAACTTCGTATAATCTTACTTAAACC	TAGGGAAGAGAAGGACATATGATCTGCTAATATGTTATAACTTCGTATAATCTTACTTAAACCTTGACTAGTACATGACCACTTGA
237	4	44.4691	TGATCTAGACTCCGGCCCACCCCGAAAACGTGGGCGTCCG	TAGGGAAGAGAAGGACATATGATTGATCTAGACTCCGGCCCACCCCGAAAACGTGGGCGTCCGTTGACTAGTACATGACCACTTGA
238	4	44.4691	AAACGTGCCAGGTGCAATGCTGTTCCTCACTTCCCTCGAC	TAGGGAAGAGAAGGACATATGATAAACGTGCCAGGTGCAATGCTGTTCCTCACTTCCCTCGACTTGACTAGTACATGACCACTTGA
239	4	44.4691	CGCAGGCCAAAACACTCAGGAGTTATTACGCCATCCCACT	TAGGGAAGAGAAGGACATATGATCGCAGGCCAAAACACTCAGGAGTTATTACGCCATCCCACTTTGACTAGTACATGACCACTTGA
240	4	44.4691	AGCGGACATGGTTACATACAATGTCATAACATCTATTGCT	TAGGGAAGAGAAGGACATATGATAGCGGACATGGTTACATACAATGTCATAACATCTATTGCTTTGACTAGTACATGACCACTTGA
241	4	44.4691	ATCACGTCCCACCATTACTTCGATCGGGAACGATCACGAT	TAGGGAAGAGAAGGACATATGATATCACGTCCCACCATTACTTCGATCGGGAACGATCACGATTTGACTAGTACATGACCACTTGA
242	4	44.4691	AAGTCCACAGATAATCTAATGATGATTTAGGCTTTCGTAT	TAGGGAAGAGAAGGACATATGATAAGTCCACAGATAATCTAATGATGATTTAGGCTTTCGTATTTGACTAGTACATGACCACTTGA
243	4	44.4691	GAGGAGCCACGGGAATTTCCTTACTTAATAGACCTATATA	TAGGGAAGAGAAGGACATATGATGAGGAGCCACGGGAATTTCCTTACTTAATAGACCTATATATTGACTAGTACATGACCACTTGA
244	4	44.4691	TTAGCAGACATATCATCCGCGCCTACAGTAACTGGCCACC	TAGGGAAGAGAAGGACATATGATTTAGCAGACATATCATCCGCGCCTACAGTAACTGGCCACCTTGACTAGTACATGACCACTTGA
245	4	44.4691	CAAAAGAGTCATTGCACTTTCGGACAGTGCTGGCCTTGTA	TAGGGAAGAGAAGGACATATGATCAAAAGAGTCATTGCACTTTCGGACAGTGCTGGCCTTGTATTGACTAGTACATGACCACTTGA
246	4	44.4691	GATTTACTGCCTGAGACCGTAGTGATCGGCAAGTTTTCAT	TAGGGAAGAGAAGGACATATGATGATTTACTGCCTGAGACCGTAGTGATCGGCAAGTTTTCATTTGACTAGTACATGACCACTTGA
247	4	44.4691	TGAGAGAGCCCCGCCAACGGATAGAGCAAATAAAAAGGTT	TAGGGAAGAGAAGGACATATGATTGAGAGAGCCCCGCCAACGGATAGAGCAAATAAAAAGGTTTTGACTAGTACATGACCACTTGA
248	4	44.4691	GGTCGCTCCGCGAGTATAACTCAGCAGTGGAAATAAATTC	TAGGGAAGAGAAGGACATATGATGGTCGCTCCGCGAGTATAACTCAGCAGTGGAAATAAATTCTTGACTAGTACATGACCACTTGA
249	4	44.4691	AAGACGGTAGTTTCTCGTCGATTCTAAGCAGCTTCGCCGG	TAGGGAAGAGAAGGACATATGATAAGACGGTAGTTTCTCGTCGATTCTAAGCAGCTTCGCCGGTTGACTAGTACATGACCACTTGA
250	4	44.4691	ACACACCTGCCGCAAACTACTTCACGTCAGGGTCAAGGTC	TAGGGAAGAGAAGGACATATGATACACACCTGCCGCAAACTACTTCACGTCAGGGTCAAGGTCTTGACTAGTACATGACCACTTGA
251	4	44.4691	CTGTCACGCGGAGTGTTCGGCCGCTCACAAATGTAAGAGC	TAGGGAAGAGAAGGACATATGATCTGTCACGCGGAGTGTTCGGCCGCTCACAAATGTAAGAGCTTGACTAGTACATGACCACTTGA
252	4	44.4691	GTACACCGGAGGGGATCAACACAGAAAAAACACACGGAAG	TAGGGAAGAGAAGGACATATGATGTACACCGGAGGGGATCAACACAGAAAAAACACACGGAAGTTGACTAGTACATGACCACTTGA
253	4	44.4691	CTGGTTGTCTACTAGGAAATCGTTTAACGAATTGTACACA	TAGGGAAGAGAAGGACATATGATCTGGTTGTCTACTAGGAAATCGTTTAACGAATTGTACACATTGACTAGTACATGACCACTTGA
254	4	44.4691	CCACAGTTAATACGGATACTACATACTGTAGCAATATGAA	TAGGGAAGAGAAGGACATATGATCCACAGTTAATACGGATACTACATACTGTAGCAATATGAATTGACTAGTACATGACCACTTGA
255	4	44.4691	TGATCATCCGTTCAGATAAGTAGACCGGGCCTTAAGGGCG	TAGGGAAGAGAAGGACATATGATTGATCATCCGTTCAGATAAGTAGACCGGGCCTTAAGGGCGTTGACTAGTACATGACCACTTGA
256	4	44.4691	TTGGTGCACTTAGCGTTGGGGGAGTTATAAAAGGACATAT	TAGGGAAGAGAAGGACATATGATTTGGTGCACTTAGCGTTGGGGGAGTTATAAAAGGACATATTTGACTAGTACATGACCACTTGA
257	4	44.4691	AAGTACTATCAGCGTCTAACAGCCGGAAAGATCGATCTCT	TAGGGAAGAGAAGGACATATGATAAGTACTATCAGCGTCTAACAGCCGGAAAGATCGATCTCTTTGACTAGTACATGACCACTTGA
258	4	44.4691	GTACCACTAGGTCGGCTTACCATGGGATACACAAGTTGAG	TAGGGAAGAGAAGGACATATGATGTACCACTAGGTCGGCTTACCATGGGATACACAAGTTGAGTTGACTAGTACATGACCACTTGA
259	4	44.4691	GACAACACTCGTTAGAGGCGACGGTTTAGGAGAAGATCTT	TAGGGAAGAGAAGGACATATGATGACAACACTCGTTAGAGGCGACGGTTTAGGAGAAGATCTTTTGACTAGTACATGACCACTTGA
260	4	44.4691	CATGAGAGAGTGGATGGGTAAATAATGAGAATCATACGAA	TAGGGAAGAGAAGGACATATGATCATGAGAGAGTGGATGGGTAAATAATGAGAATCATACGAATTGACTAGTACATGACCACTTGA
261	4	44.4691	CAACATCTGACTAAAGCGTGATTTATTATGATCATAAAGC	TAGGGAAGAGAAGGACATATGATCAACATCTGACTAAAGCGTGATTTATTATGATCATAAAGCTTGACTAGTACATGACCACTTGA
262	4	44.4691	CATGACAAGGCACCAAGGTGACTTAATAGCATAAGCACCT	TAGGGAAGAGAAGGACATATGATCATGACAAGGCACCAAGGTGACTTAATAGCATAAGCACCTTTGACTAGTACATGACCACTTGA
263	4	44.4691	CAATGATACGGCGATATTTACAGTCATCAGAGCTGGCGGG	TAGGGAAGAGAAGGACATATGATCAATGATACGGCGATATTTACAGTCATCAGAGCTGGCGGGTTGACTAGTACATGACCACTTGA
264	4	44.4691	TTGAGGTACACATCATGGGTAGGCACGATGATTGTAGAAA	TAGGGAAGAGAAGGACATATGATTTGAGGTACACATCATGGGTAGGCACGATGATTGTAGAAATTGACTAGTACATGACCACTTGA
265	4	44.4691	CTTCTGTCGTCTAGAATTATTACATTGCAAGGTGGGGAAT	TAGGGAAGAGAAGGACATATGATCTTCTGTCGTCTAGAATTATTACATTGCAAGGTGGGGAATTTGACTAGTACATGACCACTTGA
266	4	44.4691	AGCGGTCAAGGGAGCAAGACGCCTTATGATTCAGATAATA	TAGGGAAGAGAAGGACATATGATAGCGGTCAAGGGAGCAAGACGCCTTATGATTCAGATAATATTGACTAGTACATGACCACTTGA
267	4	44.4691	GAGAGCACCCACTTCAATTCAACTCGCTAGAACTCGAAAA	TAGGGAAGAGAAGGACATATGATGAGAGCACCCACTTCAATTCAACTCGCTAGAACTCGAAAATTGACTAGTACATGACCACTTGA
268	4	44.4691	GCGGACTTTTAGGTGGATACGGCGGAACTTTAGGGCGAGA	TAGGGAAGAGAAGGACATATGATGCGGACTTTTAGGTGGATACGGCGGAACTTTAGGGCGAGATTGACTAGTACATGACCACTTGA
269	4	44.4691	GACGCGTGCTAATACACGGACGCTGGTCCAAGGGATTACA	TAGGGAAGAGAAGGACATATGATGACGCGTGCTAATACACGGACGCTGGTCCAAGGGATTACATTGACTAGTACATGACCACTTGA
270	4	44.4691	TCTAAAGGCTGTCCATGTGACTGTGAATTCATAAACATTA	TAGGGAAGAGAAGGACATATGATTCTAAAGGCTGTCCATGTGACTGTGAATTCATAAACATTATTGACTAGTACATGACCACTTGA
271	4	44.4691	TCCTGAGGACCGATAAAGCTTAATTGATGAGAACACGGAT	TAGGGAAGAGAAGGACATATGATTCCTGAGGACCGATAAAGCTTAATTGATGAGAACACGGATTTGACTAGTACATGACCACTTGA
272	4	44.4691	GTCATCTGTACGCATGGGATACAATTTCTTAATATTACGC	TAGGGAAGAGAAGGACATATGATGTCATCTGTACGCATGGGATACAATTTCTTAATATTACGCTTGACTAGTACATGACCACTTGA
273	4	44.4691	GTACACAATTAAGCTTCAACGCATTAAGAGAGGCTAGATT	TAGGGAAGAGAAGGACATATGATGTACACAATTAAGCTTCAACGCATTAAGAGAGGCTAGATTTTGACTAGTACATGACCACTTGA
274	4	44.4691	TGTACATGAACGGATCGGATAAGTTAACCGTTGAAGGATG	TAGGGAAGAGAAGGACATATGATTGTACATGAACGGATCGGATAAGTTAACCGTTGAAGGATGTTGACTAGTACATGACCACTTGA
275	4	44.4691	GTATTGCGTCTACTAAAAATACGTTCTTCTATCGTGAGAA	TAGGGAAGAGAAGGACATATGATGTATTGCGTCTACTAAAAATACGTTCTTCTATCGTGAGAATTGACTAGTACATGACCACTTGA
276	4	44.4691	CGTGAGGCAGGTGATTGGACCAGGGGCATAATTGACGAAC	TAGGGAAGAGAAGGACATATGATCGTGAGGCAGGTGATTGGACCAGGGGCATAATTGACGAACTTGACTAGTACATGACCACTTGA
277	4	44.4691	GCTCGAGTTCAGATCCGCTTGGATTTGGATTATAAATCCA	TAGGGAAGAGAAGGACATATGATGCTCGAGTTCAGATCCGCTTGGATTTGGATTATAAATCCATTGACTAGTACATGACCACTTGA
278	4	44.4691	AATGTGGGTGTATTCATCCAGTAGCCCTAAAACACCTGGG	TAGGGAAGAGAAGGACATATGATAATGTGGGTGTATTCATCCAGTAGCCCTAAAACACCTGGGTTGACTAGTACATGACCACTTGA
279	4	44.4691	TGTTCTGACGCTAGCGTACAGTCCACCAGTAAGGAATTTA	TAGGGAAGAGAAGGACATATGATTGTTCTGACGCTAGCGTACAGTCCACCAGTAAGGAATTTATTGACTAGTACATGACCACTTGA
280	4	44.4691	ACCTGTTCGACCCGATGGTCTTGTCGTTGGGTGTAATTAC	TAGGGAAGAGAAGGACATATGATACCTGTTCGACCCGATGGTCTTGTCGTTGGGTGTAATTACTTGACTAGTACATGACCACTTGA
281	4	44.4691	CGCAATGAAAGTCACTCGATTTGGGAACGCCGAGTTACGT	TAGGGAAGAGAAGGACATATGATCGCAATGAAAGTCACTCGATTTGGGAACGCCGAGTTACGTTTGACTAGTACATGACCACTTGA
282	4	44.4691	GTCAGGGTATCTCATACTTCCTAACGGTGTGAATGATTAG	TAGGGAAGAGAAGGACATATGATGTCAGGGTATCTCATACTTCCTAACGGTGTGAATGATTAGTTGACTAGTACATGACCACTTGA
283	4	44.4691	ATTGAACGCACATCATGTGTCATTATTTTTCAGCCCGTAG	TAGGGAAGAGAAGGACATATGATATTGAACGCACATCATGTGTCATTATTTTTCAGCCCGTAGTTGACTAGTACATGACCACTTGA
284	4	44.4691	AACAGGCTAGTTTAATACCGAATACACAACACAACACTGC	TAGGGAAGAGAAGGACATATGATAACAGGCTAGTTTAATACCGAATACACAACACAACACTGCTTGACTAGTACATGACCACTTGA
285	4	44.4691	ATTATATTTGGTTGAGACGCAAACCTTAGAGTTGGTAAGA	TAGGGAAGAGAAGGACATATGATATTATATTTGGTTGAGACGCAAACCTTAGAGTTGGTAAGATTGACTAGTACATGACCACTTGA
286	4	44.4691	CCGGCTCCGATCCGGTCCTACACTATGTATCAATACGGCA	TAGGGAAGAGAAGGACATATGATCCGGCTCCGATCCGGTCCTACACTATGTATCAATACGGCATTGACTAGTACATGACCACTTGA
287	4	44.4691	TTATTAAGTATTACTGATTAAACCATCACGCCTGGCGATC	TAGGGAAGAGAAGGACATATGATTTATTAAGTATTACTGATTAAACCATCACGCCTGGCGATCTTGACTAGTACATGACCACTTGA
288	4	44.4691	ACTTAATTATCGGATCGAAACGGTTAATGTATAGGTGT	TAGGGAAGAGAAGGACATATGATACTTAATTATCGGATCGAAACGGTTAATGTATAGGTGTTTGACTAGTACATGACCACTTGA
289	4	44.4691	CCATTACATCTAGCTCAGATTTTTTATGTTGGTAGCCATA	TAGGGAAGAGAAGGACATATGATCCATTACATCTAGCTCAGATTTTTTATGTTGGTAGCCATATTGACTAGTACATGACCACTTGA
290	4	44.4691	ATCCTCTGTATTCACGAACAGGAGATATTATAGACACGGA	TAGGGAAGAGAAGGACATATGATATCCTCTGTATTCACGAACAGGAGATATTATAGACACGGATTGACTAGTACATGACCACTTGA
291	4	44.4691	ACATATAACGAACGGGAATAAGTAACAGTCAACTGTTATA	TAGGGAAGAGAAGGACATATGATACATATAACGAACGGGAATAAGTAACAGTCAACTGTTATATTGACTAGTACATGACCACTTGA
292	4	44.4691	TCCGAGAATTGGTAAACTGTGGAGTTAGAAAGCGCCCTTT	TAGGGAAGAGAAGGACATATGATTCCGAGAATTGGTAAACTGTGGAGTTAGAAAGCGCCCTTTTTGACTAGTACATGACCACTTGA
293	4	44.4691	GCTTGCGAGCACCGATGGTTTCCTGTTCCTGCGCTAACGG	TAGGGAAGAGAAGGACATATGATGCTTGCGAGCACCGATGGTTTCCTGTTCCTGCGCTAACGGTTGACTAGTACATGACCACTTGA
294	4	44.4691	TCAAACCACAGAACATTAGACAGGTGTAGAAACCCCCCCG	TAGGGAAGAGAAGGACATATGATTCAAACCACAGAACATTAGACAGGTGTAGAAACCCCCCCGTTGACTAGTACATGACCACTTGA
295	4	44.4691	AAAGTTGAAAGAGGGTGGGACCAGTCCCTAACCAACGTCT	TAGGGAAGAGAAGGACATATGATAAAGTTGAAAGAGGGTGGGACCAGTCCCTAACCAACGTCTTTGACTAGTACATGACCACTTGA
296	4	44.4691	TATCGTAAGTAAGGATGGATTGCGGCAGGTTCTTCACTGC	TAGGGAAGAGAAGGACATATGATTATCGTAAGTAAGGATGGATTGCGGCAGGTTCTTCACTGCTTGACTAGTACATGACCACTTGA
297	4	44.4691	TTGGCTGATGGGCCCGTTACGTCAGCAAGCGGCATAACGA	TAGGGAAGAGAAGGACATATGATTTGGCTGATGGGCCCGTTACGTCAGCAAGCGGCATAACGATTGACTAGTACATGACCACTTGA
298	4	44.4691	AAATCCGAGAAGCTGAAGGCACTCTAGTCTGCGATTGATA	TAGGGAAGAGAAGGACATATGATAAATCCGAGAAGCTGAAGGCACTCTAGTCTGCGATTGATATTGACTAGTACATGACCACTTGA
299	4	44.4691	CAGAGGTTGCCTATCGCGATAGCAGTGTTGGATATTATCT	TAGGGAAGAGAAGGACATATGATCAGAGGTTGCCTATCGCGATAGCAGTGTTGGATATTATCTTTGACTAGTACATGACCACTTGA
300	4	44.4691	CGCCTCACTTTGGTGGTCCAGTTACCAGGTGCGACAGCTG	TAGGGAAGAGAAGGACATATGATCGCCTCACTTTGGTGGTCCAGTTACCAGGTGCGACAGCTGTTGACTAGTACATGACCACTTGA
301	4	44.4691	ATTTGGATTTCGAGGCACAGTTCCTTTAATGACCCAAAGG	TAGGGAAGAGAAGGACATATGATATTTGGATTTCGAGGCACAGTTCCTTTAATGACCCAAAGGTTGACTAGTACATGACCACTTGA
302	4	44.4691	CTGTTAGATTCACCAATATTTGCCAAATAGTAAAACCCCC	TAGGGAAGAGAAGGACATATGATCTGTTAGATTCACCAATATTTGCCAAATAGTAAAACCCCCTTGACTAGTACATGACCACTTGA
303	4	44.4691	AGCCGCAACTAGGTGATGGGCCAGGAGCACAGCAATTGCG	TAGGGAAGAGAAGGACATATGATAGCCGCAACTAGGTGATGGGCCAGGAGCACAGCAATTGCGTTGACTAGTACATGACCACTTGA
304	4	44.4691	GTTGGAGATGTTGCAGAGAACTAACCTATCCTGTTTCGTT	TAGGGAAGAGAAGGACATATGATGTTGGAGATGTTGCAGAGAACTAACCTATCCTGTTTCGTTTTGACTAGTACATGACCACTTGA
305	4	44.4691	CTCGGAGCGGTCAAGGCACACCTAAGATCCCATAGGCACT	TAGGGAAGAGAAGGACATATGATCTCGGAGCGGTCAAGGCACACCTAAGATCCCATAGGCACTTTGACTAGTACATGACCACTTGA
306	4	44.4691	ATGCAATCATAGCATAGCTTGTCAGGTATAACAGCCAGT	TAGGGAAGAGAAGGACATATGATATGCAATCATAGCATAGCTTGTCAGGTATAACAGCCAGTTTGACTAGTACATGACCACTTGA
307	4	44.4691	GAGCAGTAGTGTCAAAGCATATAATAAACTAATATCCCTT	TAGGGAAGAGAAGGACATATGATGAGCAGTAGTGTCAAAGCATATAATAAACTAATATCCCTTTTGACTAGTACATGACCACTTGA
308	4	44.4691	AACCGAACGGTAGTGAGGTTCAACTGCGGCCTACCATATT	TAGGGAAGAGAAGGACATATGATAACCGAACGGTAGTGAGGTTCAACTGCGGCCTACCATATTTTGACTAGTACATGACCACTTGA
309	4	44.4691	CTAACCGGGAGCGCCTTAAGTGCGCACCGACTACGGCCGT	TAGGGAAGAGAAGGACATATGATCTAACCGGGAGCGCCTTAAGTGCGCACCGACTACGGCCGTTTGACTAGTACATGACCACTTGA
310	4	44.4691	GTTCCTGCAGACCTCAGAGCCTGCTAGTGGAGACGTTCAT	TAGGGAAGAGAAGGACATATGATGTTCCTGCAGACCTCAGAGCCTGCTAGTGGAGACGTTCATTTGACTAGTACATGACCACTTGA
311	4	44.4691	CATTGAGGGCAAGGACTTATAAATTTAAAGCCTTGAATAA	TAGGGAAGAGAAGGACATATGATCATTGAGGGCAAGGACTTATAAATTTAAAGCCTTGAATAATTGACTAGTACATGACCACTTGA
312	4	44.4691	CAGCTCATACTGAAATCGCACACGAAATCTATGACAGGAA	TAGGGAAGAGAAGGACATATGATCAGCTCATACTGAAATCGCACACGAAATCTATGACAGGAATTGACTAGTACATGACCACTTGA
313	4	44.4691	TACATGAAGTGACAGACAGATCTCAGGTACAAGTGACCGA	TAGGGAAGAGAAGGACATATGATTACATGAAGTGACAGACAGATCTCAGGTACAAGTGACCGATTGACTAGTACATGACCACTTGA
314	4	44.4691	TCCCTCCTTTCTTCCAGGGTAACATCAGTCAGGCAAATCT	TAGGGAAGAGAAGGACATATGATTCCCTCCTTTCTTCCAGGGTAACATCAGTCAGGCAAATCTTTGACTAGTACATGACCACTTGA
315	4	44.4691	CGTCGGACAAGTATAAGCATAAATCGAGAAGGCAAAAAGT	TAGGGAAGAGAAGGACATATGATCGTCGGACAAGTATAAGCATAAATCGAGAAGGCAAAAAGTTTGACTAGTACATGACCACTTGA
316	4	44.4691	ACTTACACTCCAGCGTCGTATTGTGAGAACTAAGCTTGGC	TAGGGAAGAGAAGGACATATGATACTTACACTCCAGCGTCGTATTGTGAGAACTAAGCTTGGCTTGACTAGTACATGACCACTTGA
317	4	44.4691	AGTTCCCACCGGTATCACACTAGAAACACACCTGACAAGT	TAGGGAAGAGAAGGACATATGATAGTTCCCACCGGTATCACACTAGAAACACACCTGACAAGTTTGACTAGTACATGACCACTTGA
318	4	44.4691	TCAATCACGACAGGCCAGTTAACGGTTTAACGTGTATTAC	TAGGGAAGAGAAGGACATATGATTCAATCACGACAGGCCAGTTAACGGTTTAACGTGTATTACTTGACTAGTACATGACCACTTGA
319	4	44.4691	GATACGCCACATATTCGATGTACATATCGCGAAAGAGCTC	TAGGGAAGAGAAGGACATATGATGATACGCCACATATTCGATGTACATATCGCGAAAGAGCTCTTGACTAGTACATGACCACTTGA
320	4	44.4691	AGTCATCGCTGAAGTACTACCACGGTAGGAATTTTTTGGA	TAGGGAAGAGAAGGACATATGATAGTCATCGCTGAAGTACTACCACGGTAGGAATTTTTTGGATTGACTAGTACATGACCACTTGA
321	4	44.4691	GCGAAAGGTGCACAGCGCTAGAGCTCGAGCGGCTCCTTCT	TAGGGAAGAGAAGGACATATGATGCGAAAGGTGCACAGCGCTAGAGCTCGAGCGGCTCCTTCTTTGACTAGTACATGACCACTTGA
322	4	44.4691	TGCACGTCACGAAACGAGCTGTCTTGAGGTTACGGCCCCT	TAGGGAAGAGAAGGACATATGATTGCACGTCACGAAACGAGCTGTCTTGAGGTTACGGCCCCTTTGACTAGTACATGACCACTTGA
323	4	44.4691	CGTAACCGAATTAGTGACAGTGATAGCGTTCCCCATAGTT	TAGGGAAGAGAAGGACATATGATCGTAACCGAATTAGTGACAGTGATAGCGTTCCCCATAGTTTTGACTAGTACATGACCACTTGA
324	4	44.4691	TGTAATTGCTAGCACGTAGGCCAAGTTCTTAAGTTAAGTA	TAGGGAAGAGAAGGACATATGATTGTAATTGCTAGCACGTAGGCCAAGTTCTTAAGTTAAGTATTGACTAGTACATGACCACTTGA
325	4	44.4691	ACCGAAAGTAAACGTCACGGTATCGTTCCTGCTACCCCAG	TAGGGAAGAGAAGGACATATGATACCGAAAGTAAACGTCACGGTATCGTTCCTGCTACCCCAGTTGACTAGTACATGACCACTTGA
326	4	44.4691	TTTGGTACAACCAAAAAATTTCGAAAGCATCGGAAATAAC	TAGGGAAGAGAAGGACATATGATTTTGGTACAACCAAAAAATTTCGAAAGCATCGGAAATAACTTGACTAGTACATGACCACTTGA
327	4	44.4691	CTCACGAATTTTATCCAACAGCGTCTCGGGGAATCGCAGA	TAGGGAAGAGAAGGACATATGATCTCACGAATTTTATCCAACAGCGTCTCGGGGAATCGCAGATTGACTAGTACATGACCACTTGA
328	4	44.4691	CTCAGTAGACGACTGTGTTGGTAGATCTCCTGGACTATCT	TAGGGAAGAGAAGGACATATGATCTCAGTAGACGACTGTGTTGGTAGATCTCCTGGACTATCTTTGACTAGTACATGACCACTTGA
329	4	44.4691	CCGTCTCGACGATTTGAGGCGGCAGTAGGCGGACGCACGG	TAGGGAAGAGAAGGACATATGATCCGTCTCGACGATTTGAGGCGGCAGTAGGCGGACGCACGGTTGACTAGTACATGACCACTTGA
330	4	44.4691	GGTGTCTGTTTAGTGGCTAATAGTTACATAGTTTTACTTT	TAGGGAAGAGAAGGACATATGATGGTGTCTGTTTAGTGGCTAATAGTTACATAGTTTTACTTTTTGACTAGTACATGACCACTTGA
331	4	44.4691	CCTAAATTGGTTTCGACTAGAGAGCTTGACTAGTGATGTG	TAGGGAAGAGAAGGACATATGATCCTAAATTGGTTTCGACTAGAGAGCTTGACTAGTGATGTGTTGACTAGTACATGACCACTTGA
332	4	44.4691	GGATTCATTCTGGCCTAACATGGTTTAAATATTTTGGTAA	TAGGGAAGAGAAGGACATATGATGGATTCATTCTGGCCTAACATGGTTTAAATATTTTGGTAATTGACTAGTACATGACCACTTGA
333	4	44.4691	GCGTATTGCTGTAGTGCGAGGAGAAAATTTCCAAGATTTC	TAGGGAAGAGAAGGACATATGATGCGTATTGCTGTAGTGCGAGGAGAAAATTTCCAAGATTTCTTGACTAGTACATGACCACTTGA
334	4	44.4691	CGCTACTTGTGCCATCCCAGTAATGACTGCAGCAATATAT	TAGGGAAGAGAAGGACATATGATCGCTACTTGTGCCATCCCAGTAATGACTGCAGCAATATATTTGACTAGTACATGACCACTTGA
335	4	44.4691	CTCGTCTTTGATGAACCCTAATAACCCATGTGTGCCTCCC	TAGGGAAGAGAAGGACATATGATCTCGTCTTTGATGAACCCTAATAACCCATGTGTGCCTCCCTTGACTAGTACATGACCACTTGA
336	4	44.4691	ACGCGCACGTGTGGATTGGAAATTTACAGGGATCTGCCTT	TAGGGAAGAGAAGGACATATGATACGCGCACGTGTGGATTGGAAATTTACAGGGATCTGCCTTTTGACTAGTACATGACCACTTGA
337	4	44.4691	ATGGGATGGCTGGAATATGATGATCGTTATATGCGTGGTG	TAGGGAAGAGAAGGACATATGATATGGGATGGCTGGAATATGATGATCGTTATATGCGTGGTGTTGACTAGTACATGACCACTTGA
338	4	44.4691	ACTCCATTATGAGTGGACTAAAATGGGAAGTCGTAATAAC	TAGGGAAGAGAAGGACATATGATACTCCATTATGAGTGGACTAAAATGGGAAGTCGTAATAACTTGACTAGTACATGACCACTTGA
339	4	44.4691	TAAGACGTACAAAAACAAGACACTCGCTCCTGTGCAACTA	TAGGGAAGAGAAGGACATATGATTAAGACGTACAAAAACAAGACACTCGCTCCTGTGCAACTATTGACTAGTACATGACCACTTGA
340	4	44.4691	TCGGTTGGTAAGTAACATCGGATCGAAGTGCCGCCCCATA	TAGGGAAGAGAAGGACATATGATTCGGTTGGTAAGTAACATCGGATCGAAGTGCCGCCCCATATTGACTAGTACATGACCACTTGA
341	4	44.4691	AGTTGGGTGTCAGCCATGCCACCACAACATAGAACTCAGG	TAGGGAAGAGAAGGACATATGATAGTTGGGTGTCAGCCATGCCACCACAACATAGAACTCAGGTTGACTAGTACATGACCACTTGA
342	4	44.4691	GCAGCCATCGAAGCCTCTACAAATAGCCTTAACAGACCGA	TAGGGAAGAGAAGGACATATGATGCAGCCATCGAAGCCTCTACAAATAGCCTTAACAGACCGATTGACTAGTACATGACCACTTGA
343	4	44.4691	GTTCTTATTTATGCCGATCATCAGCTGCTTCGTGAAACAA	TAGGGAAGAGAAGGACATATGATGTTCTTATTTATGCCGATCATCAGCTGCTTCGTGAAACAATTGACTAGTACATGACCACTTGA
344	4	44.4691	ATTCTTGGGCTCAGCAGTTATGAGTCTATACCTAGTAATC	TAGGGAAGAGAAGGACATATGATATTCTTGGGCTCAGCAGTTATGAGTCTATACCTAGTAATCTTGACTAGTACATGACCACTTGA
345	4	44.4691	AGGATGCCGTGCTATCGGCGACTCTTCAGATTAGGCGTCT	TAGGGAAGAGAAGGACATATGATAGGATGCCGTGCTATCGGCGACTCTTCAGATTAGGCGTCTTTGACTAGTACATGACCACTTGA
346	4	44.4691	GACAGCTATAATCGACGGAATTCGTTATTCTTATTACAGT	TAGGGAAGAGAAGGACATATGATGACAGCTATAATCGACGGAATTCGTTATTCTTATTACAGTTTGACTAGTACATGACCACTTGA
347	4	44.4691	CGGGAGCGCGGACAAGTGTGGTAAAAACCAACGGCAACCT	TAGGGAAGAGAAGGACATATGATCGGGAGCGCGGACAAGTGTGGTAAAAACCAACGGCAACCTTTGACTAGTACATGACCACTTGA
348	4	44.4691	AGACAAACATCCGAACAGATATGAGGCGGTCTCTGAAGAT	TAGGGAAGAGAAGGACATATGATAGACAAACATCCGAACAGATATGAGGCGGTCTCTGAAGATTTGACTAGTACATGACCACTTGA
349	4	44.4691	CATGTAACACCTATTAACTGATGTGCCATGCACGCATTTG	TAGGGAAGAGAAGGACATATGATCATGTAACACCTATTAACTGATGTGCCATGCACGCATTTGTTGACTAGTACATGACCACTTGA
350	4	44.4691	GTAATCCTGCGCTGCATATCTGACCGTGTCGTTAGACTAT	TAGGGAAGAGAAGGACATATGATGTAATCCTGCGCTGCATATCTGACCGTGTCGTTAGACTATTTGACTAGTACATGACCACTTGA
351	4	44.4691	AAAAGCATAAAGATCCATCGTTTGTGTATAGCTAAAGATT	TAGGGAAGAGAAGGACATATGATAAAAGCATAAAGATCCATCGTTTGTGTATAGCTAAAGATTTTGACTAGTACATGACCACTTGA
352	4	44.4691	CCTTCGCCCATTGAGCCGGAGGTGAATAGGACAGTGCTTT	TAGGGAAGAGAAGGACATATGATCCTTCGCCCATTGAGCCGGAGGTGAATAGGACAGTGCTTTTTGACTAGTACATGACCACTTGA
353	4	44.4691	TCATAGTTGGGGCCTAAAGTACCCTTTGGTGCTGAAATGG	TAGGGAAGAGAAGGACATATGATTCATAGTTGGGGCCTAAAGTACCCTTTGGTGCTGAAATGGTTGACTAGTACATGACCACTTGA
354	4	44.4691	CATCAAGAGCTCGGTTAACCAATTAACACCGGTAAGCACG	TAGGGAAGAGAAGGACATATGATCATCAAGAGCTCGGTTAACCAATTAACACCGGTAAGCACGTTGACTAGTACATGACCACTTGA
355	4	44.4691	TAGGATAGGATGCCTTTGGTACACTGGAACAATAGACCTT	TAGGGAAGAGAAGGACATATGATTAGGATAGGATGCCTTTGGTACACTGGAACAATAGACCTTTTGACTAGTACATGACCACTTGA
356	4	44.4691	CGGAGGGGATCCAAAACCCTGGCGGCATAAGATCAAACAC	TAGGGAAGAGAAGGACATATGATCGGAGGGGATCCAAAACCCTGGCGGCATAAGATCAAACACTTGACTAGTACATGACCACTTGA
357	4	44.4691	GTTAACTAGAGTTGGAGCCGATACTAGAGCCAAGAGTGGT	TAGGGAAGAGAAGGACATATGATGTTAACTAGAGTTGGAGCCGATACTAGAGCCAAGAGTGGTTTGACTAGTACATGACCACTTGA
358	4	44.4691	CCTAATGGGGCATATTTACAATCCTTCAAGCTGCACTTTT	TAGGGAAGAGAAGGACATATGATCCTAATGGGGCATATTTACAATCCTTCAAGCTGCACTTTTTTGACTAGTACATGACCACTTGA
359	4	44.4691	GTTAATTGTCAGAAGGAATTGCAGGATCACAGGTTGGTT	TAGGGAAGAGAAGGACATATGATGTTAATTGTCAGAAGGAATTGCAGGATCACAGGTTGGTTTTGACTAGTACATGACCACTTGA
360	4	44.4691	GTGAGGAAACATGGTAGTCGCGTCTGTCACGTACAGGAAC	TAGGGAAGAGAAGGACATATGATGTGAGGAAACATGGTAGTCGCGTCTGTCACGTACAGGAACTTGACTAGTACATGACCACTTGA
361	4	44.4691	CGGATTATAAGTTAAACTGGCAAAACAACATCAAATGATC	TAGGGAAGAGAAGGACATATGATCGGATTATAAGTTAAACTGGCAAAACAACATCAAATGATCTTGACTAGTACATGACCACTTGA
362	4	44.4691	TAAGATGCATTCGGCTGACTACGGTCTAGGATCGTTTGCA	TAGGGAAGAGAAGGACATATGATTAAGATGCATTCGGCTGACTACGGTCTAGGATCGTTTGCATTGACTAGTACATGACCACTTGA
363	4	44.4691	TGTCAGATTAATGACGAGATAACCAGATAGTCACTCGAAA	TAGGGAAGAGAAGGACATATGATTGTCAGATTAATGACGAGATAACCAGATAGTCACTCGAAATTGACTAGTACATGACCACTTGA
364	4	44.4691	CTTGGATAACCAAAGCTTACTAGAAAAGGAAGTTTGGTGC	TAGGGAAGAGAAGGACATATGATCTTGGATAACCAAAGCTTACTAGAAAAGGAAGTTTGGTGCTTGACTAGTACATGACCACTTGA
365	4	44.4691	CTTACGAGAGGAATGAAAATATGCAGAAGGTATAGTGAGT	TAGGGAAGAGAAGGACATATGATCTTACGAGAGGAATGAAAATATGCAGAAGGTATAGTGAGTTTGACTAGTACATGACCACTTGA
366	4	44.4691	CAGACAAGCTCCCATTAGGACCACCCCTTGAGGCTCGGAA	TAGGGAAGAGAAGGACATATGATCAGACAAGCTCCCATTAGGACCACCCCTTGAGGCTCGGAATTGACTAGTACATGACCACTTGA
367	4	44.4691	ACTGCAGCGCTAGTCAGGACTGCCTCCGTGGAAGGGTATCT	TAGGGAAGAGAAGGACATATGATACTGCAGCGCTAGTCAGGACTGCCTCCGTGGAAGGGTATCTTTGACTAGTACATGACCACTTGA
368	4	44.4691	TCTATGACGGGCTTGACAAGAAGCAAGCACATCCCAAAAT	TAGGGAAGAGAAGGACATATGATTCTATGACGGGCTTGACAAGAAGCAAGCACATCCCAAAATTTGACTAGTACATGACCACTTGA
369	4	44.4691	TAACTACTCCACAGCCCTAAAACAATAACAGGTTTCTTAC	TAGGGAAGAGAAGGACATATGATTAACTACTCCACAGCCCTAAAACAATAACAGGTTTCTTACTTGACTAGTACATGACCACTTGA
370	4	44.4691	ACAAACATAGGTAAGAAAATAAACCGACAAGAGTTTTCTC	TAGGGAAGAGAAGGACATATGATACAAACATAGGTAAGAAAATAAACCGACAAGAGTTTTCTCTTGACTAGTACATGACCACTTGA
371	4	44.4691	GACTGCACACAACCTACCATAGTAGACGTCATTCACGTCT	TAGGGAAGAGAAGGACATATGATGACTGCACACAACCTACCATAGTAGACGTCATTCACGTCTTTGACTAGTACATGACCACTTGA
372	4	44.4691	TCAATTGCGATGATAACCACTTGATTCCTTTGACCAGATT	TAGGGAAGAGAAGGACATATGATTCAATTGCGATGATAACCACTTGATTCCTTTGACCAGATTTTGACTAGTACATGACCACTTGA
373	4	44.4691	CCAGACAGTATTGAATACGGAGGTATTCCGTGACCCCGAC	TAGGGAAGAGAAGGACATATGATCCAGACAGTATTGAATACGGAGGTATTCCGTGACCCCGACTTGACTAGTACATGACCACTTGA
374	4	44.4691	GAGCTCATCTAGGCACGAGATTTCCCGAGAAAAGGGCCAT	TAGGGAAGAGAAGGACATATGATGAGCTCATCTAGGCACGAGATTTCCCGAGAAAAGGGCCATTTGACTAGTACATGACCACTTGA
375	4	44.4691	CCGCATTAAACTACGATCCGTATTTAAAGATATTAACCGT	TAGGGAAGAGAAGGACATATGATCCGCATTAAACTACGATCCGTATTTAAAGATATTAACCGTTTGACTAGTACATGACCACTTGA
376	4	44.4691	CCTGGAAGTTGGGAAGTTGCGCGGATAGGAAACCATAACG	TAGGGAAGAGAAGGACATATGATCCTGGAAGTTGGGAAGTTGCGCGGATAGGAAACCATAACGTTGACTAGTACATGACCACTTGA
377	4	44.4691	AACTCTGAGCGGTCACCTCTGAGTCCAGCTGTAGAACCGA	TAGGGAAGAGAAGGACATATGATAACTCTGAGCGGTCACCTCTGAGTCCAGCTGTAGAACCGATTGACTAGTACATGACCACTTGA
378	4	44.4691	ATCTCAAAGGGACGTGTCAGCCAAATTCATTAATTGGGCG	TAGGGAAGAGAAGGACATATGATATCTCAAAGGGACGTGTCAGCCAAATTCATTAATTGGGCGTTGACTAGTACATGACCACTTGA
379	4	44.4691	CTAATGTGCCCAAGTGAATGAAGCGAAGGTGTTAATATCG	TAGGGAAGAGAAGGACATATGATCTAATGTGCCCAAGTGAATGAAGCGAAGGTGTTAATATCGTTGACTAGTACATGACCACTTGA
380	4	44.4691	CAGCGAGCCTGGGCGAACGACTCAGTTCCTCTAGGTGGTT	TAGGGAAGAGAAGGACATATGATCAGCGAGCCTGGGCGAACGACTCAGTTCCTCTAGGTGGTTTTGACTAGTACATGACCACTTGA
381	4	44.4691	CTCTTGGATGATCCTAAGAATAAGGGGCCCCCGTTGATTG	TAGGGAAGAGAAGGACATATGATCTCTTGGATGATCCTAAGAATAAGGGGCCCCCGTTGATTGTTGACTAGTACATGACCACTTGA
382	4	44.4691	ATCACCTTTTATGGATCTTTATGCCGGGAACAGGCCCGA	TAGGGAAGAGAAGGACATATGATATCACCTTTTATGGATCTTTATGCCGGGAACAGGCCCGATTGACTAGTACATGACCACTTGA
383	4	44.4691	ACTGCATTTACTAGTGAGCTCACCTACCAGATCAAAATCC	TAGGGAAGAGAAGGACATATGATACTGCATTTACTAGTGAGCTCACCTACCAGATCAAAATCCTTGACTAGTACATGACCACTTGA
384	4	44.4691	GTGGATGAAGGAATACCAGGTTAAATTCTCCGTTAAAATT	TAGGGAAGAGAAGGACATATGATGTGGATGAAGGAATACCAGGTTAAATTCTCCGTTAAAATTTTGACTAGTACATGACCACTTGA
385	4	44.4691	TGTAGAGAAATCCATGATCAATAACTGTTGATGAACGAAG	TAGGGAAGAGAAGGACATATGATTGTAGAGAAATCCATGATCAATAACTGTTGATGAACGAAGTTGACTAGTACATGACCACTTGA
386	4	44.4691	GAACATAGTGACAATTCACATGTGTTATTAGCGCCATCCC	TAGGGAAGAGAAGGACATATGATGAACATAGTGACAATTCACATGTGTTATTAGCGCCATCCCTTGACTAGTACATGACCACTTGA
387	4	44.4691	TCCAACCTTACTCCCTGCTTAAACCGAATTGTCTATACT	TAGGGAAGAGAAGGACATATGATTCCAACCTTACTCCCTGCTTAAACCGAATTGTCTATACTTTGACTAGTACATGACCACTTGA
388	4	44.4691	AGCAAGCCTCTACAAGTCTCTGTTTCGATACTGCCTGATA	TAGGGAAGAGAAGGACATATGATAGCAAGCCTCTACAAGTCTCTGTTTCGATACTGCCTGATATTGACTAGTACATGACCACTTGA
389	4	44.4691	TCGAATTTCCCATTTATTCAAAGTTCAAAAGCTAATTAAT	TAGGGAAGAGAAGGACATATGATTCGAATTTCCCATTTATTCAAAGTTCAAAAGCTAATTAATTTGACTAGTACATGACCACTTGA
390	4	44.4691	GCCCTTTTGCCACTAGTTGTCTTTCTGATGAAATGTCTAC	TAGGGAAGAGAAGGACATATGATGCCCTTTTGCCACTAGTTGTCTTTCTGATGAAATGTCTACTTGACTAGTACATGACCACTTGA
391	4	44.4691	CGCTTGAAAATACTGAGTTATAACGACACCGCTAGCTCTA	TAGGGAAGAGAAGGACATATGATCGCTTGAAAATACTGAGTTATAACGACACCGCTAGCTCTATTGACTAGTACATGACCACTTGA
392	4	44.4691	TTAGTTTCGAGAGCGGGCAAATGGCAGGGGGTGGATAGAA	TAGGGAAGAGAAGGACATATGATTTAGTTTCGAGAGCGGGCAAATGGCAGGGGGTGGATAGAATTGACTAGTACATGACCACTTGA
393	4	44.4691	GAAAGCGCAGAGCGCGTAAAAGAAAGTGAGATTGTTTCGG	TAGGGAAGAGAAGGACATATGATGAAAGCGCAGAGCGCGTAAAAGAAAGTGAGATTGTTTCGGTTGACTAGTACATGACCACTTGA
394	4	44.4691	GGGGACTGCCGAGCCTAAGCTACCGGCGGGACACTCCTAA	TAGGGAAGAGAAGGACATATGATGGGGACTGCCGAGCCTAAGCTACCGGCGGGACACTCCTAATTGACTAGTACATGACCACTTGA
395	4	44.4691	TGAGAAGGCATCCTCCCCAGGAACCCATATGGTCGTCAGG	TAGGGAAGAGAAGGACATATGATTGAGAAGGCATCCTCCCCAGGAACCCATATGGTCGTCAGGTTGACTAGTACATGACCACTTGA
396	4	44.4691	TAGTGGCAATTTGTCCACTCGATCTTGATGAAACGAGTGC	TAGGGAAGAGAAGGACATATGATTAGTGGCAATTTGTCCACTCGATCTTGATGAAACGAGTGCTTGACTAGTACATGACCACTTGA
397	4	44.4691	GGAAAGTGCCAACCCACAGTACGGCAACTACATACGCAC	TAGGGAAGAGAAGGACATATGATGGAAAGTGCCAACCCACAGTACGGCAACTACATACGCACTTGACTAGTACATGACCACTTGA
398	4	44.4691	CGAGGCAGGCCCTGATCTCAACCCTTATCCACCAACACAG	TAGGGAAGAGAAGGACATATGATCGAGGCAGGCCCTGATCTCAACCCTTATCCACCAACACAGTTGACTAGTACATGACCACTTGA
399	4	44.4691	CCTTAAAAGGAATTACATGCAGAGAGAGCACAAGAGGAT	TAGGGAAGAGAAGGACATATGATCCTTAAAAGGAATTACATGCAGAGAGAGCACAAGAGGATTTGACTAGTACATGACCACTTGA
400	4	44.4691	GGTCTATAGGAAGATCACTAGTTAATTAAGCCGTTAATTT	TAGGGAAGAGAAGGACATATGATGGTCTATAGGAAGATCACTAGTTAATTAAGCCGTTAATTTTTGACTAGTACATGACCACTTGA
401	4	44.4691	TCCTTGGCACTAATGGTAAAGTACGACAGAGTTGATACTT	TAGGGAAGAGAAGGACATATGATTCCTTGGCACTAATGGTAAAGTACGACAGAGTTGATACTTTTGACTAGTACATGACCACTTGA
402	4	44.4691	TAGGATCGATGCAAAGAGGATCAGACACAACGGAAGGTTT	TAGGGAAGAGAAGGACATATGATTAGGATCGATGCAAAGAGGATCAGACACAACGGAAGGTTTTTGACTAGTACATGACCACTTGA
403	4	44.4691	ACAGAGGCATATACCGCGTCTTTTCCTTGTGTATATTAAC	TAGGGAAGAGAAGGACATATGATACAGAGGCATATACCGCGTCTTTTCCTTGTGTATATTAACTTGACTAGTACATGACCACTTGA
404	4	44.4691	GTGTAAACCCTTCACTTTGGCCATCCGGGGTTATATCAGT	TAGGGAAGAGAAGGACATATGATGTGTAAACCCTTCACTTTGGCCATCCGGGGTTATATCAGTTTGACTAGTACATGACCACTTGA
405	4	44.4691	AATGAGGGAATCCGGGACCTGCCGAAGGCTCGCAAAATCA	TAGGGAAGAGAAGGACATATGATAATGAGGGAATCCGGGACCTGCCGAAGGCTCGCAAAATCATTGACTAGTACATGACCACTTGA
406	4	44.4691	AGCCAGACTAAGCCGCGTCACATAAGATCAAGATGACCGG	TAGGGAAGAGAAGGACATATGATAGCCAGACTAAGCCGCGTCACATAAGATCAAGATGACCGGTTGACTAGTACATGACCACTTGA
407	4	44.4691	AAGTGAGATAGTTGATTACGGGCTGTTGTGATTTAAGTT	TAGGGAAGAGAAGGACATATGATAAGTGAGATAGTTGATTACGGGCTGTTGTGATTTAAGTTTTGACTAGTACATGACCACTTGA
408	4	44.4691	AGAAGGCATGTTTGCAGGACGCGCTGGACATTAGGACTAA	TAGGGAAGAGAAGGACATATGATAGAAGGCATGTTTGCAGGACGCGCTGGACATTAGGACTAATTGACTAGTACATGACCACTTGA
409	4	44.4691	CATTTGGACACATAAATCAGAGCTAGAACATGTATAGAGT	TAGGGAAGAGAAGGACATATGATCATTTGGACACATAAATCAGAGCTAGAACATGTATAGAGTTTGACTAGTACATGACCACTTGA
410	4	44.4691	TGCAGTCGAAGCGAATTTGAGTGTGCCTAGCTCTTTTTGC	TAGGGAAGAGAAGGACATATGATTGCAGTCGAAGCGAATTTGAGTGTGCCTAGCTCTTTTTGCTTGACTAGTACATGACCACTTGA
411	4	44.4691	GTGATGTCGGGAGGTTCACTAGCGTTTTCCTCACCCCTTC	TAGGGAAGAGAAGGACATATGATGTGATGTCGGGAGGTTCACTAGCGTTTTCCTCACCCCTTCTTGACTAGTACATGACCACTTGA
412	4	44.4691	TCAAAGTTCCACAGTAAACAGCTTGATAAACAACGGTCTA	TAGGGAAGAGAAGGACATATGATTCAAAGTTCCACAGTAAACAGCTTGATAAACAACGGTCTATTGACTAGTACATGACCACTTGA
413	4	44.4691	CATCTTAAAGTGGGGGCGGAGTATCCATGACCAGGGAAAC	TAGGGAAGAGAAGGACATATGATCATCTTAAAGTGGGGGCGGAGTATCCATGACCAGGGAAACTTGACTAGTACATGACCACTTGA
414	4	44.4691	CGAATTTGGGGAAACCCATACCGCCCTCCAACACGTTTCG	TAGGGAAGAGAAGGACATATGATCGAATTTGGGGAAACCCATACCGCCCTCCAACACGTTTCGTTGACTAGTACATGACCACTTGA
415	4	44.4691	CAATTAGGGTGAGTCTTGCGTTCACCCTGTTACACCACGA	TAGGGAAGAGAAGGACATATGATCAATTAGGGTGAGTCTTGCGTTCACCCTGTTACACCACGATTGACTAGTACATGACCACTTGA
416	4	44.4691	GCGCAAGACTGACCCTAATGTCATTTGAGACACCCGAAAT	TAGGGAAGAGAAGGACATATGATGCGCAAGACTGACCCTAATGTCATTTGAGACACCCGAAATTTGACTAGTACATGACCACTTGA
417	4	44.4691	AATCCGTCTTGGCTATCTGTCAAGACATTAGGGACAGAAA	TAGGGAAGAGAAGGACATATGATAATCCGTCTTGGCTATCTGTCAAGACATTAGGGACAGAAATTGACTAGTACATGACCACTTGA
418	4	44.4691	ATGCAGCTAAATATGGTTCTATCAGCAGGGAAGCCGCTCA	TAGGGAAGAGAAGGACATATGATATGCAGCTAAATATGGTTCTATCAGCAGGGAAGCCGCTCATTGACTAGTACATGACCACTTGA
419	4	44.4691	AACGGGTAAGCCTCGGATACTAACACCCCACTTCTAGAGA	TAGGGAAGAGAAGGACATATGATAACGGGTAAGCCTCGGATACTAACACCCCACTTCTAGAGATTGACTAGTACATGACCACTTGA
420	4	44.4691	TGACACGAAAAGGATGAAATTAGGCAGCCGCACACAACGG	TAGGGAAGAGAAGGACATATGATTGACACGAAAAGGATGAAATTAGGCAGCCGCACACAACGGTTGACTAGTACATGACCACTTGA
421	4	44.4691	GCCGTAAACTAACATCCTGTCAGGTCCCAAACATGGGTTC	TAGGGAAGAGAAGGACATATGATGCCGTAAACTAACATCCTGTCAGGTCCCAAACATGGGTTCTTGACTAGTACATGACCACTTGA
422	4	44.4691	AAGTTCCGAATACGTGCTCCACCGAATTTATGCTACTACA	TAGGGAAGAGAAGGACATATGATAAGTTCCGAATACGTGCTCCACCGAATTTATGCTACTACATTGACTAGTACATGACCACTTGA
423	4	44.4691	CGAGTGATCTCCGAGAAAACAGTGTTAAGATCTTGCAATA	TAGGGAAGAGAAGGACATATGATCGAGTGATCTCCGAGAAAACAGTGTTAAGATCTTGCAATATTGACTAGTACATGACCACTTGA
424	4	44.4691	GATCAATCATACCCGAAGGCAGTATTAGCACAGTCACTGG	TAGGGAAGAGAAGGACATATGATGATCAATCATACCCGAAGGCAGTATTAGCACAGTCACTGGTTGACTAGTACATGACCACTTGA
425	4	44.4691	GATAGGCAGGGCGTTATAACTGGGGGACAGTCCTGCTTAG	TAGGGAAGAGAAGGACATATGATGATAGGCAGGGCGTTATAACTGGGGGACAGTCCTGCTTAGTTGACTAGTACATGACCACTTGA
426	4	44.4691	CCGCTGAGACATGGTATGTATGTACGATTGGTTTCCCAAC	TAGGGAAGAGAAGGACATATGATCCGCTGAGACATGGTATGTATGTACGATTGGTTTCCCAACTTGACTAGTACATGACCACTTGA
427	4	44.4691	TCACAGGGCTATAGGAGTTAGTGGATTAAAGGAATGGAAA	TAGGGAAGAGAAGGACATATGATTCACAGGGCTATAGGAGTTAGTGGATTAAAGGAATGGAAATTGACTAGTACATGACCACTTGA
428	4	44.4691	ACAGACTTAATACGCGATCGAAGGAGAAATTGTTCTGCTT	TAGGGAAGAGAAGGACATATGATACAGACTTAATACGCGATCGAAGGAGAAATTGTTCTGCTTTTGACTAGTACATGACCACTTGA
429	4	44.4691	CGTGCGCAGTATCTACCACAACATGTAAGCATTACAAGGT	TAGGGAAGAGAAGGACATATGATCGTGCGCAGTATCTACCACAACATGTAAGCATTACAAGGTTTGACTAGTACATGACCACTTGA
430	4	44.4691	AAAGTAGAGAAACCTTGGCAAATCTACGATCGTGCAGACG	TAGGGAAGAGAAGGACATATGATAAAGTAGAGAAACCTTGGCAAATCTACGATCGTGCAGACGTTGACTAGTACATGACCACTTGA
431	4	44.4691	AGTTAATACCAAAAGTTTCGATGGGAAAGTTGATGACCGT	TAGGGAAGAGAAGGACATATGATAGTTAATACCAAAAGTTTCGATGGGAAAGTTGATGACCGTTTGACTAGTACATGACCACTTGA
432	4	44.4691	CATTACATTTAAATTATGTGCGGGCACGGGTGTAATGAAA	TAGGGAAGAGAAGGACATATGATCATTACATTTAAATTATGTGCGGGCACGGGTGTAATGAAATTGACTAGTACATGACCACTTGA
433	4	44.4691	TGACAAATTGCGTGAGAACCCTCAGCAGTGGCCGGTCCCG	TAGGGAAGAGAAGGACATATGATTGACAAATTGCGTGAGAACCCTCAGCAGTGGCCGGTCCCGTTGACTAGTACATGACCACTTGA
434	4	44.4691	ATAGCCGTTACAAAGTTCGCAACCCTAGACCTGTACCATA	TAGGGAAGAGAAGGACATATGATATAGCCGTTACAAAGTTCGCAACCCTAGACCTGTACCATATTGACTAGTACATGACCACTTGA
435	4	44.4691	AAACAATTCTCCATCGGTCTAAGGATAGTGCGAATGCAAG	TAGGGAAGAGAAGGACATATGATAAACAATTCTCCATCGGTCTAAGGATAGTGCGAATGCAAGTTGACTAGTACATGACCACTTGA
436	4	44.4691	ATGTCTCGTTTGTTGGGTGTTTGTCCCAGTAAACTACGCC	TAGGGAAGAGAAGGACATATGATATGTCTCGTTTGTTGGGTGTTTGTCCCAGTAAACTACGCCTTGACTAGTACATGACCACTTGA
437	4	44.4691	CTCATGTAGGTGTAAATATAAAGTCGGAAGTCTTCCCCTA	TAGGGAAGAGAAGGACATATGATCTCATGTAGGTGTAAATATAAAGTCGGAAGTCTTCCCCTATTGACTAGTACATGACCACTTGA
438	4	44.4691	AGAATCGCAAGAATAATACACATTCCCGAGGTAGAGGCTG	TAGGGAAGAGAAGGACATATGATAGAATCGCAAGAATAATACACATTCCCGAGGTAGAGGCTGTTGACTAGTACATGACCACTTGA
439	4	44.4691	GAATCCGCCCAAATTAGAGGGTAAGTCTCTAGTAAGTTCA	TAGGGAAGAGAAGGACATATGATGAATCCGCCCAAATTAGAGGGTAAGTCTCTAGTAAGTTCATTGACTAGTACATGACCACTTGA
440	4	44.4691	TTTCATGCGTAGAATCCAAGCAGTCAGTACCAGTATATAA	TAGGGAAGAGAAGGACATATGATTTTCATGCGTAGAATCCAAGCAGTCAGTACCAGTATATAATTGACTAGTACATGACCACTTGA
441	4	44.4691	TTTATTTGTGGACCTGTCTAGGACCCTATTCCACAAGGCC	TAGGGAAGAGAAGGACATATGATTTTATTTGTGGACCTGTCTAGGACCCTATTCCACAAGGCCTTGACTAGTACATGACCACTTGA
442	4	44.4691	TAAGTGGCGCAAATAGGATAATACAGTAAGTTTATAGCCT	TAGGGAAGAGAAGGACATATGATTAAGTGGCGCAAATAGGATAATACAGTAAGTTTATAGCCTTTGACTAGTACATGACCACTTGA
443	4	44.4691	GGTAGATGAAAACAGTGTCTCATTCGGACATCTGCTTCAT	TAGGGAAGAGAAGGACATATGATGGTAGATGAAAACAGTGTCTCATTCGGACATCTGCTTCATTTGACTAGTACATGACCACTTGA
444	4	44.4691	ATATCGTACTGATAACCTGTAACAGATGGGAATTAACTTA	TAGGGAAGAGAAGGACATATGATATATCGTACTGATAACCTGTAACAGATGGGAATTAACTTATTGACTAGTACATGACCACTTGA
445	4	44.4691	CAACGTGCCAATTTTAGTAACGACGAAATAGGCTCAGACA	TAGGGAAGAGAAGGACATATGATCAACGTGCCAATTTTAGTAACGACGAAATAGGCTCAGACATTGACTAGTACATGACCACTTGA
446	4	44.4691	CAAGAAAAAGCGGAACAAAGCTGTGTTCCCCAATACCCTT	TAGGGAAGAGAAGGACATATGATCAAGAAAAAGCGGAACAAAGCTGTGTTCCCCAATACCCTTTTGACTAGTACATGACCACTTGA
447	4	44.4691	ACTATCGTACGTGCGCCTATTTTGAAGCGTACAAGCAGCA	TAGGGAAGAGAAGGACATATGATACTATCGTACGTGCGCCTATTTTGAAGCGTACAAGCAGCATTGACTAGTACATGACCACTTGA
448	4	44.4691	GACTAACTTTCTCAGGTTTGGGACCGGTCTGAATGCGAAT	TAGGGAAGAGAAGGACATATGATGACTAACTTTCTCAGGTTTGGGACCGGTCTGAATGCGAATTTGACTAGTACATGACCACTTGA
449	4	44.4691	ATTGATCGTTGTGGGTGTGTAAAATAGACGTTCAAAAGTT	TAGGGAAGAGAAGGACATATGATATTGATCGTTGTGGGTGTGTAAAATAGACGTTCAAAAGTTTTGACTAGTACATGACCACTTGA
450	4	44.4691	GAAACACACACAATTGAAGGACGTTCGAGTTGACAACTTT	TAGGGAAGAGAAGGACATATGATGAAACACACACAATTGAAGGACGTTCGAGTTGACAACTTTTTGACTAGTACATGACCACTTGA
451	4	44.4691	CCCTTTACTCCTCTTGTGGATTGCTAAAGCGAACCCACGA	TAGGGAAGAGAAGGACATATGATCCCTTTACTCCTCTTGTGGATTGCTAAAGCGAACCCACGATTGACTAGTACATGACCACTTGA
452	4	44.4691	CAGGCAAGTCGAAACGAGCTATGGTCACGGTCCGGGCGTC	TAGGGAAGAGAAGGACATATGATCAGGCAAGTCGAAACGAGCTATGGTCACGGTCCGGGCGTCTTGACTAGTACATGACCACTTGA
453	4	44.4691	TGAGGGAGGGGGATCTCGGGCCAGCAAGAAATAGCCCATT	TAGGGAAGAGAAGGACATATGATTGAGGGAGGGGGATCTCGGGCCAGCAAGAAATAGCCCATTTTGACTAGTACATGACCACTTGA
454	4	44.4691	GATGGTGCGGAAACGTAAACTGTCTAAAAACGACTACGGT	TAGGGAAGAGAAGGACATATGATGATGGTGCGGAAACGTAAACTGTCTAAAAACGACTACGGTTTGACTAGTACATGACCACTTGA
455	4	44.4691	GTTGGTGTGAAATGCCACGACTGGTCCTGATGTTTGAATA	TAGGGAAGAGAAGGACATATGATGTTGGTGTGAAATGCCACGACTGGTCCTGATGTTTGAATATTGACTAGTACATGACCACTTGA
456	4	44.4691	TATCAGGCCGAACGTAGCTTTCCGAGCAGCTTAGATATCT	TAGGGAAGAGAAGGACATATGATTATCAGGCCGAACGTAGCTTTCCGAGCAGCTTAGATATCTTTGACTAGTACATGACCACTTGA
457	4	44.4691	GGAGATCTAATAGTACCACTAATCGAAGCTCGTGCCCGAG	TAGGGAAGAGAAGGACATATGATGGAGATCTAATAGTACCACTAATCGAAGCTCGTGCCCGAGTTGACTAGTACATGACCACTTGA
458	4	44.4691	GCAAATAGGGTTAATGTAGCCAGTATGTTGGAAGGGATAA	TAGGGAAGAGAAGGACATATGATGCAAATAGGGTTAATGTAGCCAGTATGTTGGAAGGGATAATTGACTAGTACATGACCACTTGA
459	4	44.4691	TTTACACCATCCAAAATACTCATCCAGAGTTATGAATCGC	TAGGGAAGAGAAGGACATATGATTTTACACCATCCAAAATACTCATCCAGAGTTATGAATCGCTTGACTAGTACATGACCACTTGA
460	4	44.4691	TAACTACGGGTAGTTAGCGTTTTATTACGGTTGTCAGACG	TAGGGAAGAGAAGGACATATGATTAACTACGGGTAGTTAGCGTTTTATTACGGTTGTCAGACGTTGACTAGTACATGACCACTTGA
461	4	44.4691	TGTCCGATCCGTTTATTGCGCACGTTGTATGCAGCGGAAC	TAGGGAAGAGAAGGACATATGATTGTCCGATCCGTTTATTGCGCACGTTGTATGCAGCGGAACTTGACTAGTACATGACCACTTGA
462	4	44.4691	AGGGGCTGGTCGCAGGTTGGCGACGGACATGGATTATACA	TAGGGAAGAGAAGGACATATGATAGGGGCTGGTCGCAGGTTGGCGACGGACATGGATTATACATTGACTAGTACATGACCACTTGA
463	4	44.4691	GATTACTATATTCCAGTCTTTACCACGAGGCATGACAATA	TAGGGAAGAGAAGGACATATGATGATTACTATATTCCAGTCTTTACCACGAGGCATGACAATATTGACTAGTACATGACCACTTGA
464	4	44.4691	ATGGCATGGGTCTTTCGGGTCCTCAGCAGGTCAAGCCACT	TAGGGAAGAGAAGGACATATGATATGGCATGGGTCTTTCGGGTCCTCAGCAGGTCAAGCCACTTTGACTAGTACATGACCACTTGA
465	4	44.4691	GTTTACGATCTTCGGGTCGGGGCTTCAGGGCGTCATATAT	TAGGGAAGAGAAGGACATATGATGTTTACGATCTTCGGGTCGGGGCTTCAGGGCGTCATATATTTGACTAGTACATGACCACTTGA
466	4	44.4691	GCAGTCGATGGCTACCTTTACAGTGTTAGGTTCCAGTTAA	TAGGGAAGAGAAGGACATATGATGCAGTCGATGGCTACCTTTACAGTGTTAGGTTCCAGTTAATTGACTAGTACATGACCACTTGA
467	4	44.4691	TCGATTCAGTACCACACGCCAAAGTTGCACGCCATGTTAG	TAGGGAAGAGAAGGACATATGATTCGATTCAGTACCACACGCCAAAGTTGCACGCCATGTTAGTTGACTAGTACATGACCACTTGA
468	4	44.4691	TGGGCTTGTAGTTGGTCCTTGAGAACTGTCGTCTGCGCTC	TAGGGAAGAGAAGGACATATGATTGGGCTTGTAGTTGGTCCTTGAGAACTGTCGTCTGCGCTCTTGACTAGTACATGACCACTTGA
469	4	44.4691	CTTTGGGGGCGTGAACATGACTTGTACTCAGAAGAAAAGG	TAGGGAAGAGAAGGACATATGATCTTTGGGGGCGTGAACATGACTTGTACTCAGAAGAAAAGGTTGACTAGTACATGACCACTTGA
470	4	44.4691	GGTAGTATAACTAACCGCGAACCCCGTCCTGCAGTACTTT	TAGGGAAGAGAAGGACATATGATGGTAGTATAACTAACCGCGAACCCCGTCCTGCAGTACTTTTTGACTAGTACATGACCACTTGA
471	4	44.4691	GATGAGCACTGGAGAAGTTGCGTCACCTACATAGAGATTT	TAGGGAAGAGAAGGACATATGATGATGAGCACTGGAGAAGTTGCGTCACCTACATAGAGATTTTTGACTAGTACATGACCACTTGA
472	4	44.4691	CGGGGTGTTGGTCTGGTTCCTATCCCCGGGTCTTGCAGAT	TAGGGAAGAGAAGGACATATGATCGGGGTGTTGGTCTGGTTCCTATCCCCGGGTCTTGCAGATTTGACTAGTACATGACCACTTGA
473	4	44.4691	TGATTAAGTTCTAAATGACAGTTTATCAACTCATGCGAAA	TAGGGAAGAGAAGGACATATGATTGATTAAGTTCTAAATGACAGTTTATCAACTCATGCGAAATTGACTAGTACATGACCACTTGA
474	4	44.4691	CTAAAATAGCTGGGGTTTTCCTAAGTGGCAAAGACGGAAA	TAGGGAAGAGAAGGACATATGATCTAAAATAGCTGGGGTTTTCCTAAGTGGCAAAGACGGAAATTGACTAGTACATGACCACTTGA
475	4	44.4691	TAGCTGGGTTCCGGGGCTATCACAGCGAAACAGCTACCAC	TAGGGAAGAGAAGGACATATGATTAGCTGGGTTCCGGGGCTATCACAGCGAAACAGCTACCACTTGACTAGTACATGACCACTTGA
476	4	44.4691	AAAGAGGTAATATGAGCCCAGTTTGGATCTGCACATGCAC	TAGGGAAGAGAAGGACATATGATAAAGAGGTAATATGAGCCCAGTTTGGATCTGCACATGCACTTGACTAGTACATGACCACTTGA
477	4	44.4691	CCAAACGGGGGATGAGACTATTCAAGAGTATATAGGGCTA	TAGGGAAGAGAAGGACATATGATCCAAACGGGGGATGAGACTATTCAAGAGTATATAGGGCTATTGACTAGTACATGACCACTTGA
478	4	44.4691	AGAGCAACCATATCCGGACACCCAAAATTCCTAGATTACG	TAGGGAAGAGAAGGACATATGATAGAGCAACCATATCCGGACACCCAAAATTCCTAGATTACGTTGACTAGTACATGACCACTTGA
479	4	44.4691	AATTTGATGGATTACCTGTCAACTAAAGAACAATCCATTC	TAGGGAAGAGAAGGACATATGATAATTTGATGGATTACCTGTCAACTAAAGAACAATCCATTCTTGACTAGTACATGACCACTTGA
480	4	44.4691	TGTACATCAATTATGTTAATAAAACCGTCGAACTAGAGCC	TAGGGAAGAGAAGGACATATGATTGTACATCAATTATGTTAATAAAACCGTCGAACTAGAGCCTTGACTAGTACATGACCACTTGA
481	4	44.4691	GACGCATGTTTTTTGAGACTCGTCAAAGTTGGTTTGGGGA	TAGGGAAGAGAAGGACATATGATGACGCATGTTTTTTGAGACTCGTCAAAGTTGGTTTGGGGATTGACTAGTACATGACCACTTGA
482	4	44.4691	TTAGATTAGTGCCTGGTTGATCGTTTGTATCTTGGGAATA	TAGGGAAGAGAAGGACATATGATTTAGATTAGTGCCTGGTTGATCGTTTGTATCTTGGGAATATTGACTAGTACATGACCACTTGA
483	4	44.4691	AAACATGGGTTTTACTTGTGAAATTGAATATAACTCAAAT	TAGGGAAGAGAAGGACATATGATAAACATGGGTTTTACTTGTGAAATTGAATATAACTCAAATTTGACTAGTACATGACCACTTGA
484	4	44.4691	AGTAAGTTTGCAGTTTCTAAAGTAGTAGTGATTAACCACA	TAGGGAAGAGAAGGACATATGATAGTAAGTTTGCAGTTTCTAAAGTAGTAGTGATTAACCACATTGACTAGTACATGACCACTTGA
485	4	44.4691	CATAACTCATCTTCCGTGGCCTGTCCAAGTACAACGGCCA	TAGGGAAGAGAAGGACATATGATCATAACTCATCTTCCGTGGCCTGTCCAAGTACAACGGCCATTGACTAGTACATGACCACTTGA
486	4	44.4691	CGGTCGAATGTTAACTTTCTGAGCTTACCTTCTTGTCTAG	TAGGGAAGAGAAGGACATATGATCGGTCGAATGTTAACTTTCTGAGCTTACCTTCTTGTCTAGTTGACTAGTACATGACCACTTGA
487	4	44.4691	GAATTCCCAGCCAGAAGTGCTTCATTAACCAAATCTTTGA	TAGGGAAGAGAAGGACATATGATGAATTCCCAGCCAGAAGTGCTTCATTAACCAAATCTTTGATTGACTAGTACATGACCACTTGA
488	4	44.4691	AGGGCATGATGCCTAGAGGAGCAGACCGGGGTTCATAGAG	TAGGGAAGAGAAGGACATATGATAGGGCATGATGCCTAGAGGAGCAGACCGGGGTTCATAGAGTTGACTAGTACATGACCACTTGA
489	4	44.4691	AAAAGGCTTACAAGATTCCCACACGCCGACCATTACTAGC	TAGGGAAGAGAAGGACATATGATAAAAGGCTTACAAGATTCCCACACGCCGACCATTACTAGCTTGACTAGTACATGACCACTTGA
490	4	44.4691	TTAACTGGGACTATGAAATAATCATGACGCTCAATTGTCT	TAGGGAAGAGAAGGACATATGATTTAACTGGGACTATGAAATAATCATGACGCTCAATTGTCTTTGACTAGTACATGACCACTTGA
491	4	44.4691	CTAAGCTAGGGGAACCCACTCCTGGTTATGCAATAATTTC	TAGGGAAGAGAAGGACATATGATCTAAGCTAGGGGAACCCACTCCTGGTTATGCAATAATTTCTTGACTAGTACATGACCACTTGA
492	4	44.4691	CAGTATCTAAATCCTGTCGATGTTAAGCATACTTCAAAG	TAGGGAAGAGAAGGACATATGATCAGTATCTAAATCCTGTCGATGTTAAGCATACTTCAAAGTTGACTAGTACATGACCACTTGA
493	4	44.4691	TGGGGGGATCGAAGGAGGGGTTCATAATTCCATACAATCG	TAGGGAAGAGAAGGACATATGATTGGGGGGATCGAAGGAGGGGTTCATAATTCCATACAATCGTTGACTAGTACATGACCACTTGA
494	4	44.4691	AAGAGATCACTGTAGCCACGCCTGTATCATCCGTCGCTCC	TAGGGAAGAGAAGGACATATGATAAGAGATCACTGTAGCCACGCCTGTATCATCCGTCGCTCCTTGACTAGTACATGACCACTTGA
495	4	44.4691	GGACAGGTTTAATGGTTTAGTACGCTAGCTCCGGCTTACA	TAGGGAAGAGAAGGACATATGATGGACAGGTTTAATGGTTTAGTACGCTAGCTCCGGCTTACATTGACTAGTACATGACCACTTGA
496	4	44.4691	GCCAATCGTTTATGACAGGCCTGGCTTGATCAGATTAATA	TAGGGAAGAGAAGGACATATGATGCCAATCGTTTATGACAGGCCTGGCTTGATCAGATTAATATTGACTAGTACATGACCACTTGA
497	4	44.4691	GATGATTTGCTTGTGAGATTCACCAACTCGGACTCTAATC	TAGGGAAGAGAAGGACATATGATGATGATTTGCTTGTGAGATTCACCAACTCGGACTCTAATCTTGACTAGTACATGACCACTTGA
498	4	44.4691	GCAAGATTCCAGGTTCTCAAATGACGAATGATTCGCTCG	TAGGGAAGAGAAGGACATATGATGCAAGATTCCAGGTTCTCAAATGACGAATGATTCGCTCGTTGACTAGTACATGACCACTTGA
499	4	44.4691	AGCCGCCTGCGGCAACCCAGTAAACGAATAGGAGTGACCG	TAGGGAAGAGAAGGACATATGATAGCCGCCTGCGGCAACCCAGTAAACGAATAGGAGTGACCGTTGACTAGTACATGACCACTTGA
500	4	44.4691	ACCCTAATATGTTCGGTGGGCGTATTTTTCTTATGGCATT	TAGGGAAGAGAAGGACATATGATACCCTAATATGTTCGGTGGGCGTATTTTTCTTATGGCATTTTGACTAGTACATGACCACTTGA
501	4	44.4691	CACGCGAAAAGTGCTAACAGTTATCCTCGAATCTGCTTCT	TAGGGAAGAGAAGGACATATGATCACGCGAAAAGTGCTAACAGTTATCCTCGAATCTGCTTCTTTGACTAGTACATGACCACTTGA
502	4	44.4691	TCTCAGCACTACCAATTGGTGTGTTTATACTACTTTAGTA	TAGGGAAGAGAAGGACATATGATTCTCAGCACTACCAATTGGTGTGTTTATACTACTTTAGTATTGACTAGTACATGACCACTTGA
503	4	44.4691	TTAGCAAATCGACCAACCTGGGGTAACCCCCATTCACAGT	TAGGGAAGAGAAGGACATATGATTTAGCAAATCGACCAACCTGGGGTAACCCCCATTCACAGTTTGACTAGTACATGACCACTTGA
504	4	44.4691	ACAATCCTAGATAATCACCAGGAACGCGGCAGACTAAGGA	TAGGGAAGAGAAGGACATATGATACAATCCTAGATAATCACCAGGAACGCGGCAGACTAAGGATTGACTAGTACATGACCACTTGA
505	4	44.4691	CGTCAGGTGACTACTAGGTCCGTCCTGAAACCCGCCAGAA	TAGGGAAGAGAAGGACATATGATCGTCAGGTGACTACTAGGTCCGTCCTGAAACCCGCCAGAATTGACTAGTACATGACCACTTGA
506	4	44.4691	GTGCGTTCCCGGGTGAGGATAAATGACTCTCCGACCGCGT	TAGGGAAGAGAAGGACATATGATGTGCGTTCCCGGGTGAGGATAAATGACTCTCCGACCGCGTTTGACTAGTACATGACCACTTGA
507	4	44.4691	AGATTGTTTAATAATGGAATCCCGAGCAAGAGCGATGGGG	TAGGGAAGAGAAGGACATATGATAGATTGTTTAATAATGGAATCCCGAGCAAGAGCGATGGGGTTGACTAGTACATGACCACTTGA
508	4	44.4691	ACCAGACACAGTAGGGTCCTATCGGGTGATCCACAGATAT	TAGGGAAGAGAAGGACATATGATACCAGACACAGTAGGGTCCTATCGGGTGATCCACAGATATTTGACTAGTACATGACCACTTGA
509	4	44.4691	TAGTTGGTAACTGTATGGGGGCGGAATTTGCATCGTAATG	TAGGGAAGAGAAGGACATATGATTAGTTGGTAACTGTATGGGGGCGGAATTTGCATCGTAATGTTGACTAGTACATGACCACTTGA
510	4	44.4691	ATAAGCAATCTGGGGCAAACGTAATATAATATTTCCCAAT	TAGGGAAGAGAAGGACATATGATATAAGCAATCTGGGGCAAACGTAATATAATATTTCCCAATTTGACTAGTACATGACCACTTGA
511	4	44.4691	GCCTCATAGTCTATGTATGCTTCATGGGGCAGCACGACCA	TAGGGAAGAGAAGGACATATGATGCCTCATAGTCTATGTATGCTTCATGGGGCAGCACGACCATTGACTAGTACATGACCACTTGA
512	4	44.4691	TTGTGTTGTGACATATAGATTATAGTTTGGAAGGACATCC	TAGGGAAGAGAAGGACATATGATTTGTGTTGTGACATATAGATTATAGTTTGGAAGGACATCCTTGACTAGTACATGACCACTTGA
513	4	44.4691	TGCCAAAATGTAACACGGGCTGGTGTGCGGCTCATCCGCT	TAGGGAAGAGAAGGACATATGATTGCCAAAATGTAACACGGGCTGGTGTGCGGCTCATCCGCTTTGACTAGTACATGACCACTTGA
514	4	44.4691	TCGGCATCGTATAGTGCCCTCCAGATCGTCCACACATCTA	TAGGGAAGAGAAGGACATATGATTCGGCATCGTATAGTGCCCTCCAGATCGTCCACACATCTATTGACTAGTACATGACCACTTGA
515	4	44.4691	TCGACTTAGTTCAATCTTCAGCCGACAAATTCTATAAAGC	TAGGGAAGAGAAGGACATATGATTCGACTTAGTTCAATCTTCAGCCGACAAATTCTATAAAGCTTGACTAGTACATGACCACTTGA
516	4	44.4691	AGTGGGTAAACTAGACATACGGCAGTTAAGGTTTCTAGAC	TAGGGAAGAGAAGGACATATGATAGTGGGTAAACTAGACATACGGCAGTTAAGGTTTCTAGACTTGACTAGTACATGACCACTTGA
517	4	44.4691	CGGTGCATTACACCATTGCGTATCACCGTATTATTCTGTG	TAGGGAAGAGAAGGACATATGATCGGTGCATTACACCATTGCGTATCACCGTATTATTCTGTGTTGACTAGTACATGACCACTTGA
518	4	44.4691	GTGTATGACAGGAACGGACTTCGTCAAAAACGCAGAGACA	TAGGGAAGAGAAGGACATATGATGTGTATGACAGGAACGGACTTCGTCAAAAACGCAGAGACATTGACTAGTACATGACCACTTGA
519	4	44.4691	GCCTACGTAGTGCTGGCGAGCATGTCAGTGGTATTTTCGG	TAGGGAAGAGAAGGACATATGATGCCTACGTAGTGCTGGCGAGCATGTCAGTGGTATTTTCGGTTGACTAGTACATGACCACTTGA
520	4	44.4691	GACTTTCAGATACTGGATACTTCAAGCGTGGTCGTCATCT	TAGGGAAGAGAAGGACATATGATGACTTTCAGATACTGGATACTTCAAGCGTGGTCGTCATCTTTGACTAGTACATGACCACTTGA
521	4	44.4691	CATTTGAAGGTAGGTACCCCTATGCAAGATCGCTTTCCAT	TAGGGAAGAGAAGGACATATGATCATTTGAAGGTAGGTACCCCTATGCAAGATCGCTTTCCATTTGACTAGTACATGACCACTTGA
522	4	44.4691	GGCACGCCACTTGGTAAGCTAGAGGCAGAGGATAGGCTTG	TAGGGAAGAGAAGGACATATGATGGCACGCCACTTGGTAAGCTAGAGGCAGAGGATAGGCTTGTTGACTAGTACATGACCACTTGA
523	4	44.4691	ATCCGGGAAAAAAGGAGAGCGGTCTGTTTGCTGCAAGACG	TAGGGAAGAGAAGGACATATGATATCCGGGAAAAAAGGAGAGCGGTCTGTTTGCTGCAAGACGTTGACTAGTACATGACCACTTGA
524	4	44.4691	TTGTACTATTGTACAATTGGATCGCTCGGTCCTGTCGATT	TAGGGAAGAGAAGGACATATGATTTGTACTATTGTACAATTGGATCGCTCGGTCCTGTCGATTTTGACTAGTACATGACCACTTGA
525	4	44.4691	AATGGTCGAAACGACGAGACCTAATACTCAACGAACGCGA	TAGGGAAGAGAAGGACATATGATAATGGTCGAAACGACGAGACCTAATACTCAACGAACGCGATTGACTAGTACATGACCACTTGA
526	4	44.4691	TGAGTATGGATCTTGATAATTTGAAGTAGAGTTGAATTAA	TAGGGAAGAGAAGGACATATGATTGAGTATGGATCTTGATAATTTGAAGTAGAGTTGAATTAATTGACTAGTACATGACCACTTGA
527	4	44.4691	ATTGACCAGGGAATATCTACCTCAATGGTGACTGCATGAT	TAGGGAAGAGAAGGACATATGATATTGACCAGGGAATATCTACCTCAATGGTGACTGCATGATTTGACTAGTACATGACCACTTGA
528	4	44.4691	CCCCGGTGCTTCACCTCCAGATGTATAATAACACGGAAGT	TAGGGAAGAGAAGGACATATGATCCCCGGTGCTTCACCTCCAGATGTATAATAACACGGAAGTTTGACTAGTACATGACCACTTGA
529	4	44.4691	AGTTGGGTAAAATCTAGATGCACCGAATAAAAGATCGGAG	TAGGGAAGAGAAGGACATATGATAGTTGGGTAAAATCTAGATGCACCGAATAAAAGATCGGAGTTGACTAGTACATGACCACTTGA
530	4	44.4691	CATGGAAAGACATAGAAAACGAAAGAAAGTAAGCGTTACG	TAGGGAAGAGAAGGACATATGATCATGGAAAGACATAGAAAACGAAAGAAAGTAAGCGTTACGTTGACTAGTACATGACCACTTGA
531	4	44.4691	GAGCCCCTATGGCAAATCGGGAGTGATCAGTAAGGCCACG	TAGGGAAGAGAAGGACATATGATGAGCCCCTATGGCAAATCGGGAGTGATCAGTAAGGCCACGTTGACTAGTACATGACCACTTGA
532	4	44.4691	GCGTGTGAGAGTAACGTTCAGCAAGTGATCAATGTGTGTA	TAGGGAAGAGAAGGACATATGATGCGTGTGAGAGTAACGTTCAGCAAGTGATCAATGTGTGTATTGACTAGTACATGACCACTTGA
533	4	44.4691	ATTATCGAGAAGAAGAAGGCATGATACGGGGAGCCTAGCG	TAGGGAAGAGAAGGACATATGATATTATCGAGAAGAAGAAGGCATGATACGGGGAGCCTAGCGTTGACTAGTACATGACCACTTGA
534	4	44.4691	TTAGTAAGACCAGCGGCAGAAGTTAAGTAAGTCGCATTTA	TAGGGAAGAGAAGGACATATGATTTAGTAAGACCAGCGGCAGAAGTTAAGTAAGTCGCATTTATTGACTAGTACATGACCACTTGA
535	4	44.4691	GAGGAACGGATTACGAATACGCAGGTGATTTTGGGGAACC	TAGGGAAGAGAAGGACATATGATGAGGAACGGATTACGAATACGCAGGTGATTTTGGGGAACCTTGACTAGTACATGACCACTTGA
536	4	44.4691	ATGTAGTAGAATCGCTTTATCAGATGGTTCTAAGACAGCG	TAGGGAAGAGAAGGACATATGATATGTAGTAGAATCGCTTTATCAGATGGTTCTAAGACAGCGTTGACTAGTACATGACCACTTGA
537	4	44.4691	ACCCCCCATGGCATGCCTCGGCAACATGTGGGGGACAACT	TAGGGAAGAGAAGGACATATGATACCCCCCATGGCATGCCTCGGCAACATGTGGGGGACAACTTTGACTAGTACATGACCACTTGA
538	4	44.4691	TGACTACATCCCAATTGTCAAATCCATTCCGAGTGAGTGA	TAGGGAAGAGAAGGACATATGATTGACTACATCCCAATTGTCAAATCCATTCCGAGTGAGTGATTGACTAGTACATGACCACTTGA
539	4	44.4691	ACGACATCTGAGATCCTAAAGACAACCCGACAACAACACG	TAGGGAAGAGAAGGACATATGATACGACATCTGAGATCCTAAAGACAACCCGACAACAACACGTTGACTAGTACATGACCACTTGA
540	4	44.4691	TAATAAAAGCCACTCTACATCAGCCTGCAGGTCAACACGT	TAGGGAAGAGAAGGACATATGATTAATAAAAGCCACTCTACATCAGCCTGCAGGTCAACACGTTTGACTAGTACATGACCACTTGA
541	4	44.4691	GATAAAAAAAGGGTAAATTATTGATTCTCACTCATTCAAG	TAGGGAAGAGAAGGACATATGATGATAAAAAAAGGGTAAATTATTGATTCTCACTCATTCAAGTTGACTAGTACATGACCACTTGA
542	4	44.4691	GGGGAAGGGCGGTGATACTTAGATTTGATCAGCCCTGAAA	TAGGGAAGAGAAGGACATATGATGGGGAAGGGCGGTGATACTTAGATTTGATCAGCCCTGAAATTGACTAGTACATGACCACTTGA
543	4	44.4691	ATTCGCCGTTGGGTTTACGAAAACACATATAACTGGGGAT	TAGGGAAGAGAAGGACATATGATATTCGCCGTTGGGTTTACGAAAACACATATAACTGGGGATTTGACTAGTACATGACCACTTGA
544	4	44.4691	TCGCAATTAGGGCGGACGTGTGGTACCCCTAACTTGTATC	TAGGGAAGAGAAGGACATATGATTCGCAATTAGGGCGGACGTGTGGTACCCCTAACTTGTATCTTGACTAGTACATGACCACTTGA
545	4	44.4691	CTTATGATGAAATTAACAAATCACTGATTCTTTATGACTA	TAGGGAAGAGAAGGACATATGATCTTATGATGAAATTAACAAATCACTGATTCTTTATGACTATTGACTAGTACATGACCACTTGA
546	4	44.4691	TACGGCTGCGTTCTGTGTCTTCAATTAATTGCGACGTTAT	TAGGGAAGAGAAGGACATATGATTACGGCTGCGTTCTGTGTCTTCAATTAATTGCGACGTTATTTGACTAGTACATGACCACTTGA
547	4	44.4691	TTGGTGAAATGACCAGACATTTCGGAATAAGTGATTTGAA	TAGGGAAGAGAAGGACATATGATTTGGTGAAATGACCAGACATTTCGGAATAAGTGATTTGAATTGACTAGTACATGACCACTTGA
548	4	44.4691	AACAATAGAAGGAATCAAATGAGCTCATTAACCCCCCCTA	TAGGGAAGAGAAGGACATATGATAACAATAGAAGGAATCAAATGAGCTCATTAACCCCCCCTATTGACTAGTACATGACCACTTGA
549	4	44.4691	ACACGCAGCCAGATCTGAACACGCTTAGTCGTTGAGATG	TAGGGAAGAGAAGGACATATGATACACGCAGCCAGATCTGAACACGCTTAGTCGTTGAGATGTTGACTAGTACATGACCACTTGA
550	4	44.4691	TTGTCGAGTATCCATGCTGAGACGTTAGCTATATTTAAAC	TAGGGAAGAGAAGGACATATGATTTGTCGAGTATCCATGCTGAGACGTTAGCTATATTTAAACTTGACTAGTACATGACCACTTGA
551	4	44.4691	CAAGCATCGAGGACACCACATGCGAGGATCCGTTAAACCA	TAGGGAAGAGAAGGACATATGATCAAGCATCGAGGACACCACATGCGAGGATCCGTTAAACCATTGACTAGTACATGACCACTTGA
552	4	44.4691	GCATTTGGTAACAATCCGTAGACTGTCCCGCCTCATTCAC	TAGGGAAGAGAAGGACATATGATGCATTTGGTAACAATCCGTAGACTGTCCCGCCTCATTCACTTGACTAGTACATGACCACTTGA
553	4	44.4691	CAACTCGAATAACGAGAGGCCCGAATCAAGGGCGTGCAAG	TAGGGAAGAGAAGGACATATGATCAACTCGAATAACGAGAGGCCCGAATCAAGGGCGTGCAAGTTGACTAGTACATGACCACTTGA
554	4	44.4691	GGGCCTATAATCTTACTTGAGAAAAGCTGACATTTAAATT	TAGGGAAGAGAAGGACATATGATGGGCCTATAATCTTACTTGAGAAAAGCTGACATTTAAATTTTGACTAGTACATGACCACTTGA
555	4	44.4691	GGGAGGTGGCGAAGAGTAGGAAGAAAAAAGCGCCCAGAAA	TAGGGAAGAGAAGGACATATGATGGGAGGTGGCGAAGAGTAGGAAGAAAAAAGCGCCCAGAAATTGACTAGTACATGACCACTTGA
556	4	44.4691	CAATTGAGCTTCATAACCCGATAGAGGGACAGGGCAGCAG	TAGGGAAGAGAAGGACATATGATCAATTGAGCTTCATAACCCGATAGAGGGACAGGGCAGCAGTTGACTAGTACATGACCACTTGA
557	4	44.4691	TACGGATGCTTAGAATCTGCACAATAAACAACTGGAACCC	TAGGGAAGAGAAGGACATATGATTACGGATGCTTAGAATCTGCACAATAAACAACTGGAACCCTTGACTAGTACATGACCACTTGA
558	4	44.4691	AAGTAAATGCTCGTTAATAAAAGCAGTCAGATCAGTTAAG	TAGGGAAGAGAAGGACATATGATAAGTAAATGCTCGTTAATAAAAGCAGTCAGATCAGTTAAGTTGACTAGTACATGACCACTTGA
559	4	44.4691	CATTGCGATGAAAATGTTGAGAAGTGAAATCTAAGAACGG	TAGGGAAGAGAAGGACATATGATCATTGCGATGAAAATGTTGAGAAGTGAAATCTAAGAACGGTTGACTAGTACATGACCACTTGA
560	4	44.4691	TAGTGTATTGGAGCAGCCGAACGTCTCAATTCAAGAATCA	TAGGGAAGAGAAGGACATATGATTAGTGTATTGGAGCAGCCGAACGTCTCAATTCAAGAATCATTGACTAGTACATGACCACTTGA
561	4	44.4691	ATCTCAGTTGTTTTGTGCGGGTACCGTAATTGGTATATAC	TAGGGAAGAGAAGGACATATGATATCTCAGTTGTTTTGTGCGGGTACCGTAATTGGTATATACTTGACTAGTACATGACCACTTGA
562	4	44.4691	ATCGTCTGAGAATCATTCGACTCATCCGGCAAGCAACACA	TAGGGAAGAGAAGGACATATGATATCGTCTGAGAATCATTCGACTCATCCGGCAAGCAACACATTGACTAGTACATGACCACTTGA
563	4	44.4691	AATTGGCTTATTTCCATAATGTATTTCACTATAAGACTTA	TAGGGAAGAGAAGGACATATGATAATTGGCTTATTTCCATAATGTATTTCACTATAAGACTTATTGACTAGTACATGACCACTTGA
564	4	44.4691	CTGGTTAGCATTTTAAGAGCTCGGGATAATATTCCAGTAC	TAGGGAAGAGAAGGACATATGATCTGGTTAGCATTTTAAGAGCTCGGGATAATATTCCAGTACTTGACTAGTACATGACCACTTGA
565	4	44.4691	GGGAGGGCTGCAACGGGGGTTGACTAGCCTTTCGAGTGTT	TAGGGAAGAGAAGGACATATGATGGGAGGGCTGCAACGGGGGTTGACTAGCCTTTCGAGTGTTTTGACTAGTACATGACCACTTGA
566	4	44.4691	CAATTAACAACACAAGCACTAGCGGATTCCTAAGATTCCG	TAGGGAAGAGAAGGACATATGATCAATTAACAACACAAGCACTAGCGGATTCCTAAGATTCCGTTGACTAGTACATGACCACTTGA
567	4	44.4691	CAGAGAATCCCATCTCTTAGCGTAAGACTCACAAGACCCG	TAGGGAAGAGAAGGACATATGATCAGAGAATCCCATCTCTTAGCGTAAGACTCACAAGACCCGTTGACTAGTACATGACCACTTGA
568	4	44.4691	CGGAGCGATGATTTCTCAGTCTACTAATACTCGGCGACCT	TAGGGAAGAGAAGGACATATGATCGGAGCGATGATTTCTCAGTCTACTAATACTCGGCGACCTTTGACTAGTACATGACCACTTGA
569	4	44.4691	CCTGATGATGCAAACGACGGTACGGGTTCACGTAAGTAGA	TAGGGAAGAGAAGGACATATGATCCTGATGATGCAAACGACGGTACGGGTTCACGTAAGTAGATTGACTAGTACATGACCACTTGA
570	4	44.4691	CATGGTGATAGGCACTCCTCCAAGAGCTAAATACAGTACA	TAGGGAAGAGAAGGACATATGATCATGGTGATAGGCACTCCTCCAAGAGCTAAATACAGTACATTGACTAGTACATGACCACTTGA
571	4	44.4691	GTGAGGAGATAAGGCCGCTGCGCCAGATTCTGAAACATAG	TAGGGAAGAGAAGGACATATGATGTGAGGAGATAAGGCCGCTGCGCCAGATTCTGAAACATAGTTGACTAGTACATGACCACTTGA
572	4	44.4691	GAGACAGGAAAGTGAGAATAGTGCTGTATCGCTCAAAAAT	TAGGGAAGAGAAGGACATATGATGAGACAGGAAAGTGAGAATAGTGCTGTATCGCTCAAAAATTTGACTAGTACATGACCACTTGA
573	4	44.4691	ACGTAACGCTAGCTGTCTCGCAAACCGAGTATTAGTCAGT	TAGGGAAGAGAAGGACATATGATACGTAACGCTAGCTGTCTCGCAAACCGAGTATTAGTCAGTTTGACTAGTACATGACCACTTGA
574	4	44.4691	TCGTAGGGCTCATAGATTCTAAAGCGATGACAAAAACTAA	TAGGGAAGAGAAGGACATATGATTCGTAGGGCTCATAGATTCTAAAGCGATGACAAAAACTAATTGACTAGTACATGACCACTTGA
575	4	44.4691	AGGCTTGTCATGTCTGGTGGCAGATTAAGTAGGAAATCAC	TAGGGAAGAGAAGGACATATGATAGGCTTGTCATGTCTGGTGGCAGATTAAGTAGGAAATCACTTGACTAGTACATGACCACTTGA
576	4	44.4691	AGGGAGACAGAAACCCCATATTCGAAACAACTACCAACG	TAGGGAAGAGAAGGACATATGATAGGGAGACAGAAACCCCATATTCGAAACAACTACCAACGTTGACTAGTACATGACCACTTGA
577	4	44.4691	GAAGGCGCCTAGTAGTGCGTTCGATTCGGACGAGACAATA	TAGGGAAGAGAAGGACATATGATGAAGGCGCCTAGTAGTGCGTTCGATTCGGACGAGACAATATTGACTAGTACATGACCACTTGA
578	4	44.4691	GGTAGACTCTTCGAGGCTCTACTCTCTCTACTTCAGACGA	TAGGGAAGAGAAGGACATATGATGGTAGACTCTTCGAGGCTCTACTCTCTCTACTTCAGACGATTGACTAGTACATGACCACTTGA
579	4	44.4691	GGTCTAGAGCTGCATTGATGCCGTCAAGACTTGCCAGCAA	TAGGGAAGAGAAGGACATATGATGGTCTAGAGCTGCATTGATGCCGTCAAGACTTGCCAGCAATTGACTAGTACATGACCACTTGA
580	4	44.4691	GCTAACCGTCAGTATGTCTTTTTTTCGCTAAGTAAGGTCG	TAGGGAAGAGAAGGACATATGATGCTAACCGTCAGTATGTCTTTTTTTCGCTAAGTAAGGTCGTTGACTAGTACATGACCACTTGA
581	4	44.4691	CTTGGAGGATCTATATAAGGCATAATGTGTGTACATATAA	TAGGGAAGAGAAGGACATATGATCTTGGAGGATCTATATAAGGCATAATGTGTGTACATATAATTGACTAGTACATGACCACTTGA
582	4	44.4691	CGCTACGCTCAAGAAACCTAGTTTAATCATACGGTACCTA	TAGGGAAGAGAAGGACATATGATCGCTACGCTCAAGAAACCTAGTTTAATCATACGGTACCTATTGACTAGTACATGACCACTTGA
583	4	44.4691	TTCATTATGTAAGAGCTAGTCCGTTCACTTCGAGTTCTAG	TAGGGAAGAGAAGGACATATGATTTCATTATGTAAGAGCTAGTCCGTTCACTTCGAGTTCTAGTTGACTAGTACATGACCACTTGA
584	4	44.4691	GCAAACTAGTACACAAAAAGATATAGGACCAGCGGCGCTT	TAGGGAAGAGAAGGACATATGATGCAAACTAGTACACAAAAAGATATAGGACCAGCGGCGCTTTTGACTAGTACATGACCACTTGA
585	4	44.4691	GGGAGGAACACGTTGCAGTTGCATATGTTACTGCTTGAAT	TAGGGAAGAGAAGGACATATGATGGGAGGAACACGTTGCAGTTGCATATGTTACTGCTTGAATTTGACTAGTACATGACCACTTGA
586	4	44.4691	CTTGACACAGTAATATCGGATTGTATGGCCTTATATCTCA	TAGGGAAGAGAAGGACATATGATCTTGACACAGTAATATCGGATTGTATGGCCTTATATCTCATTGACTAGTACATGACCACTTGA
587	4	44.4691	AAATTAGCGCCGTTCTTACCCGTATCCGAAATTTTTTGAT	TAGGGAAGAGAAGGACATATGATAAATTAGCGCCGTTCTTACCCGTATCCGAAATTTTTTGATTTGACTAGTACATGACCACTTGA
588	4	44.4691	CACATTGTTGACCTTCATCAATAGTGGGACAGCCTCTGCA	TAGGGAAGAGAAGGACATATGATCACATTGTTGACCTTCATCAATAGTGGGACAGCCTCTGCATTGACTAGTACATGACCACTTGA
589	4	44.4691	GACGCAAAAACAGAGAAACGATGGCTATGGCAACGGAATT	TAGGGAAGAGAAGGACATATGATGACGCAAAAACAGAGAAACGATGGCTATGGCAACGGAATTTTGACTAGTACATGACCACTTGA
590	4	44.4691	TTCATATGAACTTTGGCAAGAAAGTTGAGTGTACGCGAAA	TAGGGAAGAGAAGGACATATGATTTCATATGAACTTTGGCAAGAAAGTTGAGTGTACGCGAAATTGACTAGTACATGACCACTTGA
591	4	44.4691	GCAGTCACCATTTAAGGCAACGTATGAACAGGCTGCATAC	TAGGGAAGAGAAGGACATATGATGCAGTCACCATTTAAGGCAACGTATGAACAGGCTGCATACTTGACTAGTACATGACCACTTGA
592	4	44.4691	GACAGAACATCCCGTGCCCCGTTACCCTAGTATCACCGGG	TAGGGAAGAGAAGGACATATGATGACAGAACATCCCGTGCCCCGTTACCCTAGTATCACCGGGTTGACTAGTACATGACCACTTGA
593	4	44.4691	CACTGGATACACCGGCGATCTTTAAGATTAAACATAACTC	TAGGGAAGAGAAGGACATATGATCACTGGATACACCGGCGATCTTTAAGATTAAACATAACTCTTGACTAGTACATGACCACTTGA
594	4	44.4691	ATATGTATGTAACAGGTTCACTGTTTAATCTAGACCAACT	TAGGGAAGAGAAGGACATATGATATATGTATGTAACAGGTTCACTGTTTAATCTAGACCAACTTTGACTAGTACATGACCACTTGA
595	4	44.4691	GAAACTGGTATCCAAGTGGGGCGAATGTGTGCACACACAG	TAGGGAAGAGAAGGACATATGATGAAACTGGTATCCAAGTGGGGCGAATGTGTGCACACACAGTTGACTAGTACATGACCACTTGA
596	4	44.4691	TGACGTAGATTATCCACGGAATACCCGGCGGCATGTTATC	TAGGGAAGAGAAGGACATATGATTGACGTAGATTATCCACGGAATACCCGGCGGCATGTTATCTTGACTAGTACATGACCACTTGA
597	4	44.4691	CAATGTGATGCGGTCTCGATTCATGGATAAACACATGCTC	TAGGGAAGAGAAGGACATATGATCAATGTGATGCGGTCTCGATTCATGGATAAACACATGCTCTTGACTAGTACATGACCACTTGA
598	4	44.4691	CTATATCGTCGCTAATTGGTATTCGGTCTCAATGCAGACA	TAGGGAAGAGAAGGACATATGATCTATATCGTCGCTAATTGGTATTCGGTCTCAATGCAGACATTGACTAGTACATGACCACTTGA
599	4	44.4691	GCTCGTAAAGGTATTTCCTTCGATACAAGACATGTACAGT	TAGGGAAGAGAAGGACATATGATGCTCGTAAAGGTATTTCCTTCGATACAAGACATGTACAGTTTGACTAGTACATGACCACTTGA
600	4	44.4691	TCCTGCCCCTACTACCAAAATCGAGAGGTACGTGTATAAG	TAGGGAAGAGAAGGACATATGATTCCTGCCCCTACTACCAAAATCGAGAGGTACGTGTATAAGTTGACTAGTACATGACCACTTGA
601	4	44.4691	CTTATACGGATGGAGGGGCCATTGGTAGGTCGCCATTGCA	TAGGGAAGAGAAGGACATATGATCTTATACGGATGGAGGGGCCATTGGTAGGTCGCCATTGCATTGACTAGTACATGACCACTTGA
602	4	44.4691	GGGGTCATTCAACACGCATAAAGTAAAGGCGTGTCAAAAG	TAGGGAAGAGAAGGACATATGATGGGGTCATTCAACACGCATAAAGTAAAGGCGTGTCAAAAGTTGACTAGTACATGACCACTTGA
603	4	44.4691	CGGTGGGTCCCTCCGGAGGGTCATCCAACATCTATATATT	TAGGGAAGAGAAGGACATATGATCGGTGGGTCCCTCCGGAGGGTCATCCAACATCTATATATTTTGACTAGTACATGACCACTTGA
604	4	44.4691	GCTTAGCTCCGGGTGACACGTTACATGCGCGTTGCCAGCT	TAGGGAAGAGAAGGACATATGATGCTTAGCTCCGGGTGACACGTTACATGCGCGTTGCCAGCTTTGACTAGTACATGACCACTTGA
605	4	44.4691	CGCCCTTCGTGCGGGATTGGACCGTCTAGGTTAATTTAAA	TAGGGAAGAGAAGGACATATGATCGCCCTTCGTGCGGGATTGGACCGTCTAGGTTAATTTAAATTGACTAGTACATGACCACTTGA
606	4	44.4691	CTTTATAAGAGTATGATTCCAGGCAAGAAGGTCAGGGGTA	TAGGGAAGAGAAGGACATATGATCTTTATAAGAGTATGATTCCAGGCAAGAAGGTCAGGGGTATTGACTAGTACATGACCACTTGA
607	4	44.4691	ATGTAAGAGCTCAGTCTGCAGTATGAAATTTGCTTATATC	TAGGGAAGAGAAGGACATATGATATGTAAGAGCTCAGTCTGCAGTATGAAATTTGCTTATATCTTGACTAGTACATGACCACTTGA
608	4	44.4691	GCCGATCGTTGCATTAGCGCAAATTGATTCCGAGCATTTC	TAGGGAAGAGAAGGACATATGATGCCGATCGTTGCATTAGCGCAAATTGATTCCGAGCATTTCTTGACTAGTACATGACCACTTGA
609	4	44.4691	AGACTAAAGGAGACCTGAGATCCTATTTGTTCTCCGAAAA	TAGGGAAGAGAAGGACATATGATAGACTAAAGGAGACCTGAGATCCTATTTGTTCTCCGAAAATTGACTAGTACATGACCACTTGA
610	4	44.4691	TTTTTGAGCCAGCCCCACCTCACTCCCTAGGCGTCATCTG	TAGGGAAGAGAAGGACATATGATTTTTTGAGCCAGCCCCACCTCACTCCCTAGGCGTCATCTGTTGACTAGTACATGACCACTTGA
611	4	44.4691	GATTGTTTTGAAGCATCGAGTTTTATGTCCCGCATAGACC	TAGGGAAGAGAAGGACATATGATGATTGTTTTGAAGCATCGAGTTTTATGTCCCGCATAGACCTTGACTAGTACATGACCACTTGA
612	4	44.4691	AGAAAAAGGGGCAACGAAGTAAATTACATGCGGTTACGGG	TAGGGAAGAGAAGGACATATGATAGAAAAAGGGGCAACGAAGTAAATTACATGCGGTTACGGGTTGACTAGTACATGACCACTTGA
613	4	44.4691	GTATCCCAAGAGTTCAGCACCTAAAACCGGTGGATTAGTC	TAGGGAAGAGAAGGACATATGATGTATCCCAAGAGTTCAGCACCTAAAACCGGTGGATTAGTCTTGACTAGTACATGACCACTTGA
614	4	44.4691	CTCTGGAGCATTGGTCAGGATATTAAGTCATTGAGTCAAT	TAGGGAAGAGAAGGACATATGATCTCTGGAGCATTGGTCAGGATATTAAGTCATTGAGTCAATTTGACTAGTACATGACCACTTGA
615	4	44.4691	CCAGGGATTACGCTCATATATGTAAATGTACGCTACAGAC	TAGGGAAGAGAAGGACATATGATCCAGGGATTACGCTCATATATGTAAATGTACGCTACAGACTTGACTAGTACATGACCACTTGA
616	4	44.4691	GGAATATTCCTTTTCCGATTTCCGCCAATTAACTCCAGCA	TAGGGAAGAGAAGGACATATGATGGAATATTCCTTTTCCGATTTCCGCCAATTAACTCCAGCATTGACTAGTACATGACCACTTGA
617	4	44.4691	TGGCTACAGACCCGGCATCCAAAACCCACCAAGACAGTTT	TAGGGAAGAGAAGGACATATGATTGGCTACAGACCCGGCATCCAAAACCCACCAAGACAGTTTTTGACTAGTACATGACCACTTGA
618	4	44.4691	CTTTCGTTTGAGTGCCAACGAAGTTTGTTCTGAACAAGCG	TAGGGAAGAGAAGGACATATGATCTTTCGTTTGAGTGCCAACGAAGTTTGTTCTGAACAAGCGTTGACTAGTACATGACCACTTGA
619	4	44.4691	ATCTCCCACCCTCAGATGTCTACTGACTAGGTTTATGGT	TAGGGAAGAGAAGGACATATGATATCTCCCACCCTCAGATGTCTACTGACTAGGTTTATGGTTTGACTAGTACATGACCACTTGA
620	4	44.4691	CGGTGATATAGAATACGTTGAGGCACTCGCTTAAGCGGAG	TAGGGAAGAGAAGGACATATGATCGGTGATATAGAATACGTTGAGGCACTCGCTTAAGCGGAGTTGACTAGTACATGACCACTTGA
621	4	44.4691	TTCAGATCAGAGTGCTGGTGGGACTGAAATCCTATGCTGT	TAGGGAAGAGAAGGACATATGATTTCAGATCAGAGTGCTGGTGGGACTGAAATCCTATGCTGTTTGACTAGTACATGACCACTTGA
622	4	44.4691	TGGTACGCAATCCGGGAGGGCAAAAACTTTGATTCAAGGC	TAGGGAAGAGAAGGACATATGATTGGTACGCAATCCGGGAGGGCAAAAACTTTGATTCAAGGCTTGACTAGTACATGACCACTTGA
623	4	44.4691	CCCAGCTACTAGACTTGAACGCGCTGGTTCCAGGTGTTGG	TAGGGAAGAGAAGGACATATGATCCCAGCTACTAGACTTGAACGCGCTGGTTCCAGGTGTTGGTTGACTAGTACATGACCACTTGA
624	4	44.4691	ATTACGGCGTTGTCCCGGGAAGACTTGACTATGAATACCC	TAGGGAAGAGAAGGACATATGATATTACGGCGTTGTCCCGGGAAGACTTGACTATGAATACCCTTGACTAGTACATGACCACTTGA
625	4	44.4691	GACGGCTGAGAAAGTCCACTTATGACTGTTTGATACAAGG	TAGGGAAGAGAAGGACATATGATGACGGCTGAGAAAGTCCACTTATGACTGTTTGATACAAGGTTGACTAGTACATGACCACTTGA
626	4	44.4691	CCCACAAACCCTCAGCACGGGACTTAGACCCATTTGCAAA	TAGGGAAGAGAAGGACATATGATCCCACAAACCCTCAGCACGGGACTTAGACCCATTTGCAAATTGACTAGTACATGACCACTTGA
627	4	44.4691	ACAGCCATAATTGGCTGGCGGTAGCCCATTAACAACCAAT	TAGGGAAGAGAAGGACATATGATACAGCCATAATTGGCTGGCGGTAGCCCATTAACAACCAATTTGACTAGTACATGACCACTTGA
628	4	44.4691	GTAAGACCTGTGAGTACGTAAGAGCATCCAAACAACGCTT	TAGGGAAGAGAAGGACATATGATGTAAGACCTGTGAGTACGTAAGAGCATCCAAACAACGCTTTTGACTAGTACATGACCACTTGA
629	4	44.4691	GGGCGGTTTAGGGAGATGAGGTTACAATAACGCAACGGGT	TAGGGAAGAGAAGGACATATGATGGGCGGTTTAGGGAGATGAGGTTACAATAACGCAACGGGTTTGACTAGTACATGACCACTTGA
630	4	44.4691	TTCAAACATTAGTAAATGGGCTTAGAGTATATGGCAGATA	TAGGGAAGAGAAGGACATATGATTTCAAACATTAGTAAATGGGCTTAGAGTATATGGCAGATATTGACTAGTACATGACCACTTGA
631	4	44.4691	TACCTACAGTAATATAGTTTGTTATGTCAACCAACAGATG	TAGGGAAGAGAAGGACATATGATTACCTACAGTAATATAGTTTGTTATGTCAACCAACAGATGTTGACTAGTACATGACCACTTGA
632	4	44.4691	ACGAATGAAAGTAGGTGTGCCCACCAAAAAGCGCGATACT	TAGGGAAGAGAAGGACATATGATACGAATGAAAGTAGGTGTGCCCACCAAAAAGCGCGATACTTTGACTAGTACATGACCACTTGA
633	4	44.4691	CGGAATGAAGTAGCTAGCGCCATAGGAATACGGAACTACG	TAGGGAAGAGAAGGACATATGATCGGAATGAAGTAGCTAGCGCCATAGGAATACGGAACTACGTTGACTAGTACATGACCACTTGA
634	4	44.4691	GTCGCGACAGACGTCACGGAAGCATTATGAGCCAGCACGA	TAGGGAAGAGAAGGACATATGATGTCGCGACAGACGTCACGGAAGCATTATGAGCCAGCACGATTGACTAGTACATGACCACTTGA
635	4	44.4691	GGACAAACTTGATGCAAAATCGGCAAAAGCAGATCGCACC	TAGGGAAGAGAAGGACATATGATGGACAAACTTGATGCAAAATCGGCAAAAGCAGATCGCACCTTGACTAGTACATGACCACTTGA
636	4	44.4691	CTCCTAGATTTATAGGACGGAGCCCGGAGATAATAGACGC	TAGGGAAGAGAAGGACATATGATCTCCTAGATTTATAGGACGGAGCCCGGAGATAATAGACGCTTGACTAGTACATGACCACTTGA
637	4	44.4691	GGAACCCATATCTAGCAACAGCCCCAAAACCAAAAGACTG	TAGGGAAGAGAAGGACATATGATGGAACCCATATCTAGCAACAGCCCCAAAACCAAAAGACTGTTGACTAGTACATGACCACTTGA
638	4	44.4691	ACAGGCCAAGCATTGTTCCTTCGTATACTCTGGTGTAGAC	TAGGGAAGAGAAGGACATATGATACAGGCCAAGCATTGTTCCTTCGTATACTCTGGTGTAGACTTGACTAGTACATGACCACTTGA
639	4	44.4691	GATCCTAAAGAACAAACCCTCCGTGAAACGTTTTTGTACT	TAGGGAAGAGAAGGACATATGATGATCCTAAAGAACAAACCCTCCGTGAAACGTTTTTGTACTTTGACTAGTACATGACCACTTGA
640	4	44.4691	CGAAAGGTACGCACGTTCCTTAGGGTAAAAATCTCATTGG	TAGGGAAGAGAAGGACATATGATCGAAAGGTACGCACGTTCCTTAGGGTAAAAATCTCATTGGTTGACTAGTACATGACCACTTGA
641	4	44.4691	AAGGTGCCAGCAACTCGTCACACGCCAGTGCGAAGTGTGA	TAGGGAAGAGAAGGACATATGATAAGGTGCCAGCAACTCGTCACACGCCAGTGCGAAGTGTGATTGACTAGTACATGACCACTTGA
642	4	44.4691	CGCCATCATCAGCTGGGGGTCACGGATAACGGTAATTCA	TAGGGAAGAGAAGGACATATGATCGCCATCATCAGCTGGGGGTCACGGATAACGGTAATTCATTGACTAGTACATGACCACTTGA
643	4	44.4691	TCTGGCCGTCGTCCCGAGTTAATCCGGCGGACCACGCAAG	TAGGGAAGAGAAGGACATATGATTCTGGCCGTCGTCCCGAGTTAATCCGGCGGACCACGCAAGTTGACTAGTACATGACCACTTGA
644	4	44.4691	TAGAGATGCGTTCCCCAACAAGCAGTAAGTGACTTGAGGC	TAGGGAAGAGAAGGACATATGATTAGAGATGCGTTCCCCAACAAGCAGTAAGTGACTTGAGGCTTGACTAGTACATGACCACTTGA
645	4	44.4691	CGGAATCCTGGTTCCGGTGGAGGATGTTAACCTACGCCGA	TAGGGAAGAGAAGGACATATGATCGGAATCCTGGTTCCGGTGGAGGATGTTAACCTACGCCGATTGACTAGTACATGACCACTTGA
646	4	44.4691	ACAACACTCTAAATGTCTCTTGGACCACAAGGGCCGTTCA	TAGGGAAGAGAAGGACATATGATACAACACTCTAAATGTCTCTTGGACCACAAGGGCCGTTCATTGACTAGTACATGACCACTTGA
647	4	44.4691	TGGCACACAATTCAGTATGGTACGCATTCGGTCACCAACC	TAGGGAAGAGAAGGACATATGATTGGCACACAATTCAGTATGGTACGCATTCGGTCACCAACCTTGACTAGTACATGACCACTTGA
648	4	44.4691	AAAACTACGTCACCTGATCCCGATGAGAGGTCTAAATCTG	TAGGGAAGAGAAGGACATATGATAAAACTACGTCACCTGATCCCGATGAGAGGTCTAAATCTGTTGACTAGTACATGACCACTTGA
649	4	44.4691	GCTAGGTGCCAGTCTAAGATCACGCCGTACTATTTTGGGA	TAGGGAAGAGAAGGACATATGATGCTAGGTGCCAGTCTAAGATCACGCCGTACTATTTTGGGATTGACTAGTACATGACCACTTGA
650	4	44.4691	CACTATTTGAATGTACTTCAAAAGCTAGCGCTACAGCCAC	TAGGGAAGAGAAGGACATATGATCACTATTTGAATGTACTTCAAAAGCTAGCGCTACAGCCACTTGACTAGTACATGACCACTTGA
651	4	44.4691	ACTCAGACGCCTTGAGCTTGAAATCGCGTTATCATGATCG	TAGGGAAGAGAAGGACATATGATACTCAGACGCCTTGAGCTTGAAATCGCGTTATCATGATCGTTGACTAGTACATGACCACTTGA
652	4	44.4691	AGAGAATTCGATTATAATTGTAAATACCGTCGACAACAAG	TAGGGAAGAGAAGGACATATGATAGAGAATTCGATTATAATTGTAAATACCGTCGACAACAAGTTGACTAGTACATGACCACTTGA
653	4	44.4691	TCTAGAAACTGCTCGCTTCTGGGGAATTACGGAGACAGAT	TAGGGAAGAGAAGGACATATGATTCTAGAAACTGCTCGCTTCTGGGGAATTACGGAGACAGATTTGACTAGTACATGACCACTTGA
654	4	44.4691	AGCTGGTTACGGCTCATCGGCTTATGGTAGGACTTACAGC	TAGGGAAGAGAAGGACATATGATAGCTGGTTACGGCTCATCGGCTTATGGTAGGACTTACAGCTTGACTAGTACATGACCACTTGA
655	4	44.4691	CCGACCGGGGAAAGGCAATTACCTCCGTTGAACAGCACAA	TAGGGAAGAGAAGGACATATGATCCGACCGGGGAAAGGCAATTACCTCCGTTGAACAGCACAATTGACTAGTACATGACCACTTGA
656	4	44.4691	AAATATACTGTCCATTCGCGAAGAAAGAACGGCAATTTGC	TAGGGAAGAGAAGGACATATGATAAATATACTGTCCATTCGCGAAGAAAGAACGGCAATTTGCTTGACTAGTACATGACCACTTGA
657	4	44.4691	TGCTTGATGAAATGGTTCATATAATTATTTTATAAGGAAT	TAGGGAAGAGAAGGACATATGATTGCTTGATGAAATGGTTCATATAATTATTTTATAAGGAATTTGACTAGTACATGACCACTTGA
658	4	44.4691	CTACTATTGTCACCCAAAAAATCAGAAAGATTCATTACAG	TAGGGAAGAGAAGGACATATGATCTACTATTGTCACCCAAAAAATCAGAAAGATTCATTACAGTTGACTAGTACATGACCACTTGA
659	4	44.4691	CGTGTTCAGAGGCCATATGTGGTTGCTTTATATGACTGAT	TAGGGAAGAGAAGGACATATGATCGTGTTCAGAGGCCATATGTGGTTGCTTTATATGACTGATTTGACTAGTACATGACCACTTGA
660	4	44.4691	TAACACTAGCACTCAGCCAGATGTACATGTGGTGAAGTAT	TAGGGAAGAGAAGGACATATGATTAACACTAGCACTCAGCCAGATGTACATGTGGTGAAGTATTTGACTAGTACATGACCACTTGA
661	4	44.4691	TTCGATTTGATATTTAGGGTGCCGGGCGAAACTGCCAAAC	TAGGGAAGAGAAGGACATATGATTTCGATTTGATATTTAGGGTGCCGGGCGAAACTGCCAAACTTGACTAGTACATGACCACTTGA
662	4	44.4691	GAGTGTCATACCCATTACGATAGACTAGGGACTGATGATC	TAGGGAAGAGAAGGACATATGATGAGTGTCATACCCATTACGATAGACTAGGGACTGATGATCTTGACTAGTACATGACCACTTGA
663	4	44.4691	GTCAGTGTAACGCGACAGTGCCCGAAGAGGTAAACATACC	TAGGGAAGAGAAGGACATATGATGTCAGTGTAACGCGACAGTGCCCGAAGAGGTAAACATACCTTGACTAGTACATGACCACTTGA
664	4	44.4691	CCGTTACTGGTAGAGCAGGGTAAGCACTTCCTTCACTCGC	TAGGGAAGAGAAGGACATATGATCCGTTACTGGTAGAGCAGGGTAAGCACTTCCTTCACTCGCTTGACTAGTACATGACCACTTGA
665	4	44.4691	TTAAGCTTCCTCCCTGAACAGTAGGCTAGCATTTCCTGCA	TAGGGAAGAGAAGGACATATGATTTAAGCTTCCTCCCTGAACAGTAGGCTAGCATTTCCTGCATTGACTAGTACATGACCACTTGA
666	4	44.4691	TGTAGAGATCATTGCAGTGGGACAACTCGAGACATGTGAA	TAGGGAAGAGAAGGACATATGATTGTAGAGATCATTGCAGTGGGACAACTCGAGACATGTGAATTGACTAGTACATGACCACTTGA
667	4	44.4691	TGTCACCTACCTAGAAGGGATTATCAAAGCCAGCCAGCCG	TAGGGAAGAGAAGGACATATGATTGTCACCTACCTAGAAGGGATTATCAAAGCCAGCCAGCCGTTGACTAGTACATGACCACTTGA
668	4	44.4691	CCAGATGGTAAGATTTATTGGCAGCGGCGCTCAACATGAA	TAGGGAAGAGAAGGACATATGATCCAGATGGTAAGATTTATTGGCAGCGGCGCTCAACATGAATTGACTAGTACATGACCACTTGA
669	4	44.4691	CCCCCCAAGGAGCACCGCCACGCACGCTTTTACTTCAGTC	TAGGGAAGAGAAGGACATATGATCCCCCCAAGGAGCACCGCCACGCACGCTTTTACTTCAGTCTTGACTAGTACATGACCACTTGA
670	4	44.4691	CTAATAAATTAAGCTGGTAAAATTGTTCAGTTTGATATAG	TAGGGAAGAGAAGGACATATGATCTAATAAATTAAGCTGGTAAAATTGTTCAGTTTGATATAGTTGACTAGTACATGACCACTTGA
671	4	44.4691	CATTCTCCTTGCAGAGGACAACCTATTGGAAAATCTTTTT	TAGGGAAGAGAAGGACATATGATCATTCTCCTTGCAGAGGACAACCTATTGGAAAATCTTTTTTTGACTAGTACATGACCACTTGA
672	4	44.4691	GACGCGGACAGCCGACAAAATTAAGGGCTGTTAAAATACA	TAGGGAAGAGAAGGACATATGATGACGCGGACAGCCGACAAAATTAAGGGCTGTTAAAATACATTGACTAGTACATGACCACTTGA
673	4	44.4691	AAGTTATGTAAAGTCGTAGACCTGTATTGCATGGCTTACG	TAGGGAAGAGAAGGACATATGATAAGTTATGTAAAGTCGTAGACCTGTATTGCATGGCTTACGTTGACTAGTACATGACCACTTGA
674	4	44.4691	TCGAATCCCCGTCACAAGCCAAACGCCTGCAACACGGAAC	TAGGGAAGAGAAGGACATATGATTCGAATCCCCGTCACAAGCCAAACGCCTGCAACACGGAACTTGACTAGTACATGACCACTTGA
675	4	44.4691	TAGCGGTGACAATAATGCCAATGAACAAAGCAAAACACGT	TAGGGAAGAGAAGGACATATGATTAGCGGTGACAATAATGCCAATGAACAAAGCAAAACACGTTTGACTAGTACATGACCACTTGA
676	4	44.4691	CAGTATTCTTCGCCCTGAAATGTGATTCTGAGTATAGAAA	TAGGGAAGAGAAGGACATATGATCAGTATTCTTCGCCCTGAAATGTGATTCTGAGTATAGAAATTGACTAGTACATGACCACTTGA
677	4	44.4691	TAAAGTAATAGTTGCTAAAATTAGGTGTTATTAGAAGCT	TAGGGAAGAGAAGGACATATGATTAAAGTAATAGTTGCTAAAATTAGGTGTTATTAGAAGCTTTGACTAGTACATGACCACTTGA
678	4	44.4691	AAGATCCTGAAGATCGGTACAAATTTCGTATGGAGGATGA	TAGGGAAGAGAAGGACATATGATAAGATCCTGAAGATCGGTACAAATTTCGTATGGAGGATGATTGACTAGTACATGACCACTTGA
679	4	44.4691	TACGCTGTTTGGTTTCGATGGTAACAGATCAGATTAAGAT	TAGGGAAGAGAAGGACATATGATTACGCTGTTTGGTTTCGATGGTAACAGATCAGATTAAGATTTGACTAGTACATGACCACTTGA
680	4	44.4691	ATAGGTCATAGAGGACTTATGCTTTTCATACCATCGATGA	TAGGGAAGAGAAGGACATATGATATAGGTCATAGAGGACTTATGCTTTTCATACCATCGATGATTGACTAGTACATGACCACTTGA
681	4	44.4691	ATGGGATGACAAGAAGATTGAGGTTCTTATTGTCCAACTC	TAGGGAAGAGAAGGACATATGATATGGGATGACAAGAAGATTGAGGTTCTTATTGTCCAACTCTTGACTAGTACATGACCACTTGA
682	4	44.4691	GAGGGGTCTTGCCCATTTAATAGGGCACGGACTTCAGGGT	TAGGGAAGAGAAGGACATATGATGAGGGGTCTTGCCCATTTAATAGGGCACGGACTTCAGGGTTTGACTAGTACATGACCACTTGA
683	4	44.4691	CTAGTACAAGTGGACAAAAATAGGTAGGATCAAAGAAAAT	TAGGGAAGAGAAGGACATATGATCTAGTACAAGTGGACAAAAATAGGTAGGATCAAAGAAAATTTGACTAGTACATGACCACTTGA
684	4	44.4691	AATAACAAGTTGCATTGGGTCTTCAGTGTCCCTCCATACC	TAGGGAAGAGAAGGACATATGATAATAACAAGTTGCATTGGGTCTTCAGTGTCCCTCCATACCTTGACTAGTACATGACCACTTGA
685	4	44.4691	CATACGGAGAACATTTCATCTCGAAAAACGTGCGGCTATC	TAGGGAAGAGAAGGACATATGATCATACGGAGAACATTTCATCTCGAAAAACGTGCGGCTATCTTGACTAGTACATGACCACTTGA
686	4	44.4691	TTCCATTTCAAGCCTATTTACTCTCGCAGTCAAGAGAGTT	TAGGGAAGAGAAGGACATATGATTTCCATTTCAAGCCTATTTACTCTCGCAGTCAAGAGAGTTTTGACTAGTACATGACCACTTGA
687	4	44.4691	TTTCTCTCGTTTTCATCTCTATCAACGCCATGAACCTATC	TAGGGAAGAGAAGGACATATGATTTTCTCTCGTTTTCATCTCTATCAACGCCATGAACCTATCTTGACTAGTACATGACCACTTGA
688	4	44.4691	CTATAACAGGTTAGGAATGAGTGCATGGAGGATCATTAGG	TAGGGAAGAGAAGGACATATGATCTATAACAGGTTAGGAATGAGTGCATGGAGGATCATTAGGTTGACTAGTACATGACCACTTGA
689	4	44.4691	ATAAATCATCTGTAGTAGCATTGTTAGACAAATTAGGTTA	TAGGGAAGAGAAGGACATATGATATAAATCATCTGTAGTAGCATTGTTAGACAAATTAGGTTATTGACTAGTACATGACCACTTGA
690	4	44.4691	AAGAGGTAAATCATGTGTAAAGCACTATCTATCGGAATAC	TAGGGAAGAGAAGGACATATGATAAGAGGTAAATCATGTGTAAAGCACTATCTATCGGAATACTTGACTAGTACATGACCACTTGA
691	4	44.4691	CCAGGGTCCGTGCGAGGAAACCTCGTCGGTCTGAGGTCCG	TAGGGAAGAGAAGGACATATGATCCAGGGTCCGTGCGAGGAAACCTCGTCGGTCTGAGGTCCGTTGACTAGTACATGACCACTTGA
692	4	44.4691	CAACAATATGCCTTTGCTGCAAAAGAAAAAAATCATCGGT	TAGGGAAGAGAAGGACATATGATCAACAATATGCCTTTGCTGCAAAAGAAAAAAATCATCGGTTTGACTAGTACATGACCACTTGA
693	4	44.4691	AGTGGACGTTTTCAAAACGAGGATTCAAATGTCTATGGCC	TAGGGAAGAGAAGGACATATGATAGTGGACGTTTTCAAAACGAGGATTCAAATGTCTATGGCCTTGACTAGTACATGACCACTTGA
694	4	44.4691	CTAACGGTAGAGTGCGATCATACGCTCGGATCTGCCGTTA	TAGGGAAGAGAAGGACATATGATCTAACGGTAGAGTGCGATCATACGCTCGGATCTGCCGTTATTGACTAGTACATGACCACTTGA
695	4	44.4691	CTCAGAGATCGTCCTAGAGGGTAAGGTACTACGAATCTTT	TAGGGAAGAGAAGGACATATGATCTCAGAGATCGTCCTAGAGGGTAAGGTACTACGAATCTTTTTGACTAGTACATGACCACTTGA
696	4	44.4691	GGTATATGAATAACAGAGCTCCTGGGCTAAACCAACGTTA	TAGGGAAGAGAAGGACATATGATGGTATATGAATAACAGAGCTCCTGGGCTAAACCAACGTTATTGACTAGTACATGACCACTTGA
697	4	44.4691	AAGCAGCCAAGTTAAGAGATTCCCAGATGTAGAATATGTA	TAGGGAAGAGAAGGACATATGATAAGCAGCCAAGTTAAGAGATTCCCAGATGTAGAATATGTATTGACTAGTACATGACCACTTGA
698	4	44.4691	TTCCACTTCACACGAACTTTGCAGCTGGAATGTCGATGGT	TAGGGAAGAGAAGGACATATGATTTCCACTTCACACGAACTTTGCAGCTGGAATGTCGATGGTTTGACTAGTACATGACCACTTGA
699	4	44.4691	CCTTTGTGGCTTTGTGCGGTTCACGGACCAGAGCTAAGAG	TAGGGAAGAGAAGGACATATGATCCTTTGTGGCTTTGTGCGGTTCACGGACCAGAGCTAAGAGTTGACTAGTACATGACCACTTGA
700	4	44.4691	CCCGATGAACTCAGGTGCCGCATATGTTTACCGGGGCTAC	TAGGGAAGAGAAGGACATATGATCCCGATGAACTCAGGTGCCGCATATGTTTACCGGGGCTACTTGACTAGTACATGACCACTTGA
701	4	44.4691	TGTGAAACGCCGATCCGAGCTGGCTATAGGGACCGAGCTT	TAGGGAAGAGAAGGACATATGATTGTGAAACGCCGATCCGAGCTGGCTATAGGGACCGAGCTTTTGACTAGTACATGACCACTTGA
702	4	44.4691	CCGCCGAGAAATAACACACTGCAAAGAGGGCACTATAGCT	TAGGGAAGAGAAGGACATATGATCCGCCGAGAAATAACACACTGCAAAGAGGGCACTATAGCTTTGACTAGTACATGACCACTTGA
703	4	44.4691	GATTCTTCTGCCCTAACTCGGGAGTTAGTCCTACAAATAA	TAGGGAAGAGAAGGACATATGATGATTCTTCTGCCCTAACTCGGGAGTTAGTCCTACAAATAATTGACTAGTACATGACCACTTGA
704	4	44.4691	GGTCTGACCTCATACGTAAGAATTCATTCGAATAGTAGCT	TAGGGAAGAGAAGGACATATGATGGTCTGACCTCATACGTAAGAATTCATTCGAATAGTAGCTTTGACTAGTACATGACCACTTGA
705	4	44.4691	ACTGCTTCTGGTATTAAGTTAGATAGCTAACGAGAGCTTG	TAGGGAAGAGAAGGACATATGATACTGCTTCTGGTATTAAGTTAGATAGCTAACGAGAGCTTGTTGACTAGTACATGACCACTTGA
706	4	44.4691	ACACTTGTAATATACACTGAACTCCTTAAAAGAAAGGTAA	TAGGGAAGAGAAGGACATATGATACACTTGTAATATACACTGAACTCCTTAAAAGAAAGGTAATTGACTAGTACATGACCACTTGA
707	4	44.4691	TTTTTGGTATTAAGTAACTATACCACTCACTTGATGAACA	TAGGGAAGAGAAGGACATATGATTTTTTGGTATTAAGTAACTATACCACTCACTTGATGAACATTGACTAGTACATGACCACTTGA
708	4	44.4691	TTATTAGGAAAATCACTATTCTAAGTTCTCATGTTTTGTC	TAGGGAAGAGAAGGACATATGATTTATTAGGAAAATCACTATTCTAAGTTCTCATGTTTTGTCTTGACTAGTACATGACCACTTGA
709	4	44.4691	GAAGCACGGAGGGTCGAAGCACTTCTGAGGAGTTGTGAGC	TAGGGAAGAGAAGGACATATGATGAAGCACGGAGGGTCGAAGCACTTCTGAGGAGTTGTGAGCTTGACTAGTACATGACCACTTGA
710	4	44.4691	TGATATAGGGGAAAATAAGAGTTAAATACTATGCGAATTA	TAGGGAAGAGAAGGACATATGATTGATATAGGGGAAAATAAGAGTTAAATACTATGCGAATTATTGACTAGTACATGACCACTTGA
711	4	44.4691	ATTAATGGCTTGATGCGTGTCAAAGGGCAGGGAGGTCACT	TAGGGAAGAGAAGGACATATGATATTAATGGCTTGATGCGTGTCAAAGGGCAGGGAGGTCACTTTGACTAGTACATGACCACTTGA
712	4	44.4691	AAACTGAAGGGTAGAACTGTTATTGCCCCAATAAGTAGAC	TAGGGAAGAGAAGGACATATGATAAACTGAAGGGTAGAACTGTTATTGCCCCAATAAGTAGACTTGACTAGTACATGACCACTTGA
713	4	44.4691	GCCGAGCCTGCCAAATAGGGTTACATTAAACATCGACCCA	TAGGGAAGAGAAGGACATATGATGCCGAGCCTGCCAAATAGGGTTACATTAAACATCGACCCATTGACTAGTACATGACCACTTGA
714	4	44.4691	TAATGTCAACAAAGAAGAAAGCTACGCGTAACGTGCTCTT	TAGGGAAGAGAAGGACATATGATTAATGTCAACAAAGAAGAAAGCTACGCGTAACGTGCTCTTTTGACTAGTACATGACCACTTGA
715	4	44.4691	GAATCATGCCGAGGTTGTTCCATCCATCGACGGGCGTAGG	TAGGGAAGAGAAGGACATATGATGAATCATGCCGAGGTTGTTCCATCCATCGACGGGCGTAGGTTGACTAGTACATGACCACTTGA
716	4	44.4691	CAAGCAGGAATACTGAGTCAGGGGTAGAATGGCAAGAGGT	TAGGGAAGAGAAGGACATATGATCAAGCAGGAATACTGAGTCAGGGGTAGAATGGCAAGAGGTTTGACTAGTACATGACCACTTGA
717	4	44.4691	CGGTCGCATGATGTTATAGTTAACGGCGCGGTTTATGCAA	TAGGGAAGAGAAGGACATATGATCGGTCGCATGATGTTATAGTTAACGGCGCGGTTTATGCAATTGACTAGTACATGACCACTTGA
718	4	44.4691	AAACGCACTGAATCGCGTCCGATAAGCGGTACCATTGCGC	TAGGGAAGAGAAGGACATATGATAAACGCACTGAATCGCGTCCGATAAGCGGTACCATTGCGCTTGACTAGTACATGACCACTTGA
719	4	44.4691	TACATTTGTCACCCTGAATTTTATACTCTATAGCAGAGGA	TAGGGAAGAGAAGGACATATGATTACATTTGTCACCCTGAATTTTATACTCTATAGCAGAGGATTGACTAGTACATGACCACTTGA
720	4	44.4691	CATACGACGACTAGGTAGTAAGGGTGTGTTGTTATGGTCC	TAGGGAAGAGAAGGACATATGATCATACGACGACTAGGTAGTAAGGGTGTGTTGTTATGGTCCTTGACTAGTACATGACCACTTGA
721	4	44.4691	AAGACGGCCACACGAAACATATAACATATCGGATGCGAGA	TAGGGAAGAGAAGGACATATGATAAGACGGCCACACGAAACATATAACATATCGGATGCGAGATTGACTAGTACATGACCACTTGA
722	4	44.4691	GTTCGAGCTGTAATGGCCGTACTGGCCTGCGTAGACATGA	TAGGGAAGAGAAGGACATATGATGTTCGAGCTGTAATGGCCGTACTGGCCTGCGTAGACATGATTGACTAGTACATGACCACTTGA
723	4	44.4691	TTAAGTCATCAACCATGATAGCATACAATTTACGCAAGGC	TAGGGAAGAGAAGGACATATGATTTAAGTCATCAACCATGATAGCATACAATTTACGCAAGGCTTGACTAGTACATGACCACTTGA
724	4	44.4691	TTCTAAGCTAATCAGCAGGTAAACCACGTTTTCCTTCACG	TAGGGAAGAGAAGGACATATGATTTCTAAGCTAATCAGCAGGTAAACCACGTTTTCCTTCACGTTGACTAGTACATGACCACTTGA
725	4	44.4691	TGTCGCAAAATGCGGGTCGGTCGAACGTTTCGCTGCAAAT	TAGGGAAGAGAAGGACATATGATTGTCGCAAAATGCGGGTCGGTCGAACGTTTCGCTGCAAATTTGACTAGTACATGACCACTTGA
726	4	44.4691	AGGCCTACATGGCCCTTCATTACGCGGCGCCCTATATCAG	TAGGGAAGAGAAGGACATATGATAGGCCTACATGGCCCTTCATTACGCGGCGCCCTATATCAGTTGACTAGTACATGACCACTTGA
727	4	44.4691	AGGCACGAAGCCCATCTAAAGGCGATAATCTCATCCGGGA	TAGGGAAGAGAAGGACATATGATAGGCACGAAGCCCATCTAAAGGCGATAATCTCATCCGGGATTGACTAGTACATGACCACTTGA
728	4	44.4691	ATAACAAAGTTAATCATGTTCAACCACTCTCTCTCACCGG	TAGGGAAGAGAAGGACATATGATATAACAAAGTTAATCATGTTCAACCACTCTCTCTCACCGGTTGACTAGTACATGACCACTTGA
729	4	44.4691	AGTGTCATGCACCACGGATCGTCATAGAAATACGGGATTA	TAGGGAAGAGAAGGACATATGATAGTGTCATGCACCACGGATCGTCATAGAAATACGGGATTATTGACTAGTACATGACCACTTGA
730	4	44.4691	GAAGGACGCATTGGGGCTCGATTGGGCGGAACTTCCGGCT	TAGGGAAGAGAAGGACATATGATGAAGGACGCATTGGGGCTCGATTGGGCGGAACTTCCGGCTTTGACTAGTACATGACCACTTGA
731	4	44.4691	CGGAAAAGCCAGAACCACGGGCCGGACCGGATTTGGAACT	TAGGGAAGAGAAGGACATATGATCGGAAAAGCCAGAACCACGGGCCGGACCGGATTTGGAACTTTGACTAGTACATGACCACTTGA
732	4	44.4691	ACGCCATACTGTATGGCCGATGATAACTAGCCAAAATATG	TAGGGAAGAGAAGGACATATGATACGCCATACTGTATGGCCGATGATAACTAGCCAAAATATGTTGACTAGTACATGACCACTTGA
733	4	44.4691	CGACGTCGCTGAAGTCGTATTGGTCGCTCGAGGTCCGTAT	TAGGGAAGAGAAGGACATATGATCGACGTCGCTGAAGTCGTATTGGTCGCTCGAGGTCCGTATTTGACTAGTACATGACCACTTGA
734	4	44.4691	TACTTCCCCTACGGGTACTACGGTCCAGGGAGTTTGGAAA	TAGGGAAGAGAAGGACATATGATTACTTCCCCTACGGGTACTACGGTCCAGGGAGTTTGGAAATTGACTAGTACATGACCACTTGA
735	4	44.4691	TGGGCTCCTGGGCTGCATGTGCCGGAATAACACATGACAT	TAGGGAAGAGAAGGACATATGATTGGGCTCCTGGGCTGCATGTGCCGGAATAACACATGACATTTGACTAGTACATGACCACTTGA
736	4	44.4691	CTTCGCTATAGAAGATTTACACGTGGCAACGCCCTGACTA	TAGGGAAGAGAAGGACATATGATCTTCGCTATAGAAGATTTACACGTGGCAACGCCCTGACTATTGACTAGTACATGACCACTTGA
737	4	44.4691	CCCCTTACAATCACTTTAATTGTAGAGTCCTACCAGGTGT	TAGGGAAGAGAAGGACATATGATCCCCTTACAATCACTTTAATTGTAGAGTCCTACCAGGTGTTTGACTAGTACATGACCACTTGA
738	4	44.4691	GCAATAAAGGAAAGCTAGTTGGGGTCGTAAGCGGGTTGAA	TAGGGAAGAGAAGGACATATGATGCAATAAAGGAAAGCTAGTTGGGGTCGTAAGCGGGTTGAATTGACTAGTACATGACCACTTGA
739	4	44.4691	ATATACTGAGAGTTTTCGTTACGTTTATGTACTACTCATT	TAGGGAAGAGAAGGACATATGATATATACTGAGAGTTTTCGTTACGTTTATGTACTACTCATTTTGACTAGTACATGACCACTTGA
740	4	44.4691	TTTTTGAAGACTCTTGACTCAAGCGACTCGGCATTGCGCA	TAGGGAAGAGAAGGACATATGATTTTTTGAAGACTCTTGACTCAAGCGACTCGGCATTGCGCATTGACTAGTACATGACCACTTGA
741	4	44.4691	CTACGTCATAGGGAGTTGGAGTGCGCCTACGTTCAATGCG	TAGGGAAGAGAAGGACATATGATCTACGTCATAGGGAGTTGGAGTGCGCCTACGTTCAATGCGTTGACTAGTACATGACCACTTGA
742	4	44.4691	CGAAACAAGATTGGGAACCATCCAGGCCGGAGTGATCCCA	TAGGGAAGAGAAGGACATATGATCGAAACAAGATTGGGAACCATCCAGGCCGGAGTGATCCCATTGACTAGTACATGACCACTTGA
743	4	44.4691	AATTGGACTCAATTTAAGTACTGGGTGATCTATGCAGGTA	TAGGGAAGAGAAGGACATATGATAATTGGACTCAATTTAAGTACTGGGTGATCTATGCAGGTATTGACTAGTACATGACCACTTGA
744	4	44.4691	GTTAATAGCATAGGTGTGAACGCGCAGATCTCATAGCCCA	TAGGGAAGAGAAGGACATATGATGTTAATAGCATAGGTGTGAACGCGCAGATCTCATAGCCCATTGACTAGTACATGACCACTTGA
745	4	44.4691	AAACATGCAGTATTCTGGCCGTGCATACGACATGACGGGC	TAGGGAAGAGAAGGACATATGATAAACATGCAGTATTCTGGCCGTGCATACGACATGACGGGCTTGACTAGTACATGACCACTTGA
746	4	44.4691	GAGACCATACCGGCGATTCGAGACTATCAAATTTACAGAA	TAGGGAAGAGAAGGACATATGATGAGACCATACCGGCGATTCGAGACTATCAAATTTACAGAATTGACTAGTACATGACCACTTGA
747	4	44.4691	ATTCAGGTCATAACCTCACCTCTAAGATCGGCGAGTATGC	TAGGGAAGAGAAGGACATATGATATTCAGGTCATAACCTCACCTCTAAGATCGGCGAGTATGCTTGACTAGTACATGACCACTTGA
748	4	44.4691	GGTTGCACTCTGAGGTTCAGTTAAATGCGACAAAACCCGT	TAGGGAAGAGAAGGACATATGATGGTTGCACTCTGAGGTTCAGTTAAATGCGACAAAACCCGTTTGACTAGTACATGACCACTTGA
749	4	44.4691	TAGAGGGGGAAAATGGCGTGTGTAATCAAATCAGGAAATA	TAGGGAAGAGAAGGACATATGATTAGAGGGGGAAAATGGCGTGTGTAATCAAATCAGGAAATATTGACTAGTACATGACCACTTGA
750	4	44.4691	AGACCCGGTCTACTTTACTAGGCAATTACGACAAGATTCC	TAGGGAAGAGAAGGACATATGATAGACCCGGTCTACTTTACTAGGCAATTACGACAAGATTCCTTGACTAGTACATGACCACTTGA
751	4	44.4691	AGGGTTGTGTACAGGGTCCCCCCGTACGCCAACAACTAAC	TAGGGAAGAGAAGGACATATGATAGGGTTGTGTACAGGGTCCCCCCGTACGCCAACAACTAACTTGACTAGTACATGACCACTTGA
752	4	44.4691	AAACCAGTCGCACAACTTCCCAGGAGTATACATGCATATA	TAGGGAAGAGAAGGACATATGATAAACCAGTCGCACAACTTCCCAGGAGTATACATGCATATATTGACTAGTACATGACCACTTGA
753	4	44.4691	GGCAGTTTCCATTGTTAGCCGGAACTACGCACTTTCCAC	TAGGGAAGAGAAGGACATATGATGGCAGTTTCCATTGTTAGCCGGAACTACGCACTTTCCACTTGACTAGTACATGACCACTTGA
754	4	44.4691	AGGTAATGACAAGTGACTCGTCTGATTTTCGGGAATACCA	TAGGGAAGAGAAGGACATATGATAGGTAATGACAAGTGACTCGTCTGATTTTCGGGAATACCATTGACTAGTACATGACCACTTGA
755	4	44.4691	CATATCTTATCATGGGTTCAGCCGTTAAGCAATGCAGTAA	TAGGGAAGAGAAGGACATATGATCATATCTTATCATGGGTTCAGCCGTTAAGCAATGCAGTAATTGACTAGTACATGACCACTTGA
756	4	44.4691	CGTCCTTCAGCACGTTCATGAGGCAAAGAGAGCGACATTA	TAGGGAAGAGAAGGACATATGATCGTCCTTCAGCACGTTCATGAGGCAAAGAGAGCGACATTATTGACTAGTACATGACCACTTGA
757	4	44.4691	CCTGTCCTGCAAGGGACCTACAACCATGGCGACGACTCTC	TAGGGAAGAGAAGGACATATGATCCTGTCCTGCAAGGGACCTACAACCATGGCGACGACTCTCTTGACTAGTACATGACCACTTGA
758	4	44.4691	AGTACGCAGAGCACGGCCACTGGAGGGAAATTCTTTATGA	TAGGGAAGAGAAGGACATATGATAGTACGCAGAGCACGGCCACTGGAGGGAAATTCTTTATGATTGACTAGTACATGACCACTTGA
759	4	44.4691	CGAGAGTGGGTAGCGCAGATGCGAACGAGGACAGGTCCGA	TAGGGAAGAGAAGGACATATGATCGAGAGTGGGTAGCGCAGATGCGAACGAGGACAGGTCCGATTGACTAGTACATGACCACTTGA
760	4	44.4691	TCCCTAGGGGATCGATATGTCGTAGCGACAGAATGTAATG	TAGGGAAGAGAAGGACATATGATTCCCTAGGGGATCGATATGTCGTAGCGACAGAATGTAATGTTGACTAGTACATGACCACTTGA
761	4	44.4691	ATAGAGTCCACGCTGGGTTCGCCTTTAGGCCTACCATAAC	TAGGGAAGAGAAGGACATATGATATAGAGTCCACGCTGGGTTCGCCTTTAGGCCTACCATAACTTGACTAGTACATGACCACTTGA
762	4	44.4691	AAGGAAGCCACATGCGTCACATTAACGAAACTCCCTCCCT	TAGGGAAGAGAAGGACATATGATAAGGAAGCCACATGCGTCACATTAACGAAACTCCCTCCCTTTGACTAGTACATGACCACTTGA
763	4	44.4691	TTCTATACACGTGCTTAACTGTCTACGCACAGTACAAACC	TAGGGAAGAGAAGGACATATGATTTCTATACACGTGCTTAACTGTCTACGCACAGTACAAACCTTGACTAGTACATGACCACTTGA
764	4	44.4691	GTACTTACAGGGCGGTTTGCCAAGCAGGCCGATAAATAGG	TAGGGAAGAGAAGGACATATGATGTACTTACAGGGCGGTTTGCCAAGCAGGCCGATAAATAGGTTGACTAGTACATGACCACTTGA
765	4	44.4691	TCTGGCTGCCATGGTTCCAACTCACGTAAGGACTGTATTG	TAGGGAAGAGAAGGACATATGATTCTGGCTGCCATGGTTCCAACTCACGTAAGGACTGTATTGTTGACTAGTACATGACCACTTGA
766	4	44.4691	CGATAAACGTACAATGTTTCGGGTGGCCGCCAACTAATGA	TAGGGAAGAGAAGGACATATGATCGATAAACGTACAATGTTTCGGGTGGCCGCCAACTAATGATTGACTAGTACATGACCACTTGA
767	4	44.4691	ATTGAAGGAGCGTCCGGATATTTCGGAGTTTGGGACAGCT	TAGGGAAGAGAAGGACATATGATATTGAAGGAGCGTCCGGATATTTCGGAGTTTGGGACAGCTTTGACTAGTACATGACCACTTGA
768	4	44.4691	AAAATACTTCAGGTTCAGATACGTTTCAGCTAATAGGGAC	TAGGGAAGAGAAGGACATATGATAAAATACTTCAGGTTCAGATACGTTTCAGCTAATAGGGACTTGACTAGTACATGACCACTTGA
769	4	44.4691	ATCCGTTTCAAGTCGGCCGAACGGAATCCAACCAGAGTGT	TAGGGAAGAGAAGGACATATGATATCCGTTTCAAGTCGGCCGAACGGAATCCAACCAGAGTGTTTGACTAGTACATGACCACTTGA
770	4	44.4691	GGGTTCGCTCATCACCGGAAGTGGGATCCACGCCCACTAG	TAGGGAAGAGAAGGACATATGATGGGTTCGCTCATCACCGGAAGTGGGATCCACGCCCACTAGTTGACTAGTACATGACCACTTGA
771	4	44.4691	CTTCAGCGACACGGCACCAGCTAATTGGCCTCTGGATAAT	TAGGGAAGAGAAGGACATATGATCTTCAGCGACACGGCACCAGCTAATTGGCCTCTGGATAATTTGACTAGTACATGACCACTTGA
772	4	44.4691	CACCGCCCATACTGGCTCGATACAGACACCTTATGGACGG	TAGGGAAGAGAAGGACATATGATCACCGCCCATACTGGCTCGATACAGACACCTTATGGACGGTTGACTAGTACATGACCACTTGA
773	4	44.4691	GATGATGACCTCGGATTAATCTCTAGGGACGGCGGGGGG	TAGGGAAGAGAAGGACATATGATGATGATGACCTCGGATTAATCTCTAGGGACGGCGGGGGGTTGACTAGTACATGACCACTTGA
774	4	44.4691	TTACAGGGCCTGTCGCAAGAAACCCCAAGCGGAGGAACCA	TAGGGAAGAGAAGGACATATGATTTACAGGGCCTGTCGCAAGAAACCCCAAGCGGAGGAACCATTGACTAGTACATGACCACTTGA
775	4	44.4691	GTGACATAATGGATGGTAAGATTACATAGGTTAATAGATT	TAGGGAAGAGAAGGACATATGATGTGACATAATGGATGGTAAGATTACATAGGTTAATAGATTTTGACTAGTACATGACCACTTGA
776	4	44.4691	GATTAATAAGGGCCCACGGAATAGCGGATCGATATTTGAG	TAGGGAAGAGAAGGACATATGATGATTAATAAGGGCCCACGGAATAGCGGATCGATATTTGAGTTGACTAGTACATGACCACTTGA
777	4	44.4691	CCCACAGGTTATGAACATCATCCGTAATGTATCCATTAAT	TAGGGAAGAGAAGGACATATGATCCCACAGGTTATGAACATCATCCGTAATGTATCCATTAATTTGACTAGTACATGACCACTTGA
778	4	44.4691	ACGGGAAGATCTTCCCCAACAACACTGCAATGCTCATGAC	TAGGGAAGAGAAGGACATATGATACGGGAAGATCTTCCCCAACAACACTGCAATGCTCATGACTTGACTAGTACATGACCACTTGA
779	4	44.4691	TGGAGGTGGGAGAGTATCATGAGACTACATGATAGTGAG	TAGGGAAGAGAAGGACATATGATTGGAGGTGGGAGAGTATCATGAGACTACATGATAGTGAGTTGACTAGTACATGACCACTTGA
780	4	44.4691	TGTAGGGATGACACGGAATACTTTCACACCGGAATCAGGC	TAGGGAAGAGAAGGACATATGATTGTAGGGATGACACGGAATACTTTCACACCGGAATCAGGCTTGACTAGTACATGACCACTTGA
781	4	44.4691	TTATGGGATAAGACCAAATGGCGTTTGGCCTTGGCAACCA	TAGGGAAGAGAAGGACATATGATTTATGGGATAAGACCAAATGGCGTTTGGCCTTGGCAACCATTGACTAGTACATGACCACTTGA
782	4	44.4691	CTAGAACAATTAGCAAATTTTAAAGTGGATTAGAAAATCA	TAGGGAAGAGAAGGACATATGATCTAGAACAATTAGCAAATTTTAAAGTGGATTAGAAAATCATTGACTAGTACATGACCACTTGA
783	4	44.4691	TCGTATTAAACGAGCGTGGCGAAAAAGATTTACTCCTCGC	TAGGGAAGAGAAGGACATATGATTCGTATTAAACGAGCGTGGCGAAAAAGATTTACTCCTCGCTTGACTAGTACATGACCACTTGA
784	4	44.4691	GCTTAGGTACAAGTGCGATGGTTCTAAATTCAGATGGTCC	TAGGGAAGAGAAGGACATATGATGCTTAGGTACAAGTGCGATGGTTCTAAATTCAGATGGTCCTTGACTAGTACATGACCACTTGA
785	4	44.4691	TGTGACACGAGTGTTTCCACGTCACTCAGTCTGTACGTAA	TAGGGAAGAGAAGGACATATGATTGTGACACGAGTGTTTCCACGTCACTCAGTCTGTACGTAATTGACTAGTACATGACCACTTGA
786	4	44.4691	TATCTGACTTAGAACCCATACCCTAGGCTCATATCAAGAC	TAGGGAAGAGAAGGACATATGATTATCTGACTTAGAACCCATACCCTAGGCTCATATCAAGACTTGACTAGTACATGACCACTTGA
787	4	44.4691	ACGAGGTAGTTTTCTTACCCGGGACCAGGTCCAGTGGCTC	TAGGGAAGAGAAGGACATATGATACGAGGTAGTTTTCTTACCCGGGACCAGGTCCAGTGGCTCTTGACTAGTACATGACCACTTGA
788	4	44.4691	ATGGGAGGAGGAATCGACAATCCCCTATGTTAATCCAATA	TAGGGAAGAGAAGGACATATGATATGGGAGGAGGAATCGACAATCCCCTATGTTAATCCAATATTGACTAGTACATGACCACTTGA
789	4	44.4691	TCAAGGATGAGAGTATTACTAGGTAGCTATCCCAGGTAG	TAGGGAAGAGAAGGACATATGATTCAAGGATGAGAGTATTACTAGGTAGCTATCCCAGGTAGTTGACTAGTACATGACCACTTGA
790	4	44.4691	CTAGGAAAAGGCAAATGCATGTCCGGACTCAACTCTATTA	TAGGGAAGAGAAGGACATATGATCTAGGAAAAGGCAAATGCATGTCCGGACTCAACTCTATTATTGACTAGTACATGACCACTTGA
791	4	44.4691	AATTTCGTGTCTATACGCGGATTGTGCTAGACATAGAGAT	TAGGGAAGAGAAGGACATATGATAATTTCGTGTCTATACGCGGATTGTGCTAGACATAGAGATTTGACTAGTACATGACCACTTGA
792	4	44.4691	TTTTATCGTTATTTATCTTGTACAATAAACTAACAGCATA	TAGGGAAGAGAAGGACATATGATTTTTATCGTTATTTATCTTGTACAATAAACTAACAGCATATTGACTAGTACATGACCACTTGA
793	4	44.4691	GGAGAGGCTCGAGTGTCCGCGAATAACTACCTGAGACATG	TAGGGAAGAGAAGGACATATGATGGAGAGGCTCGAGTGTCCGCGAATAACTACCTGAGACATGTTGACTAGTACATGACCACTTGA
794	4	44.4691	CAGGATGTTGTTGCGTAGAATGGATAAGACTGAGATATGT	TAGGGAAGAGAAGGACATATGATCAGGATGTTGTTGCGTAGAATGGATAAGACTGAGATATGTTTGACTAGTACATGACCACTTGA
795	4	44.4691	ACTTCAAGATCAGAGGTATGCATGTTAGTCTGATCTACGG	TAGGGAAGAGAAGGACATATGATACTTCAAGATCAGAGGTATGCATGTTAGTCTGATCTACGGTTGACTAGTACATGACCACTTGA
796	4	44.4691	CGAAGAAACTAGTAGTATTTTTCCGTGCAAACATTTGAGG	TAGGGAAGAGAAGGACATATGATCGAAGAAACTAGTAGTATTTTTCCGTGCAAACATTTGAGGTTGACTAGTACATGACCACTTGA
797	4	44.4691	TGCGTAGTTCTCCCAACAAGCACGGCAGGTAACCGAAACT	TAGGGAAGAGAAGGACATATGATTGCGTAGTTCTCCCAACAAGCACGGCAGGTAACCGAAACTTTGACTAGTACATGACCACTTGA
798	4	44.4691	CAAAGAGCGACATGTATCCGAAATCGGACTTCCGACACTA	TAGGGAAGAGAAGGACATATGATCAAAGAGCGACATGTATCCGAAATCGGACTTCCGACACTATTGACTAGTACATGACCACTTGA
799	4	44.4691	GGGGGAGGCTCGGGTCGCCTCGACAATCGGCAGTTTGTGCC	TAGGGAAGAGAAGGACATATGATGGGGGAGGCTCGGGTCGCCTCGACAATCGGCAGTTTGTGCCTTGACTAGTACATGACCACTTGA
800	4	44.4691	TAGTCCTGCCCTATTAGCAATTGTCAATACAGGCGTGCTC	TAGGGAAGAGAAGGACATATGATTAGTCCTGCCCTATTAGCAATTGTCAATACAGGCGTGCTCTTGACTAGTACATGACCACTTGA
801	4	44.4691	GCTTATCATCGCCGTAATACTCTGTCCAAACTTGCCTTTG	TAGGGAAGAGAAGGACATATGATGCTTATCATCGCCGTAATACTCTGTCCAAACTTGCCTTTGTTGACTAGTACATGACCACTTGA
802	4	44.4691	AACGGTTACTTACGCCTATATCGCGTATTGTGTTGCATAG	TAGGGAAGAGAAGGACATATGATAACGGTTACTTACGCCTATATCGCGTATTGTGTTGCATAGTTGACTAGTACATGACCACTTGA
803	4	44.4691	TCATATATATGTACAGATCATCAGAAAAAGTAATAATCTG	TAGGGAAGAGAAGGACATATGATTCATATATATGTACAGATCATCAGAAAAAGTAATAATCTGTTGACTAGTACATGACCACTTGA
804	4	44.4691	ACAGACCCATCTGTATAGCTTTGGCAATAACATGTGATTA	TAGGGAAGAGAAGGACATATGATACAGACCCATCTGTATAGCTTTGGCAATAACATGTGATTATTGACTAGTACATGACCACTTGA
805	4	44.4691	AACACTACGAACCGCCATTGATGCCATAGCCAAAACCTTC	TAGGGAAGAGAAGGACATATGATAACACTACGAACCGCCATTGATGCCATAGCCAAAACCTTCTTGACTAGTACATGACCACTTGA
806	4	44.4691	TGCATGACCAGTTGAAGGAGTTATCATGGAGTTAACTCAT	TAGGGAAGAGAAGGACATATGATTGCATGACCAGTTGAAGGAGTTATCATGGAGTTAACTCATTTGACTAGTACATGACCACTTGA
807	4	44.4691	ATTTCTATGGTATCCGAAACTCCCTAGGATACAGGGCCGC	TAGGGAAGAGAAGGACATATGATATTTCTATGGTATCCGAAACTCCCTAGGATACAGGGCCGCTTGACTAGTACATGACCACTTGA
808	4	44.4691	TTATGTTCTGGGACGTCTCACTCGTGCTACTCGTTGCCCT	TAGGGAAGAGAAGGACATATGATTTATGTTCTGGGACGTCTCACTCGTGCTACTCGTTGCCCTTTGACTAGTACATGACCACTTGA
809	4	44.4691	GCCCGACAAAGATATAATGGCTTGAGAAGGTACCACGGTT	TAGGGAAGAGAAGGACATATGATGCCCGACAAAGATATAATGGCTTGAGAAGGTACCACGGTTTTGACTAGTACATGACCACTTGA
810	4	44.4691	TCTTCTAAGTTGGGCTAGTATACCCAACCGATTGTTCTCG	TAGGGAAGAGAAGGACATATGATTCTTCTAAGTTGGGCTAGTATACCCAACCGATTGTTCTCGTTGACTAGTACATGACCACTTGA
811	4	44.4691	CGCAGGCAGAGTACGAAAGCCTCGAGTGTTTCACTCCACC	TAGGGAAGAGAAGGACATATGATCGCAGGCAGAGTACGAAAGCCTCGAGTGTTTCACTCCACCTTGACTAGTACATGACCACTTGA
812	4	44.4691	GCACACGGATGTCGGCAGGCTTATAGCCTTTTGCTAATAG	TAGGGAAGAGAAGGACATATGATGCACACGGATGTCGGCAGGCTTATAGCCTTTTGCTAATAGTTGACTAGTACATGACCACTTGA
813	4	44.4691	GTCATGCCGGTCGACTTAAGCCACAACAAATAGCCTTCTT	TAGGGAAGAGAAGGACATATGATGTCATGCCGGTCGACTTAAGCCACAACAAATAGCCTTCTTTTGACTAGTACATGACCACTTGA
814	4	44.4691	CGAGAAGTCGCTGTGTGAATCATGTAGACGTAGACAATAC	TAGGGAAGAGAAGGACATATGATCGAGAAGTCGCTGTGTGAATCATGTAGACGTAGACAATACTTGACTAGTACATGACCACTTGA
815	4	44.4691	GCTTCGGCGGTACTCCTTAGAATGGACCGAGGATATGGAT	TAGGGAAGAGAAGGACATATGATGCTTCGGCGGTACTCCTTAGAATGGACCGAGGATATGGATTTGACTAGTACATGACCACTTGA
816	4	44.4691	GGGATTACGGGGCCCACGCCATGACTCGTAAAGCCTGCAC	TAGGGAAGAGAAGGACATATGATGGGATTACGGGGCCCACGCCATGACTCGTAAAGCCTGCACTTGACTAGTACATGACCACTTGA
817	4	44.4691	GTGGAACCGGCTTAATTACTCGAACATGGTATCAGCTCAA	TAGGGAAGAGAAGGACATATGATGTGGAACCGGCTTAATTACTCGAACATGGTATCAGCTCAATTGACTAGTACATGACCACTTGA
818	4	44.4691	TACTAGGGTCTTTTATTCGGTACCGCAGGGGGAATGAGT	TAGGGAAGAGAAGGACATATGATTACTAGGGTCTTTTATTCGGTACCGCAGGGGGAATGAGTTTGACTAGTACATGACCACTTGA
819	4	44.4691	ACAACTCAGATGAGTGTATCATGAGTTAGATGACCCAGAC	TAGGGAAGAGAAGGACATATGATACAACTCAGATGAGTGTATCATGAGTTAGATGACCCAGACTTGACTAGTACATGACCACTTGA
820	4	44.4691	GGCTAAAAGGCTTTAACAAAGCAAGAGCGACAGAAACATC	TAGGGAAGAGAAGGACATATGATGGCTAAAAGGCTTTAACAAAGCAAGAGCGACAGAAACATCTTGACTAGTACATGACCACTTGA
821	4	44.4691	GAACGTTAACCTCGAAGTGGATTGAGTCGCGACCCCGCCC	TAGGGAAGAGAAGGACATATGATGAACGTTAACCTCGAAGTGGATTGAGTCGCGACCCCGCCCTTGACTAGTACATGACCACTTGA
822	4	44.4691	TAAATATGCTCTGCAAAGCCAGCGAACTGGAATACGTATT	TAGGGAAGAGAAGGACATATGATTAAATATGCTCTGCAAAGCCAGCGAACTGGAATACGTATTTTGACTAGTACATGACCACTTGA
823	4	44.4691	AAAAACACGATGGGTCGACTTTTTGGCTAAAGACATCATT	TAGGGAAGAGAAGGACATATGATAAAAACACGATGGGTCGACTTTTTGGCTAAAGACATCATTTTGACTAGTACATGACCACTTGA
824	4	44.4691	GGCAAGACAGTATATATCTACCGAACCATATAACACTTCC	TAGGGAAGAGAAGGACATATGATGGCAAGACAGTATATATCTACCGAACCATATAACACTTCCTTGACTAGTACATGACCACTTGA
825	4	44.4691	CCATTCAGATAATTAATCGATTATTGGATACTTACGAGGA	TAGGGAAGAGAAGGACATATGATCCATTCAGATAATTAATCGATTATTGGATACTTACGAGGATTGACTAGTACATGACCACTTGA
826	4	44.4691	TTAAATATCTAAGCTCAACTGGTAATATTCAATGTTACTA	TAGGGAAGAGAAGGACATATGATTTAAATATCTAAGCTCAACTGGTAATATTCAATGTTACTATTGACTAGTACATGACCACTTGA
827	4	44.4691	AATGACGTAAGAAGTATGACGAAAGGCAACATAACTCCGT	TAGGGAAGAGAAGGACATATGATAATGACGTAAGAAGTATGACGAAAGGCAACATAACTCCGTTTGACTAGTACATGACCACTTGA
828	4	44.4691	GCTTCATTTTGTGAGATAACCCGTAGATGGAAAGTGCAGA	TAGGGAAGAGAAGGACATATGATGCTTCATTTTGTGAGATAACCCGTAGATGGAAAGTGCAGATTGACTAGTACATGACCACTTGA
829	4	44.4691	CTTTGGCCTCACACACTCCAGTCAGATCTCACCCGGAACC	TAGGGAAGAGAAGGACATATGATCTTTGGCCTCACACACTCCAGTCAGATCTCACCCGGAACCTTGACTAGTACATGACCACTTGA
830	4	44.4691	TTGGGGAAAAGCTAGGCTAATCCTCCGTACTGGTTCCTGT	TAGGGAAGAGAAGGACATATGATTTGGGGAAAAGCTAGGCTAATCCTCCGTACTGGTTCCTGTTTGACTAGTACATGACCACTTGA
831	4	44.4691	GGTACGCGCTGCGGGCCGACAAAATGTGCATGTTAAACGC	TAGGGAAGAGAAGGACATATGATGGTACGCGCTGCGGGCCGACAAAATGTGCATGTTAAACGCTTGACTAGTACATGACCACTTGA
832	4	44.4691	TTATATACGACCTGCCAACTAAAAGTTGCTTTTGTCATTC	TAGGGAAGAGAAGGACATATGATTTATATACGACCTGCCAACTAAAAGTTGCTTTTGTCATTCTTGACTAGTACATGACCACTTGA
833	4	44.4691	CGATACTGTTATGCTAATAAAAAGAGATGTACTTTCGTGA	TAGGGAAGAGAAGGACATATGATCGATACTGTTATGCTAATAAAAAGAGATGTACTTTCGTGATTGACTAGTACATGACCACTTGA
834	4	44.4691	TGCCCGACTTATCTCGTCTTTCTGGGATAAAACCTAAACA	TAGGGAAGAGAAGGACATATGATTGCCCGACTTATCTCGTCTTTCTGGGATAAAACCTAAACATTGACTAGTACATGACCACTTGA
835	4	44.4691	TATGGGTCTTTGTCATATACTAGCAGCTTAGAATTGCTTC	TAGGGAAGAGAAGGACATATGATTATGGGTCTTTGTCATATACTAGCAGCTTAGAATTGCTTCTTGACTAGTACATGACCACTTGA
836	4	44.4691	GGGGATCAACCATTTGAAATTATGCCCTACTGGTTTTCAA	TAGGGAAGAGAAGGACATATGATGGGGATCAACCATTTGAAATTATGCCCTACTGGTTTTCAATTGACTAGTACATGACCACTTGA
837	4	44.4691	AGTACTATGATACCGAATTCTTCCGAGGAGGTCGATCCCG	TAGGGAAGAGAAGGACATATGATAGTACTATGATACCGAATTCTTCCGAGGAGGTCGATCCCGTTGACTAGTACATGACCACTTGA
838	4	44.4691	TGAGCAAAAGTTTCTGGTATATGGCTGTTGTATAAAGACT	TAGGGAAGAGAAGGACATATGATTGAGCAAAAGTTTCTGGTATATGGCTGTTGTATAAAGACTTTGACTAGTACATGACCACTTGA
839	4	44.4691	GACGGTCTCGCCAGTTCCCTCAATGGAGCTGTCAACAAAT	TAGGGAAGAGAAGGACATATGATGACGGTCTCGCCAGTTCCCTCAATGGAGCTGTCAACAAATTTGACTAGTACATGACCACTTGA
840	4	44.4691	TCTAGGTTGTGTTTTTATAGAGTGGCCTGTAGCGGATATA	TAGGGAAGAGAAGGACATATGATTCTAGGTTGTGTTTTTATAGAGTGGCCTGTAGCGGATATATTGACTAGTACATGACCACTTGA
841	4	44.4691	ATTTAAAAAGACTCTCTGAAGAACATCCATTCAAAACAAC	TAGGGAAGAGAAGGACATATGATATTTAAAAAGACTCTCTGAAGAACATCCATTCAAAACAACTTGACTAGTACATGACCACTTGA
842	4	44.4691	CATCTAGTTGCGTTCAAGATTTCTGCTGTGTGGTACGCCA	TAGGGAAGAGAAGGACATATGATCATCTAGTTGCGTTCAAGATTTCTGCTGTGTGGTACGCCATTGACTAGTACATGACCACTTGA
843	4	44.4691	AATGAGAGGGTACGCGGGACATGAGGTCGGGGCGCCGGAT	TAGGGAAGAGAAGGACATATGATAATGAGAGGGTACGCGGGACATGAGGTCGGGGCGCCGGATTTGACTAGTACATGACCACTTGA
844	4	44.4691	CTGATCTGCCTTTCTGAGTTCCTAGGTTGAAGACATCCAA	TAGGGAAGAGAAGGACATATGATCTGATCTGCCTTTCTGAGTTCCTAGGTTGAAGACATCCAATTGACTAGTACATGACCACTTGA
845	4	44.4691	TGCATCCCTGGAACTTTGTCGATCTGAGAGTCCGTGGTGT	TAGGGAAGAGAAGGACATATGATTGCATCCCTGGAACTTTGTCGATCTGAGAGTCCGTGGTGTTTGACTAGTACATGACCACTTGA
846	4	44.4691	TTCATTCAAAAGTATACACTATGAGAGTATAGTTGAACC	TAGGGAAGAGAAGGACATATGATTTCATTCAAAAGTATACACTATGAGAGTATAGTTGAACCTTGACTAGTACATGACCACTTGA
847	4	44.4691	ACCTGCCCTCAAAGAATATTGAAGTTTGCTAAATAGAAT	TAGGGAAGAGAAGGACATATGATACCTGCCCTCAAAGAATATTGAAGTTTGCTAAATAGAATTTGACTAGTACATGACCACTTGA
848	4	44.4691	ATTTGTCGGTACCTAAGAAATCGACCTCGGTAGATCGTCA	TAGGGAAGAGAAGGACATATGATATTTGTCGGTACCTAAGAAATCGACCTCGGTAGATCGTCATTGACTAGTACATGACCACTTGA
849	4	44.4691	CATATTGACTTCTACCAAGTATCTCGGGGCGATAAACCAA	TAGGGAAGAGAAGGACATATGATCATATTGACTTCTACCAAGTATCTCGGGGCGATAAACCAATTGACTAGTACATGACCACTTGA
850	4	44.4691	AGGGTCACTCCGTAGAAAATGATATCCTATAATGAATGTT	TAGGGAAGAGAAGGACATATGATAGGGTCACTCCGTAGAAAATGATATCCTATAATGAATGTTTTGACTAGTACATGACCACTTGA
851	4	44.4691	TAGCCCAAACTGTACGCGCACGATCAAACATTAGTCTTCC	TAGGGAAGAGAAGGACATATGATTAGCCCAAACTGTACGCGCACGATCAAACATTAGTCTTCCTTGACTAGTACATGACCACTTGA
852	4	44.4691	AAAGCCTGCTGTTGGGTAGATCGCACGGATCGACTAATTT	TAGGGAAGAGAAGGACATATGATAAAGCCTGCTGTTGGGTAGATCGCACGGATCGACTAATTTTTGACTAGTACATGACCACTTGA
853	4	44.4691	TACCGACTGAACTGGATTATCACCGGGTCCCCCACGTAAA	TAGGGAAGAGAAGGACATATGATTACCGACTGAACTGGATTATCACCGGGTCCCCCACGTAAATTGACTAGTACATGACCACTTGA
854	4	44.4691	CTGGCTGGACCTCGTGCAAGGACTGACCTAATTCCGGTAT	TAGGGAAGAGAAGGACATATGATCTGGCTGGACCTCGTGCAAGGACTGACCTAATTCCGGTATTTGACTAGTACATGACCACTTGA
855	4	44.4691	GAACATATATTTTTAAGCACTGATGGTGTTTTATTTAAAG	TAGGGAAGAGAAGGACATATGATGAACATATATTTTTAAGCACTGATGGTGTTTTATTTAAAGTTGACTAGTACATGACCACTTGA
856	4	44.4691	GAATTACTGAAAACTAGAGCCCAAAGAATAGGCATGATGT	TAGGGAAGAGAAGGACATATGATGAATTACTGAAAACTAGAGCCCAAAGAATAGGCATGATGTTTGACTAGTACATGACCACTTGA
857	4	44.4691	CGCATTCCATGGTGGTCGTATGAGTAGTGAAATATCAAGG	TAGGGAAGAGAAGGACATATGATCGCATTCCATGGTGGTCGTATGAGTAGTGAAATATCAAGGTTGACTAGTACATGACCACTTGA
858	4	44.4691	CTACTACTACGCCCACCGGCCCCGGCAGAAAAAGGTATCG	TAGGGAAGAGAAGGACATATGATCTACTACTACGCCCACCGGCCCCGGCAGAAAAAGGTATCGTTGACTAGTACATGACCACTTGA
859	4	44.4691	TATAGTGCAAAAATGACGTTTAAATTTTGTCCGAGGAG	TAGGGAAGAGAAGGACATATGATTATAGTGCAAAAATGACGTTTAAATTTTGTCCGAGGAGTTGACTAGTACATGACCACTTGA
860	4	44.4691	TCCGGACGAATGGATATTTTGGTTAAGTGCCTGATCGGAA	TAGGGAAGAGAAGGACATATGATTCCGGACGAATGGATATTTTGGTTAAGTGCCTGATCGGAATTGACTAGTACATGACCACTTGA
861	4	44.4691	CGGGGAGTCTGTATTGCGATTAAAACTCGAACTGGAACTG	TAGGGAAGAGAAGGACATATGATCGGGGAGTCTGTATTGCGATTAAAACTCGAACTGGAACTGTTGACTAGTACATGACCACTTGA
862	4	44.4691	CCCCAGTATACGGTCCTCGGGCATTCCCTACCATTGTTGA	TAGGGAAGAGAAGGACATATGATCCCCAGTATACGGTCCTCGGGCATTCCCTACCATTGTTGATTGACTAGTACATGACCACTTGA
863	4	44.4691	GCACCTCTTCTGACACTTACGCGCCGGACTAACACTCATT	TAGGGAAGAGAAGGACATATGATGCACCTCTTCTGACACTTACGCGCCGGACTAACACTCATTTTGACTAGTACATGACCACTTGA
864	4	44.4691	CTAGCAAGGCGTCGGAGTATAAGAATTAGCGCAGTTATGA	TAGGGAAGAGAAGGACATATGATCTAGCAAGGCGTCGGAGTATAAGAATTAGCGCAGTTATGATTGACTAGTACATGACCACTTGA
865	4	44.4691	CGCGTCTTCTGGCTGGGAAGGAGGCATCCACAACTGTGTA	TAGGGAAGAGAAGGACATATGATCGCGTCTTCTGGCTGGGAAGGAGGCATCCACAACTGTGTATTGACTAGTACATGACCACTTGA
866	4	44.4691	AGCGGGCCTGAAAGTATTAAAGCAGGAAGAACTATGTAAC	TAGGGAAGAGAAGGACATATGATAGCGGGCCTGAAAGTATTAAAGCAGGAAGAACTATGTAACTTGACTAGTACATGACCACTTGA
867	4	44.4691	GGAAATAATCTCTACCATACGTAGACTACAGGGAATCATC	TAGGGAAGAGAAGGACATATGATGGAAATAATCTCTACCATACGTAGACTACAGGGAATCATCTTGACTAGTACATGACCACTTGA
868	4	44.4691	CATCAACTTATTTTCCAGCCAAGCGGAACCAACCCTATCG	TAGGGAAGAGAAGGACATATGATCATCAACTTATTTTCCAGCCAAGCGGAACCAACCCTATCGTTGACTAGTACATGACCACTTGA
869	4	44.4691	AAAGCACGATCTACCTTCGAAAAGACCTACATTAGTAAGC	TAGGGAAGAGAAGGACATATGATAAAGCACGATCTACCTTCGAAAAGACCTACATTAGTAAGCTTGACTAGTACATGACCACTTGA
870	4	44.4691	TTGATATAGTTTTTGGATAAGGATAACAGGCCGGCAAGCG	TAGGGAAGAGAAGGACATATGATTTGATATAGTTTTTGGATAAGGATAACAGGCCGGCAAGCGTTGACTAGTACATGACCACTTGA
871	4	44.4691	CTCGAGGATTCGAATCAGCAAAAACTTGCAAGCTCCGGAT	TAGGGAAGAGAAGGACATATGATCTCGAGGATTCGAATCAGCAAAAACTTGCAAGCTCCGGATTTGACTAGTACATGACCACTTGA
872	4	44.4691	CGCGAGTTTTAAAGCCCAGTCACAATCTTAGAACTGTCAA	TAGGGAAGAGAAGGACATATGATCGCGAGTTTTAAAGCCCAGTCACAATCTTAGAACTGTCAATTGACTAGTACATGACCACTTGA
873	4	44.4691	TGCGTTTATGTACGTGCGCACATCCCCTGACTAGAACATT	TAGGGAAGAGAAGGACATATGATTGCGTTTATGTACGTGCGCACATCCCCTGACTAGAACATTTTGACTAGTACATGACCACTTGA
874	4	44.4691	GAGGGCCGGTATGCCAGATGTGCGGGACATATACAAACGA	TAGGGAAGAGAAGGACATATGATGAGGGCCGGTATGCCAGATGTGCGGGACATATACAAACGATTGACTAGTACATGACCACTTGA
875	4	44.4691	GTGTTATACCGAGTCACGATTATTTGGATTACCGAAACAT	TAGGGAAGAGAAGGACATATGATGTGTTATACCGAGTCACGATTATTTGGATTACCGAAACATTTGACTAGTACATGACCACTTGA
876	4	44.4691	TTCAAGAATGTCTCGTCTGTTACTCTGGCCCGAACGGATC	TAGGGAAGAGAAGGACATATGATTTCAAGAATGTCTCGTCTGTTACTCTGGCCCGAACGGATCTTGACTAGTACATGACCACTTGA
877	4	44.4691	AAAATAAAGCCAGTAGTTAGCAAGGAAGTAGCTTACATGC	TAGGGAAGAGAAGGACATATGATAAAATAAAGCCAGTAGTTAGCAAGGAAGTAGCTTACATGCTTGACTAGTACATGACCACTTGA
878	4	44.4691	CTAGGAGGAATTCTGAATCCCGGAACGATTGAAGGAAGCT	TAGGGAAGAGAAGGACATATGATCTAGGAGGAATTCTGAATCCCGGAACGATTGAAGGAAGCTTTGACTAGTACATGACCACTTGA
879	4	44.4691	TCCAATTGTACCTCTAATTTAAGGTACTGGGAAAGCGTCT	TAGGGAAGAGAAGGACATATGATTCCAATTGTACCTCTAATTTAAGGTACTGGGAAAGCGTCTTTGACTAGTACATGACCACTTGA
880	4	44.4691	CCGGCCGGTAACAATAACATTATGCCTTCCGTCATCGCCT	TAGGGAAGAGAAGGACATATGATCCGGCCGGTAACAATAACATTATGCCTTCCGTCATCGCCTTTGACTAGTACATGACCACTTGA
881	4	44.4691	ACGACGTATACAGCATGGGTTCTTGTGGTCGGAAAATGAC	TAGGGAAGAGAAGGACATATGATACGACGTATACAGCATGGGTTCTTGTGGTCGGAAAATGACTTGACTAGTACATGACCACTTGA
882	4	44.4691	CAACTAACACAGGGCCAATCAGCGATCTGCGGGTCAACCC	TAGGGAAGAGAAGGACATATGATCAACTAACACAGGGCCAATCAGCGATCTGCGGGTCAACCCTTGACTAGTACATGACCACTTGA
883	4	44.4691	CCACGGAGAACTCAGAAGCGTTCAGTGGAAACAATAAGAG	TAGGGAAGAGAAGGACATATGATCCACGGAGAACTCAGAAGCGTTCAGTGGAAACAATAAGAGTTGACTAGTACATGACCACTTGA
884	4	44.4691	TTAAAGCTCGTGCCGCATGAAGTGCATTGATTTGGCGCAA	TAGGGAAGAGAAGGACATATGATTTAAAGCTCGTGCCGCATGAAGTGCATTGATTTGGCGCAATTGACTAGTACATGACCACTTGA
885	4	44.4691	GGGTTGCCAGACTCAATCCATCAACGAGAGTCATTCGTCC	TAGGGAAGAGAAGGACATATGATGGGTTGCCAGACTCAATCCATCAACGAGAGTCATTCGTCCTTGACTAGTACATGACCACTTGA
886	4	44.4691	GAGATGGTTAAATATCTAGGAACGCCACCCCCAAACCGCA	TAGGGAAGAGAAGGACATATGATGAGATGGTTAAATATCTAGGAACGCCACCCCCAAACCGCATTGACTAGTACATGACCACTTGA
887	4	44.4691	GCCTGAGGTAGAGAGCGTCTATGTTTGTTCGAGTTAGGGT	TAGGGAAGAGAAGGACATATGATGCCTGAGGTAGAGAGCGTCTATGTTTGTTCGAGTTAGGGTTTGACTAGTACATGACCACTTGA
888	4	44.4691	AGCTCAGTATTTAAGACGGCACACCGCACGTAATTGAAGG	TAGGGAAGAGAAGGACATATGATAGCTCAGTATTTAAGACGGCACACCGCACGTAATTGAAGGTTGACTAGTACATGACCACTTGA
889	4	44.4691	TAGTACCAAGGCAGTCCTCCACCATTCATAGACCCTTCCG	TAGGGAAGAGAAGGACATATGATTAGTACCAAGGCAGTCCTCCACCATTCATAGACCCTTCCGTTGACTAGTACATGACCACTTGA
890	4	44.4691	AGAACCTCGCAACTAACGAAGATACATAATACAATCGATT	TAGGGAAGAGAAGGACATATGATAGAACCTCGCAACTAACGAAGATACATAATACAATCGATTTTGACTAGTACATGACCACTTGA
891	4	44.4691	CATTCAGCCTATCAATTACCACACACCTGAGGGTTAAGCC	TAGGGAAGAGAAGGACATATGATCATTCAGCCTATCAATTACCACACACCTGAGGGTTAAGCCTTGACTAGTACATGACCACTTGA
892	4	44.4691	TTGGGTCTATAACCTCCACGTGCGCTCCATAGACCGGACG	TAGGGAAGAGAAGGACATATGATTTGGGTCTATAACCTCCACGTGCGCTCCATAGACCGGACGTTGACTAGTACATGACCACTTGA
893	4	44.4691	CTACGCGTCACTTGCGAACTCATATTCCTCTATCTCCCCC	TAGGGAAGAGAAGGACATATGATCTACGCGTCACTTGCGAACTCATATTCCTCTATCTCCCCCTTGACTAGTACATGACCACTTGA
894	4	44.4691	ACTAATTGGCTTTATGGATCTAGGCTTGTCGTACATC	TAGGGAAGAGAAGGACATATGATACTAATTGGCTTTATGGATCTAGGCTTGTCGTACATCTTGACTAGTACATGACCACTTGA
895	4	44.4691	ATCGGCAGAGGAATACAACTGCAACCGATAGTGTAAAATA	TAGGGAAGAGAAGGACATATGATATCGGCAGAGGAATACAACTGCAACCGATAGTGTAAAATATTGACTAGTACATGACCACTTGA
896	4	44.4691	CCAGGTGGTGGCCATAATTGTTTTTATCGCTTAAATATCG	TAGGGAAGAGAAGGACATATGATCCAGGTGGTGGCCATAATTGTTTTTATCGCTTAAATATCGTTGACTAGTACATGACCACTTGA
897	4	44.4691	TTATCCAGTCGGGATAAAATTGATTCGACGTCTTAACCCC	TAGGGAAGAGAAGGACATATGATTTATCCAGTCGGGATAAAATTGATTCGACGTCTTAACCCCTTGACTAGTACATGACCACTTGA
898	4	44.4691	ATGAGTGATAAGATGACCCTTGGAGGATCAGGCAAGACC	TAGGGAAGAGAAGGACATATGATATGAGTGATAAGATGACCCTTGGAGGATCAGGCAAGACCTTGACTAGTACATGACCACTTGA
899	4	44.4691	TTAAAAGTTTAGTCTTGTCAACCTAAACCACTCAATACAA	TAGGGAAGAGAAGGACATATGATTTAAAAGTTTAGTCTTGTCAACCTAAACCACTCAATACAATTGACTAGTACATGACCACTTGA
900	4	44.4691	GGTGAGACGACACAAATTCGAGCATTCAATTTCAGAACTC	TAGGGAAGAGAAGGACATATGATGGTGAGACGACACAAATTCGAGCATTCAATTTCAGAACTCTTGACTAGTACATGACCACTTGA
901	4	44.4691	CTATTCTAATCAATTCGTAACGTAAACTGGGAAGCCCGGA	TAGGGAAGAGAAGGACATATGATCTATTCTAATCAATTCGTAACGTAAACTGGGAAGCCCGGATTGACTAGTACATGACCACTTGA
902	4	44.4691	GTTACGTCGAGCTCGGTTATTGAAGACGGAGAAGCAGCCG	TAGGGAAGAGAAGGACATATGATGTTACGTCGAGCTCGGTTATTGAAGACGGAGAAGCAGCCGTTGACTAGTACATGACCACTTGA
903	4	44.4691	AGTTGATTTTCAGAGGTTGTAGACCCCCATATCGATGGAC	TAGGGAAGAGAAGGACATATGATAGTTGATTTTCAGAGGTTGTAGACCCCCATATCGATGGACTTGACTAGTACATGACCACTTGA
904	4	44.4691	TGCGTCTATGGGCTGGATGGCTATCATATCACAGCAAATA	TAGGGAAGAGAAGGACATATGATTGCGTCTATGGGCTGGATGGCTATCATATCACAGCAAATATTGACTAGTACATGACCACTTGA
905	4	44.4691	CCCTATCCTGCCGGACACAACTATATAGCCGACGTAAATT	TAGGGAAGAGAAGGACATATGATCCCTATCCTGCCGGACACAACTATATAGCCGACGTAAATTTTGACTAGTACATGACCACTTGA
906	4	44.4691	GGTATCTCAATCAGAGGTCGGCACGCTCAATTATGCAAAA	TAGGGAAGAGAAGGACATATGATGGTATCTCAATCAGAGGTCGGCACGCTCAATTATGCAAAATTGACTAGTACATGACCACTTGA
907	4	44.4691	GCCAGTCTAAGCGGGAGCTTGATGTGGCCTTTTCAAACGA	TAGGGAAGAGAAGGACATATGATGCCAGTCTAAGCGGGAGCTTGATGTGGCCTTTTCAAACGATTGACTAGTACATGACCACTTGA
908	4	44.4691	GCAACGATGATTGGGACACAAGTCATTATGCTAAATATAA	TAGGGAAGAGAAGGACATATGATGCAACGATGATTGGGACACAAGTCATTATGCTAAATATAATTGACTAGTACATGACCACTTGA
909	4	44.4691	ATGATCTCCCAATATCCTATTATGAAGGTTGGGTTCTACA	TAGGGAAGAGAAGGACATATGATATGATCTCCCAATATCCTATTATGAAGGTTGGGTTCTACATTGACTAGTACATGACCACTTGA
910	4	44.4691	ATCTAGGCACTAGAAGCCCGCCCTTCTCTAGTTGTTACTC	TAGGGAAGAGAAGGACATATGATATCTAGGCACTAGAAGCCCGCCCTTCTCTAGTTGTTACTCTTGACTAGTACATGACCACTTGA
911	4	44.4691	GACGAGGACAATCCAAAAGGACATGGTTTGGCAGTATCCA	TAGGGAAGAGAAGGACATATGATGACGAGGACAATCCAAAAGGACATGGTTTGGCAGTATCCATTGACTAGTACATGACCACTTGA
912	4	44.4691	ATCGAGGCATAAAATACCGACAAGAAAATGCTGCAGGGAA	TAGGGAAGAGAAGGACATATGATATCGAGGCATAAAATACCGACAAGAAAATGCTGCAGGGAATTGACTAGTACATGACCACTTGA
913	4	44.4691	ACTGGGATATTACCTTGTCCAAACTACACACTCATTTAAT	TAGGGAAGAGAAGGACATATGATACTGGGATATTACCTTGTCCAAACTACACACTCATTTAATTTGACTAGTACATGACCACTTGA
914	4	44.4691	AATTAGAGGAGTCGGGAGTTCCACTCTTGACCACTATCTG	TAGGGAAGAGAAGGACATATGATAATTAGAGGAGTCGGGAGTTCCACTCTTGACCACTATCTGTTGACTAGTACATGACCACTTGA
915	4	44.4691	AGCGCTTGAGTATAGCAATGTCATAACCGCCCCAAGGATC	TAGGGAAGAGAAGGACATATGATAGCGCTTGAGTATAGCAATGTCATAACCGCCCCAAGGATCTTGACTAGTACATGACCACTTGA
916	4	44.4691	ACGGCACTTAACGGCGTACATAAACAACAGATATGTTATA	TAGGGAAGAGAAGGACATATGATACGGCACTTAACGGCGTACATAAACAACAGATATGTTATATTGACTAGTACATGACCACTTGA
917	4	44.4691	GCTACACGTGATATGGCCTTGTAAATTCGGAAAACCGGTA	TAGGGAAGAGAAGGACATATGATGCTACACGTGATATGGCCTTGTAAATTCGGAAAACCGGTATTGACTAGTACATGACCACTTGA
918	4	44.4691	GGGCTGGATGGAGCTACTGCGCCCAGGGCAGCAAAATAGA	TAGGGAAGAGAAGGACATATGATGGGCTGGATGGAGCTACTGCGCCCAGGGCAGCAAAATAGATTGACTAGTACATGACCACTTGA
919	4	44.4691	GCCAACTGCGCACGACTTTAGTCTTGGTACAGATTGCTGT	TAGGGAAGAGAAGGACATATGATGCCAACTGCGCACGACTTTAGTCTTGGTACAGATTGCTGTTTGACTAGTACATGACCACTTGA
920	4	44.4691	TTGTGAGCATGCGCGGTCAGGCAACGACGTATCCAAACTC	TAGGGAAGAGAAGGACATATGATTTGTGAGCATGCGCGGTCAGGCAACGACGTATCCAAACTCTTGACTAGTACATGACCACTTGA
921	4	44.4691	TGCTCACTTCGAGGAGCTCGTGAACGATAGGTTCTCACCC	TAGGGAAGAGAAGGACATATGATTGCTCACTTCGAGGAGCTCGTGAACGATAGGTTCTCACCCTTGACTAGTACATGACCACTTGA
922	4	44.4691	TGGATATTCATGTTAATATTTACACACTCGAGTACTCGAG	TAGGGAAGAGAAGGACATATGATTGGATATTCATGTTAATATTTACACACTCGAGTACTCGAGTTGACTAGTACATGACCACTTGA
923	4	44.4691	TTTTTAATTCTGGTATGTTTGTGAACCGAAGGCAGGTATC	TAGGGAAGAGAAGGACATATGATTTTTTAATTCTGGTATGTTTGTGAACCGAAGGCAGGTATCTTGACTAGTACATGACCACTTGA
924	4	44.4691	TGGATCACAATAACATAGAGATTGTTCTACAGAGCGTGAT	TAGGGAAGAGAAGGACATATGATTGGATCACAATAACATAGAGATTGTTCTACAGAGCGTGATTTGACTAGTACATGACCACTTGA
925	4	44.4691	AGGATCATTTATTGAGGCGAGGGCTAGACAATTGCTGCCT	TAGGGAAGAGAAGGACATATGATAGGATCATTTATTGAGGCGAGGGCTAGACAATTGCTGCCTTTGACTAGTACATGACCACTTGA
926	4	44.4691	TAGGGCGGATCACGGTATAAAACAATTCGGTGTCACGCAT	TAGGGAAGAGAAGGACATATGATTAGGGCGGATCACGGTATAAAACAATTCGGTGTCACGCATTTGACTAGTACATGACCACTTGA
927	4	44.4691	AACTGAAAAAGCGGTTCCTTAATAGGAGGTGCATTTATAA	TAGGGAAGAGAAGGACATATGATAACTGAAAAAGCGGTTCCTTAATAGGAGGTGCATTTATAATTGACTAGTACATGACCACTTGA
928	4	44.4691	CCATGTCGAAGATACCTCAATCGGGCGATAACACGAAGCT	TAGGGAAGAGAAGGACATATGATCCATGTCGAAGATACCTCAATCGGGCGATAACACGAAGCTTTGACTAGTACATGACCACTTGA
929	4	44.4691	GCACGTGCACTCTTTATTAGCAACAAGCCAACTTGTGTCC	TAGGGAAGAGAAGGACATATGATGCACGTGCACTCTTTATTAGCAACAAGCCAACTTGTGTCCTTGACTAGTACATGACCACTTGA
930	4	44.4691	ATCTTGCGTTTATTCAACTGCACAAGGTTTTCTCGATCAA	TAGGGAAGAGAAGGACATATGATATCTTGCGTTTATTCAACTGCACAAGGTTTTCTCGATCAATTGACTAGTACATGACCACTTGA
931	4	44.4691	GATGGAGAAGGACTCTGGCTACCATAATTAAAATACGGTT	TAGGGAAGAGAAGGACATATGATGATGGAGAAGGACTCTGGCTACCATAATTAAAATACGGTTTTGACTAGTACATGACCACTTGA
932	4	44.4691	ACCAACTAGCGCCCCATGTGTTTGCATGCGCTTAAAGCAG	TAGGGAAGAGAAGGACATATGATACCAACTAGCGCCCCATGTGTTTGCATGCGCTTAAAGCAGTTGACTAGTACATGACCACTTGA
933	4	44.4691	AACGTTCGGGTCAAGACGTAAACTACCGACTCTAGACTGG	TAGGGAAGAGAAGGACATATGATAACGTTCGGGTCAAGACGTAAACTACCGACTCTAGACTGGTTGACTAGTACATGACCACTTGA
934	4	44.4691	CTTGCTAGACTGTACACATTGTAGAATAACTCGGCGGTAT	TAGGGAAGAGAAGGACATATGATCTTGCTAGACTGTACACATTGTAGAATAACTCGGCGGTATTTGACTAGTACATGACCACTTGA
935	4	44.4691	AACTTGGTGGAGGCGACGGGATACATGAAATTACATTCGT	TAGGGAAGAGAAGGACATATGATAACTTGGTGGAGGCGACGGGATACATGAAATTACATTCGTTTGACTAGTACATGACCACTTGA
936	4	44.4691	AATACGATTATATTTATACGTATTCAGTGATTCATTCTGT	TAGGGAAGAGAAGGACATATGATAATACGATTATATTTATACGTATTCAGTGATTCATTCTGTTTGACTAGTACATGACCACTTGA
937	4	44.4691	GTGCAGAATGGCTTGTGTCGAGAGCGCCGAGAAGACATCA	TAGGGAAGAGAAGGACATATGATGTGCAGAATGGCTTGTGTCGAGAGCGCCGAGAAGACATCATTGACTAGTACATGACCACTTGA
938	4	44.4691	GCCTCTTAGAACTCTTGTTTTAATAGTCATATGTCACTCT	TAGGGAAGAGAAGGACATATGATGCCTCTTAGAACTCTTGTTTTAATAGTCATATGTCACTCTTTGACTAGTACATGACCACTTGA
939	4	44.4691	TCATTCGCCAAACAGAATCTTAACAAGGGTTACACGAAAA	TAGGGAAGAGAAGGACATATGATTCATTCGCCAAACAGAATCTTAACAAGGGTTACACGAAAATTGACTAGTACATGACCACTTGA
940	4	44.4691	CAACTGAGAGTCGCTTACTGGCAAAACAACGGGACGCGTT	TAGGGAAGAGAAGGACATATGATCAACTGAGAGTCGCTTACTGGCAAAACAACGGGACGCGTTTTGACTAGTACATGACCACTTGA
941	4	44.4691	ATGTATACTACGTGGCACTAACCGAGTCCTTCGAGACGAA	TAGGGAAGAGAAGGACATATGATATGTATACTACGTGGCACTAACCGAGTCCTTCGAGACGAATTGACTAGTACATGACCACTTGA
942	4	44.4691	AAATGACTTAATGCGCAAACTCAAGAAACTCGAGCTACCA	TAGGGAAGAGAAGGACATATGATAAATGACTTAATGCGCAAACTCAAGAAACTCGAGCTACCATTGACTAGTACATGACCACTTGA
943	4	44.4691	TATACCGAGAACCAGCAAACAATTGTCGTTGCCATACATG	TAGGGAAGAGAAGGACATATGATTATACCGAGAACCAGCAAACAATTGTCGTTGCCATACATGTTGACTAGTACATGACCACTTGA
944	4	44.4691	GGTTAATACCGGACCGAACTACGCTGAATGCAAGACCAAT	TAGGGAAGAGAAGGACATATGATGGTTAATACCGGACCGAACTACGCTGAATGCAAGACCAATTTGACTAGTACATGACCACTTGA
945	4	44.4691	AGACGCAACGTGCACTAGGTAGAACACCAATGCTTGGAAC	TAGGGAAGAGAAGGACATATGATAGACGCAACGTGCACTAGGTAGAACACCAATGCTTGGAACTTGACTAGTACATGACCACTTGA
946	4	44.4691	GAGTCGTTTACAATCCGTAGGGTGCCAACGGGGCCCAGGA	TAGGGAAGAGAAGGACATATGATGAGTCGTTTACAATCCGTAGGGTGCCAACGGGGCCCAGGATTGACTAGTACATGACCACTTGA
947	4	44.4691	GTCTAAGAATTCTCGTGAATAAGCAATTCATTGGGTTTCA	TAGGGAAGAGAAGGACATATGATGTCTAAGAATTCTCGTGAATAAGCAATTCATTGGGTTTCATTGACTAGTACATGACCACTTGA
948	4	44.4691	CCTGCATAAACCACAATCACGCCAATTGTAATCCGAAGGC	TAGGGAAGAGAAGGACATATGATCCTGCATAAACCACAATCACGCCAATTGTAATCCGAAGGCTTGACTAGTACATGACCACTTGA
949	4	44.4691	GGATATTCCCCGTTAGCAATTCTGTGCCGACAAGAACTCA	TAGGGAAGAGAAGGACATATGATGGATATTCCCCGTTAGCAATTCTGTGCCGACAAGAACTCATTGACTAGTACATGACCACTTGA
950	4	44.4691	CTCAGAAGCGATACCTGGCGCAGAATTTTCAGACGAAAAG	TAGGGAAGAGAAGGACATATGATCTCAGAAGCGATACCTGGCGCAGAATTTTCAGACGAAAAGTTGACTAGTACATGACCACTTGA
951	4	44.4691	GAGGGGGATGGAACGTTCTATGTACATCCCGTCATAGTCA	TAGGGAAGAGAAGGACATATGATGAGGGGGATGGAACGTTCTATGTACATCCCGTCATAGTCATTGACTAGTACATGACCACTTGA
952	4	44.4691	CGCCCCAGGTATTTAGCAAATAGAGCTATGTCCCCTAGAC	TAGGGAAGAGAAGGACATATGATCGCCCCAGGTATTTAGCAAATAGAGCTATGTCCCCTAGACTTGACTAGTACATGACCACTTGA
953	4	44.4691	GCGTAGCGCCATCTAACAGTCTAGACAGGAAGCAGTCATA	TAGGGAAGAGAAGGACATATGATGCGTAGCGCCATCTAACAGTCTAGACAGGAAGCAGTCATATTGACTAGTACATGACCACTTGA
954	4	44.4691	TGCAGATCGAGTCGGGAATTCCCTTATTAAACTTATTTTG	TAGGGAAGAGAAGGACATATGATTGCAGATCGAGTCGGGAATTCCCTTATTAAACTTATTTTGTTGACTAGTACATGACCACTTGA
955	4	44.4691	GCACGGGCCGCCCGTTATGGAGTCCTCGCCAGATGCAAAA	TAGGGAAGAGAAGGACATATGATGCACGGGCCGCCCGTTATGGAGTCCTCGCCAGATGCAAAATTGACTAGTACATGACCACTTGA
956	4	44.4691	GAAGTGGACCTGCGTAAAAAACCTCCATAAAAAGATGTCG	TAGGGAAGAGAAGGACATATGATGAAGTGGACCTGCGTAAAAAACCTCCATAAAAAGATGTCGTTGACTAGTACATGACCACTTGA
957	4	44.4691	CACATCCAATACTGGCACGATATGTAGTTTCACATGTTCT	TAGGGAAGAGAAGGACATATGATCACATCCAATACTGGCACGATATGTAGTTTCACATGTTCTTTGACTAGTACATGACCACTTGA
958	4	44.4691	GAATGAATTCCCGGTTTGAGTGTTTGGTGTGTTCCTGGCG	TAGGGAAGAGAAGGACATATGATGAATGAATTCCCGGTTTGAGTGTTTGGTGTGTTCCTGGCGTTGACTAGTACATGACCACTTGA
959	4	44.4691	TGATATGCGCGAAATGCGCGGTTAATCTCGGACACAAACG	TAGGGAAGAGAAGGACATATGATTGATATGCGCGAAATGCGCGGTTAATCTCGGACACAAACGTTGACTAGTACATGACCACTTGA
960	4	44.4691	TGACGAATTGTAACGCTCAGCATTCAGACACACGCTCAGA	TAGGGAAGAGAAGGACATATGATTGACGAATTGTAACGCTCAGCATTCAGACACACGCTCAGATTGACTAGTACATGACCACTTGA
961	4	44.4691	GCAGCTATTTCGTACATGACGCGCCCGAATGAACTAGTAG	TAGGGAAGAGAAGGACATATGATGCAGCTATTTCGTACATGACGCGCCCGAATGAACTAGTAGTTGACTAGTACATGACCACTTGA
962	4	44.4691	ATGTACCTTCCCTAATCCAGGTGAACTCAGTTACCCAAGA	TAGGGAAGAGAAGGACATATGATATGTACCTTCCCTAATCCAGGTGAACTCAGTTACCCAAGATTGACTAGTACATGACCACTTGA
963	4	44.4691	AAAAACTACAAGTATGTAACAAATAGTTGACCCAGAGGAC	TAGGGAAGAGAAGGACATATGATAAAAACTACAAGTATGTAACAAATAGTTGACCCAGAGGACTTGACTAGTACATGACCACTTGA
964	4	44.4691	AATAAAGAGTAGATGGTTTATGTATGTAGATGCTCATACC	TAGGGAAGAGAAGGACATATGATAATAAAGAGTAGATGGTTTATGTATGTAGATGCTCATACCTTGACTAGTACATGACCACTTGA
965	4	44.4691	AGCTACTCACACGTCGCTCGGCTCTATGAAAAGGGACTAT	TAGGGAAGAGAAGGACATATGATAGCTACTCACACGTCGCTCGGCTCTATGAAAAGGGACTATTTGACTAGTACATGACCACTTGA
966	4	44.4691	AAAGAAAACGTGACACACGCCACCGATCGCGACATGCTGG	TAGGGAAGAGAAGGACATATGATAAAGAAAACGTGACACACGCCACCGATCGCGACATGCTGGTTGACTAGTACATGACCACTTGA
967	4	44.4691	GGCATATTCGCCGCCGATGACCGTCATTACTGGGATGTAT	TAGGGAAGAGAAGGACATATGATGGCATATTCGCCGCCGATGACCGTCATTACTGGGATGTATTTGACTAGTACATGACCACTTGA
968	4	44.4691	CGTAAAAATTCTCCTCTTACAGAAGCTTAAAGACGGTCTT	TAGGGAAGAGAAGGACATATGATCGTAAAAATTCTCCTCTTACAGAAGCTTAAAGACGGTCTTTTGACTAGTACATGACCACTTGA
969	4	44.4691	TCATGTAGGGGCCATGATTACCCGCCGGTATTCTCTTTTA	TAGGGAAGAGAAGGACATATGATTCATGTAGGGGCCATGATTACCCGCCGGTATTCTCTTTTATTGACTAGTACATGACCACTTGA
970	4	44.4691	CTGATAGGAAGAAGACCGTTTCAACACAAAACTAAGGCGC	TAGGGAAGAGAAGGACATATGATCTGATAGGAAGAAGACCGTTTCAACACAAAACTAAGGCGCTTGACTAGTACATGACCACTTGA
971	4	44.4691	AAGTCTTGATGTCCTGGGGAAGGAAACGTTCTCTGTTATC	TAGGGAAGAGAAGGACATATGATAAGTCTTGATGTCCTGGGGAAGGAAACGTTCTCTGTTATCTTGACTAGTACATGACCACTTGA
972	4	44.4691	GTTTATTAGACTAGGCATAGCAACAATAGTGAGTTCAATA	TAGGGAAGAGAAGGACATATGATGTTTATTAGACTAGGCATAGCAACAATAGTGAGTTCAATATTGACTAGTACATGACCACTTGA
973	4	44.4691	AAACGGTTCAATATTGGGGAATCCGCGAAGCTCCCACTCA	TAGGGAAGAGAAGGACATATGATAAACGGTTCAATATTGGGGAATCCGCGAAGCTCCCACTCATTGACTAGTACATGACCACTTGA
974	4	44.4691	GTATAGGCCTGTTCCTCTTATGGACAATTTCTTAGAACTC	TAGGGAAGAGAAGGACATATGATGTATAGGCCTGTTCCTCTTATGGACAATTTCTTAGAACTCTTGACTAGTACATGACCACTTGA
975	4	44.4691	TAGTAAACAGTGCTTGAACCTAGCTAACAATTGTTAGGGC	TAGGGAAGAGAAGGACATATGATTAGTAAACAGTGCTTGAACCTAGCTAACAATTGTTAGGGCTTGACTAGTACATGACCACTTGA
976	4	44.4691	CGGACGAAAGATTGGATTGATGTATTACGGGAGTACCTCC	TAGGGAAGAGAAGGACATATGATCGGACGAAAGATTGGATTGATGTATTACGGGAGTACCTCCTTGACTAGTACATGACCACTTGA
977	4	44.4691	AAGAAGGCTTTACGCATACAAGATAAATTAATCTCCACCC	TAGGGAAGAGAAGGACATATGATAAGAAGGCTTTACGCATACAAGATAAATTAATCTCCACCCTTGACTAGTACATGACCACTTGA
978	4	44.4691	GGTTACTGCTACGACTTGGCAAATACGCTTCACCCACCCA	TAGGGAAGAGAAGGACATATGATGGTTACTGCTACGACTTGGCAAATACGCTTCACCCACCCATTGACTAGTACATGACCACTTGA
979	4	44.4691	CTAGCTGTGAAACTGACCGCTTCATCTGAATCCTAGGTCG	TAGGGAAGAGAAGGACATATGATCTAGCTGTGAAACTGACCGCTTCATCTGAATCCTAGGTCGTTGACTAGTACATGACCACTTGA
980	4	44.4691	AAAAACGAAGGAGGACAAGAGTGGCATCAGCAATCAAAAA	TAGGGAAGAGAAGGACATATGATAAAAACGAAGGAGGACAAGAGTGGCATCAGCAATCAAAAATTGACTAGTACATGACCACTTGA
981	3	33.3519	AGTGTTGAGCAAAAGATCTTTAAGATGACAGTGGCTTCCG	TAGGGAAGAGAAGGACATATGATAGTGTTGAGCAAAAGATCTTTAAGATGACAGTGGCTTCCGTTGACTAGTACATGACCACTTGA
982	3	33.3519	ATTCTATGGAGTAACCGACAGGATAGATCGGCGTTTGTAT	TAGGGAAGAGAAGGACATATGATATTCTATGGAGTAACCGACAGGATAGATCGGCGTTTGTATTTGACTAGTACATGACCACTTGA
983	3	33.3519	ACCTGCTTCCCGACTCCGTATAGTGACAGAGATATTCGAT	TAGGGAAGAGAAGGACATATGATACCTGCTTCCCGACTCCGTATAGTGACAGAGATATTCGATTTGACTAGTACATGACCACTTGA
984	3	33.3519	AGCCCTCAGTCATTGTGCTTCGAAGGCTTAGAAACTCATA	TAGGGAAGAGAAGGACATATGATAGCCCTCAGTCATTGTGCTTCGAAGGCTTAGAAACTCATATTGACTAGTACATGACCACTTGA
985	3	33.3519	CGATGGTCATTATTCATGTTGCCACTACGGGTGGGGTGGT	TAGGGAAGAGAAGGACATATGATCGATGGTCATTATTCATGTTGCCACTACGGGTGGGGTGGTTTGACTAGTACATGACCACTTGA
986	3	33.3519	GGAAGTGAATCAACGTACTTAATTGAGACGTGAAGCATGA	TAGGGAAGAGAAGGACATATGATGGAAGTGAATCAACGTACTTAATTGAGACGTGAAGCATGATTGACTAGTACATGACCACTTGA
987	3	33.3519	ACACTTCGTAGCATCCCAGGCCAACAATTTGCATCCGTTC	TAGGGAAGAGAAGGACATATGATACACTTCGTAGCATCCCAGGCCAACAATTTGCATCCGTTCTTGACTAGTACATGACCACTTGA
988	3	33.3519	ACCTCGGCATCCATACTTAGTAAGATTGAAGGAAGAAGAA	TAGGGAAGAGAAGGACATATGATACCTCGGCATCCATACTTAGTAAGATTGAAGGAAGAAGAATTGACTAGTACATGACCACTTGA
989	3	33.3519	TTAGAGAGCACCGGATAGAAACGAATTTACAATCACATCT	TAGGGAAGAGAAGGACATATGATTTAGAGAGCACCGGATAGAAACGAATTTACAATCACATCTTTGACTAGTACATGACCACTTGA
990	3	33.3519	AGCGTCGAGGATTTCCATCCCAACGGGAGAAATCGTACAG	TAGGGAAGAGAAGGACATATGATAGCGTCGAGGATTTCCATCCCAACGGGAGAAATCGTACAGTTGACTAGTACATGACCACTTGA
991	3	33.3519	AGAGGACCTGCCTCCACTTGAGACCCCAATTCTCTTGTAA	TAGGGAAGAGAAGGACATATGATAGAGGACCTGCCTCCACTTGAGACCCCAATTCTCTTGTAATTGACTAGTACATGACCACTTGA
992	3	33.3519	AATCATCAAAGCGCGATTAAAGCGTGAAGAGCGACTCAG	TAGGGAAGAGAAGGACATATGATAATCATCAAAGCGCGATTAAAGCGTGAAGAGCGACTCAGTTGACTAGTACATGACCACTTGA
993	3	33.3519	CATAGTGCTGCTCACAGTGGACTACGTAGGCAGGGGTCAA	TAGGGAAGAGAAGGACATATGATCATAGTGCTGCTCACAGTGGACTACGTAGGCAGGGGTCAATTGACTAGTACATGACCACTTGA
994	3	33.3519	TCCGTTCGAAATCTGCAGCAGCCTTGGACTTGGCGATGAC	TAGGGAAGAGAAGGACATATGATTCCGTTCGAAATCTGCAGCAGCCTTGGACTTGGCGATGACTTGACTAGTACATGACCACTTGA
995	3	33.3519	ATAATAGCCTTGCACGTATTAACTAATAACCCATCGCGCC	TAGGGAAGAGAAGGACATATGATATAATAGCCTTGCACGTATTAACTAATAACCCATCGCGCCTTGACTAGTACATGACCACTTGA
996	3	33.3519	GGACTCAGTAGGGAATTGACGATACGTCTATCATACTTTA	TAGGGAAGAGAAGGACATATGATGGACTCAGTAGGGAATTGACGATACGTCTATCATACTTTATTGACTAGTACATGACCACTTGA
997	3	33.3519	GGAGAGGGAACCCATTTAATTCATAGGAATATAAGGATTA	TAGGGAAGAGAAGGACATATGATGGAGAGGGAACCCATTTAATTCATAGGAATATAAGGATTATTGACTAGTACATGACCACTTGA
998	3	33.3519	CTGCAACGCAGACGAAACAGATAAGTCGACTGAATTATTA	TAGGGAAGAGAAGGACATATGATCTGCAACGCAGACGAAACAGATAAGTCGACTGAATTATTATTGACTAGTACATGACCACTTGA
999	3	33.3519	AGACAGGCAAGGCATGGAGGCGTTCTCACCTCTACCGTTT	TAGGGAAGAGAAGGACATATGATAGACAGGCAAGGCATGGAGGCGTTCTCACCTCTACCGTTTTTGACTAGTACATGACCACTTGA
1000	3	33.3519	CATGTGATATGCAAACAAAAAAGCTTAGGAGAGACACAAG	TAGGGAAGAGAAGGACATATGATCATGTGATATGCAAACAAAAAAGCTTAGGAGAGACACAAGTTGACTAGTACATGACCACTTGA

## Sheet: R02
Top 1000 reads, Illumina, Round R02
R02	232179 reads
rank	absolute count	reads per million	random region	full sequence	analysed as candidate
1	9	38.7632	ATTGCGTCGACCCTATCATCAATAATCAAGGTCGGTCTCG	TAGGGAAGAGAAGGACATATGATATTGCGTCGACCCTATCATCAATAATCAAGGTCGGTCTCGTTGACTAGTACATGACCACTTGA
2	9	38.7632	CTCTAAGATCGGATTTTCTCGTTACCTCGTATAGTCCAAG	TAGGGAAGAGAAGGACATATGATCTCTAAGATCGGATTTTCTCGTTACCTCGTATAGTCCAAGTTGACTAGTACATGACCACTTGA
3	9	38.7632	CACAGCGTTGATCCCGGGCCTAAAGGTTTATCTGTAGCCG	TAGGGAAGAGAAGGACATATGATCACAGCGTTGATCCCGGGCCTAAAGGTTTATCTGTAGCCGTTGACTAGTACATGACCACTTGA
4	9	38.7632	CTAGTGATACGACTGGCATAGCGCCATATAACAAATCTAC	TAGGGAAGAGAAGGACATATGATCTAGTGATACGACTGGCATAGCGCCATATAACAAATCTACTTGACTAGTACATGACCACTTGA
5	9	38.7632	CAATAGGTTTACTCCTCCTTTTTGAACATGCGATGGTCTG	TAGGGAAGAGAAGGACATATGATCAATAGGTTTACTCCTCCTTTTTGAACATGCGATGGTCTGTTGACTAGTACATGACCACTTGA
6	8	34.4562	TTTCCTTCTAACAGTTATGCATCTGTGTTCGGGCAAACTT	TAGGGAAGAGAAGGACATATGATTTTCCTTCTAACAGTTATGCATCTGTGTTCGGGCAAACTTTTGACTAGTACATGACCACTTGA
7	8	34.4562	TACCCGCTTCGTCCTACTGAAAGATCCACTTGGTGGGCAA	TAGGGAAGAGAAGGACATATGATTACCCGCTTCGTCCTACTGAAAGATCCACTTGGTGGGCAATTGACTAGTACATGACCACTTGA
8	8	34.4562	GTTGATGAACGTCGTATACATTCTCTAACAAAACTAGGTT	TAGGGAAGAGAAGGACATATGATGTTGATGAACGTCGTATACATTCTCTAACAAAACTAGGTTTTGACTAGTACATGACCACTTGA
9	8	34.4562	CGTAACTAATGAACCTCTTTAGCGAGCACCAAAAATTAAG	TAGGGAAGAGAAGGACATATGATCGTAACTAATGAACCTCTTTAGCGAGCACCAAAAATTAAGTTGACTAGTACATGACCACTTGA
10	8	34.4562	GAGCAGCTCACCTCGAGGTTTTTGAGTCACCATAAACTGG	TAGGGAAGAGAAGGACATATGATGAGCAGCTCACCTCGAGGTTTTTGAGTCACCATAAACTGGTTGACTAGTACATGACCACTTGA
11	8	34.4562	ATGACTAGTCTCGTTATCGGTCGATCAACGGCAGCTAAGT	TAGGGAAGAGAAGGACATATGATATGACTAGTCTCGTTATCGGTCGATCAACGGCAGCTAAGTTTGACTAGTACATGACCACTTGA
12	8	34.4562	CGTAATATGTTTTTCTTCAAAGTAGGATGTTTAGCTCATG	TAGGGAAGAGAAGGACATATGATCGTAATATGTTTTTCTTCAAAGTAGGATGTTTAGCTCATGTTGACTAGTACATGACCACTTGA
13	8	34.4562	TGCTGCCATTATAAGTCACCCGACATAGTCATGTGTGGCT	TAGGGAAGAGAAGGACATATGATTGCTGCCATTATAAGTCACCCGACATAGTCATGTGTGGCTTTGACTAGTACATGACCACTTGA
14	8	34.4562	TTAGCGTATCCCCATGCGCGTATAGCATCCCCAACTATCC	TAGGGAAGAGAAGGACATATGATTTAGCGTATCCCCATGCGCGTATAGCATCCCCAACTATCCTTGACTAGTACATGACCACTTGA
15	8	34.4562	CAGGGTCATCTCTTTCTTATCTCAAGCCGTGGCGCTCATAA	TAGGGAAGAGAAGGACATATGATCAGGGTCATCTCTTTCTTATCTCAAGCCGTGGCGCTCATAATTGACTAGTACATGACCACTTGA
16	8	34.4562	GCGTGTACCCAAATTATTTCTGTTCTGATAAGCACGTTGTT	TAGGGAAGAGAAGGACATATGATGCGTGTACCCAAATTATTTCTGTTCTGATAAGCACGTTGTTTTGACTAGTACATGACCACTTGA
17	8	34.4562	AAACTTCTGCGTTTCTCAACTTAGTCAAAGTCTCACACCA	TAGGGAAGAGAAGGACATATGATAAACTTCTGCGTTTCTCAACTTAGTCAAAGTCTCACACCATTGACTAGTACATGACCACTTGA
18	8	34.4562	ATGTCTGCCATTGGTGACTGGTCGTGTGATATATCCGACT	TAGGGAAGAGAAGGACATATGATATGTCTGCCATTGGTGACTGGTCGTGTGATATATCCGACTTTGACTAGTACATGACCACTTGA
19	7	30.1492	CAATGCTAGTGGCCCAACGCAGGGCATCGCCGCAGTATTT	TAGGGAAGAGAAGGACATATGATCAATGCTAGTGGCCCAACGCAGGGCATCGCCGCAGTATTTTTGACTAGTACATGACCACTTGA
20	7	30.1492	TCCACTTAGGTTATCACTTGGGGTCGGTACACTTTCTGAG	TAGGGAAGAGAAGGACATATGATTCCACTTAGGTTATCACTTGGGGTCGGTACACTTTCTGAGTTGACTAGTACATGACCACTTGA
21	7	30.1492	ATCCCGGTTAATGGGAAGTATTCTTTCGCGTCTATCTCTT	TAGGGAAGAGAAGGACATATGATATCCCGGTTAATGGGAAGTATTCTTTCGCGTCTATCTCTTTTGACTAGTACATGACCACTTGA
22	7	30.1492	GTAGTGGCTTCCTACCGCCAAATAAATTTATCACTCCAAA	TAGGGAAGAGAAGGACATATGATGTAGTGGCTTCCTACCGCCAAATAAATTTATCACTCCAAATTGACTAGTACATGACCACTTGA
23	7	30.1492	GCAGGACGTAACCCTCAAGACCACCGATAGCTGCAAGAGC	TAGGGAAGAGAAGGACATATGATGCAGGACGTAACCCTCAAGACCACCGATAGCTGCAAGAGCTTGACTAGTACATGACCACTTGA
24	7	30.1492	CTACCCTTATTAAAGTCCTGTAGCACAGCTATAATTCCAC	TAGGGAAGAGAAGGACATATGATCTACCCTTATTAAAGTCCTGTAGCACAGCTATAATTCCACTTGACTAGTACATGACCACTTGA
25	7	30.1492	CGACAACAAATTCTAAGTATTCGAGAGTATATCCACTCTC	TAGGGAAGAGAAGGACATATGATCGACAACAAATTCTAAGTATTCGAGAGTATATCCACTCTCTTGACTAGTACATGACCACTTGA
26	7	30.1492	CAAAAAGATGTCGGAAACAATCCTCGACGACCTTCTGTTC	TAGGGAAGAGAAGGACATATGATCAAAAAGATGTCGGAAACAATCCTCGACGACCTTCTGTTCTTGACTAGTACATGACCACTTGA
27	7	30.1492	CCCGAGATTACCACTAAGCAATTGTCAACGGTTTATTAGG	TAGGGAAGAGAAGGACATATGATCCCGAGATTACCACTAAGCAATTGTCAACGGTTTATTAGGTTGACTAGTACATGACCACTTGA
28	7	30.1492	CGGTGCTAAATATATTGTGAAGGCTAGGACAGATGAAACT	TAGGGAAGAGAAGGACATATGATCGGTGCTAAATATATTGTGAAGGCTAGGACAGATGAAACTTTGACTAGTACATGACCACTTGA
29	7	30.1492	ACTCAATTCGGTCGCTAGGGACCTTTTAAGCACAGCGTGC	TAGGGAAGAGAAGGACATATGATACTCAATTCGGTCGCTAGGGACCTTTTAAGCACAGCGTGCTTGACTAGTACATGACCACTTGA
30	7	30.1492	AATCCTGCGATCCCGAATGCTAAGCTATTTCCACTCCTAG	TAGGGAAGAGAAGGACATATGATAATCCTGCGATCCCGAATGCTAAGCTATTTCCACTCCTAGTTGACTAGTACATGACCACTTGA
31	7	30.1492	GGGGGCTCTAAGCACTAACAGAAGATCTCTAACCATTATG	TAGGGAAGAGAAGGACATATGATGGGGGCTCTAAGCACTAACAGAAGATCTCTAACCATTATGTTGACTAGTACATGACCACTTGA
32	7	30.1492	ACTAAGTTCCTTTGTCCGGGCTTTTCATTTCCCTCCTAAG	TAGGGAAGAGAAGGACATATGATACTAAGTTCCTTTGTCCGGGCTTTTCATTTCCCTCCTAAGTTGACTAGTACATGACCACTTGA
33	7	30.1492	GTACATACTGGCCCGTAACGGGCGCGGCCCTTAGTCAGCT	TAGGGAAGAGAAGGACATATGATGTACATACTGGCCCGTAACGGGCGCGGCCCTTAGTCAGCTTTGACTAGTACATGACCACTTGA
34	7	30.1492	TCTCATTACGTCATCTAACAAATACAGAAACTTTGTATGT	TAGGGAAGAGAAGGACATATGATTCTCATTACGTCATCTAACAAATACAGAAACTTTGTATGTTTGACTAGTACATGACCACTTGA
35	7	30.1492	CACCGACACAGACCGTACGTTCCCATACACTCAACACCT	TAGGGAAGAGAAGGACATATGATCACCGACACAGACCGTACGTTCCCATACACTCAACACCTTTGACTAGTACATGACCACTTGA
36	7	30.1492	TCCTGCGTCTGTCATGAGAGCTCCTTATCTAGCTGGGTTA	TAGGGAAGAGAAGGACATATGATTCCTGCGTCTGTCATGAGAGCTCCTTATCTAGCTGGGTTATTGACTAGTACATGACCACTTGA
37	7	30.1492	GGACTCACACCGAACCGTATACGCAGCTCTTGATACGAAA	TAGGGAAGAGAAGGACATATGATGGACTCACACCGAACCGTATACGCAGCTCTTGATACGAAATTGACTAGTACATGACCACTTGA
38	7	30.1492	TGTCTCCCAGTCCTACCATGACGTCCGGTCGTTGTGAAAC	TAGGGAAGAGAAGGACATATGATTGTCTCCCAGTCCTACCATGACGTCCGGTCGTTGTGAAACTTGACTAGTACATGACCACTTGA
39	7	30.1492	ATCATATTGTATGAACACCGCTCAAGAGCGTATTGGTTAA	TAGGGAAGAGAAGGACATATGATATCATATTGTATGAACACCGCTCAAGAGCGTATTGGTTAATTGACTAGTACATGACCACTTGA
40	7	30.1492	TTTCTAAAAAACTAGCGACGGTTAAGTCGATATACGTCTA	TAGGGAAGAGAAGGACATATGATTTTCTAAAAAACTAGCGACGGTTAAGTCGATATACGTCTATTGACTAGTACATGACCACTTGA
41	7	30.1492	TCGGTTAGTTAGTTCATCGGCTAACTAAGCTCTCAGGATA	TAGGGAAGAGAAGGACATATGATTCGGTTAGTTAGTTCATCGGCTAACTAAGCTCTCAGGATATTGACTAGTACATGACCACTTGA
42	7	30.1492	AAAGGCCTTCAGAGCCTCAACAACTACTCTTCAAGGGCTA	TAGGGAAGAGAAGGACATATGATAAAGGCCTTCAGAGCCTCAACAACTACTCTTCAAGGGCTATTGACTAGTACATGACCACTTGA
43	7	30.1492	GCTCATCGAGTGGCTTCCATACTACATTCGCACGTAACTT	TAGGGAAGAGAAGGACATATGATGCTCATCGAGTGGCTTCCATACTACATTCGCACGTAACTTTTGACTAGTACATGACCACTTGA
44	7	30.1492	TGATGCGACCCTCTAACGTTACTCTCTCGCAATATCAACA	TAGGGAAGAGAAGGACATATGATTGATGCGACCCTCTAACGTTACTCTCTCGCAATATCAACATTGACTAGTACATGACCACTTGA
45	7	30.1492	ATTACGGCGCGCCATTCGTTTCTCCCATGGCGCCTTCTTC	TAGGGAAGAGAAGGACATATGATATTACGGCGCGCCATTCGTTTCTCCCATGGCGCCTTCTTCTTGACTAGTACATGACCACTTGA
46	7	30.1492	CATCCACCCGTGCGTCCAAGTAGAGGGGGGCCCATTAGCC	TAGGGAAGAGAAGGACATATGATCATCCACCCGTGCGTCCAAGTAGAGGGGGGCCCATTAGCCTTGACTAGTACATGACCACTTGA
47	7	30.1492	GATTCTGATTGTTCCTCATTCTTGGGGACATCTCTTATGT	TAGGGAAGAGAAGGACATATGATGATTCTGATTGTTCCTCATTCTTGGGGACATCTCTTATGTTTGACTAGTACATGACCACTTGA
48	7	30.1492	TTACGTGGCCACCTTAATTCCGTAAGGGCCGCAGGTTCAT	TAGGGAAGAGAAGGACATATGATTTACGTGGCCACCTTAATTCCGTAAGGGCCGCAGGTTCATTTGACTAGTACATGACCACTTGA
49	7	30.1492	TCTGTTACTACCTCAGTGGTCCAACATTCACACACCTGTC	TAGGGAAGAGAAGGACATATGATTCTGTTACTACCTCAGTGGTCCAACATTCACACACCTGTCTTGACTAGTACATGACCACTTGA
50	7	30.1492	GGGGACTCTTGCAAGCAGGAATTGTCACAATGAAGAGTTT	TAGGGAAGAGAAGGACATATGATGGGGACTCTTGCAAGCAGGAATTGTCACAATGAAGAGTTTTTGACTAGTACATGACCACTTGA
51	7	30.1492	GTACGATTGTAGTAGGTTTAGCTCCTGACGCGCCGGTGGT	TAGGGAAGAGAAGGACATATGATGTACGATTGTAGTAGGTTTAGCTCCTGACGCGCCGGTGGTTTGACTAGTACATGACCACTTGA
52	7	30.1492	TCTCGGGCTGATTTCGCTGTGGTGTGAATAAAGCTAATGA	TAGGGAAGAGAAGGACATATGATTCTCGGGCTGATTTCGCTGTGGTGTGAATAAAGCTAATGATTGACTAGTACATGACCACTTGA
53	7	30.1492	ATTCATGGACCTTTAACGGTAATTTAGTCATCGGGCTACC	TAGGGAAGAGAAGGACATATGATATTCATGGACCTTTAACGGTAATTTAGTCATCGGGCTACCTTGACTAGTACATGACCACTTGA
54	7	30.1492	GGCCCTCCCATCACTGGAATGGAACTCGCGTTCGTACTCC	TAGGGAAGAGAAGGACATATGATGGCCCTCCCATCACTGGAATGGAACTCGCGTTCGTACTCCTTGACTAGTACATGACCACTTGA
55	7	30.1492	CTCAACTTTTTTGTTAGTAGAAGTTTCCGTATGCCCTGCA	TAGGGAAGAGAAGGACATATGATCTCAACTTTTTTGTTAGTAGAAGTTTCCGTATGCCCTGCATTGACTAGTACATGACCACTTGA
56	7	30.1492	CGGAAGCAATTTTTCATTTACTAGCCCGTTGCATTAAAAT	TAGGGAAGAGAAGGACATATGATCGGAAGCAATTTTTCATTTACTAGCCCGTTGCATTAAAATTTGACTAGTACATGACCACTTGA
57	7	30.1492	AGGGCAATGACACTTTTACAACAATGTTCGCGTCACTGTT	TAGGGAAGAGAAGGACATATGATAGGGCAATGACACTTTTACAACAATGTTCGCGTCACTGTTTTGACTAGTACATGACCACTTGA
58	7	30.1492	GATGAGACTGACTGACCTGCAGTTGTCTTGATACCAGAAA	TAGGGAAGAGAAGGACATATGATGATGAGACTGACTGACCTGCAGTTGTCTTGATACCAGAAATTGACTAGTACATGACCACTTGA
59	7	30.1492	CTGCGGGTATTGCGATTATCTGGGACGCTATTCAATCGAA	TAGGGAAGAGAAGGACATATGATCTGCGGGTATTGCGATTATCTGGGACGCTATTCAATCGAATTGACTAGTACATGACCACTTGA
60	7	30.1492	GCCACGGCCCTCGAACACCGTTTGTGATAGCTCCAATGAT	TAGGGAAGAGAAGGACATATGATGCCACGGCCCTCGAACACCGTTTGTGATAGCTCCAATGATTTGACTAGTACATGACCACTTGA
61	7	30.1492	ACCGCCATCCGAATCGCGTCATGTTGAAAGATTTTGACGC	TAGGGAAGAGAAGGACATATGATACCGCCATCCGAATCGCGTCATGTTGAAAGATTTTGACGCTTGACTAGTACATGACCACTTGA
62	7	30.1492	CCCTTAGTCCCGATAAACCTTGAGTGCGATCTTATTCAAA	TAGGGAAGAGAAGGACATATGATCCCTTAGTCCCGATAAACCTTGAGTGCGATCTTATTCAAATTGACTAGTACATGACCACTTGA
63	7	30.1492	CACTCAATAGTTATGGCCTTGGAAATAACTAATAGCGTAT	TAGGGAAGAGAAGGACATATGATCACTCAATAGTTATGGCCTTGGAAATAACTAATAGCGTATTTGACTAGTACATGACCACTTGA
64	7	30.1492	AAATCTCGTGCCATTCCGGTCATAGGGGTCTCTTGTCCTA	TAGGGAAGAGAAGGACATATGATAAATCTCGTGCCATTCCGGTCATAGGGGTCTCTTGTCCTATTGACTAGTACATGACCACTTGA
65	7	30.1492	ATTACAACGACTGCCCCTTGCTAAATCACAGGCTTCCTGC	TAGGGAAGAGAAGGACATATGATATTACAACGACTGCCCCTTGCTAAATCACAGGCTTCCTGCTTGACTAGTACATGACCACTTGA
66	7	30.1492	CTATAGGCGTTATAATCTTTAACAAACCTCACTATCTGCT	TAGGGAAGAGAAGGACATATGATCTATAGGCGTTATAATCTTTAACAAACCTCACTATCTGCTTTGACTAGTACATGACCACTTGA
67	7	30.1492	ATGCATTAACATCCCGTGACTAAGGTACACATGCTGAACG	TAGGGAAGAGAAGGACATATGATATGCATTAACATCCCGTGACTAAGGTACACATGCTGAACGTTGACTAGTACATGACCACTTGA
68	7	30.1492	AGATCTCACAAGCTTCGCGACTGTACAACGCTATCAATCA	TAGGGAAGAGAAGGACATATGATAGATCTCACAAGCTTCGCGACTGTACAACGCTATCAATCATTGACTAGTACATGACCACTTGA
69	7	30.1492	ATATACCACTTCTTGGCTACCGCAAAGTTTCATGGATTTT	TAGGGAAGAGAAGGACATATGATATATACCACTTCTTGGCTACCGCAAAGTTTCATGGATTTTTTGACTAGTACATGACCACTTGA
70	7	30.1492	TTTCGACAGCTTTCAGAATCGGAGACCCATGTCTGGCTTA	TAGGGAAGAGAAGGACATATGATTTTCGACAGCTTTCAGAATCGGAGACCCATGTCTGGCTTATTGACTAGTACATGACCACTTGA
71	7	30.1492	CGCTTCCCTGATCACATTTTTGCGTATACCTCCTCTAGTA	TAGGGAAGAGAAGGACATATGATCGCTTCCCTGATCACATTTTTGCGTATACCTCCTCTAGTATTGACTAGTACATGACCACTTGA
72	7	30.1492	GTCTACCATCTTCCACTCTATTGGTCGACAATGGCTGCCC	TAGGGAAGAGAAGGACATATGATGTCTACCATCTTCCACTCTATTGGTCGACAATGGCTGCCCTTGACTAGTACATGACCACTTGA
73	7	30.1492	TTACCAACATTACAAGTGTATGGGTCCGCACAAGTCATCC	TAGGGAAGAGAAGGACATATGATTTACCAACATTACAAGTGTATGGGTCCGCACAAGTCATCCTTGACTAGTACATGACCACTTGA
74	7	30.1492	CACAAATGTGCACTTGTCCACTTTGTGCCCTGTATGCTTC	TAGGGAAGAGAAGGACATATGATCACAAATGTGCACTTGTCCACTTTGTGCCCTGTATGCTTCTTGACTAGTACATGACCACTTGA
75	7	30.1492	GACATCAGTATAAAGCAATGCGGTCTCTCAGGTTCGACAT	TAGGGAAGAGAAGGACATATGATGACATCAGTATAAAGCAATGCGGTCTCTCAGGTTCGACATTTGACTAGTACATGACCACTTGA
76	7	30.1492	CTACTGCTTTAGCGATCACTCAGCTGTTTCTTAATCCCAT	TAGGGAAGAGAAGGACATATGATCTACTGCTTTAGCGATCACTCAGCTGTTTCTTAATCCCATTTGACTAGTACATGACCACTTGA
77	7	30.1492	TCTAGTCCGCGTTGTCAATGAAATAATACATTTCCATTGT	TAGGGAAGAGAAGGACATATGATTCTAGTCCGCGTTGTCAATGAAATAATACATTTCCATTGTTTGACTAGTACATGACCACTTGA
78	7	30.1492	ACCGCTCAAGACTTATCTCTCACTCTAGGTTACCTGTATC	TAGGGAAGAGAAGGACATATGATACCGCTCAAGACTTATCTCTCACTCTAGGTTACCTGTATCTTGACTAGTACATGACCACTTGA
79	7	30.1492	TGATTAAACACGTACCTTCAATTCTGCATGGACACTAAGC	TAGGGAAGAGAAGGACATATGATTGATTAAACACGTACCTTCAATTCTGCATGGACACTAAGCTTGACTAGTACATGACCACTTGA
80	7	30.1492	CTATTAAGGATACAGTAACTGCACTTTCTGTAAGCCCTCT	TAGGGAAGAGAAGGACATATGATCTATTAAGGATACAGTAACTGCACTTTCTGTAAGCCCTCTTTGACTAGTACATGACCACTTGA
81	7	30.1492	TGACCGCCTCTCTTACACTAACAAACTCACCTGACATTCA	TAGGGAAGAGAAGGACATATGATTGACCGCCTCTCTTACACTAACAAACTCACCTGACATTCATTGACTAGTACATGACCACTTGA
82	7	30.1492	CTCAACTTCATGCGCTCACCCGCCCAATGCTCTACAAAGC	TAGGGAAGAGAAGGACATATGATCTCAACTTCATGCGCTCACCCGCCCAATGCTCTACAAAGCTTGACTAGTACATGACCACTTGA
83	7	30.1492	TCAAGAGGGCCGAAGCCTTGCGTGAACAACCTTTGGTCTG	TAGGGAAGAGAAGGACATATGATTCAAGAGGGCCGAAGCCTTGCGTGAACAACCTTTGGTCTGTTGACTAGTACATGACCACTTGA
84	7	30.1492	CAAAGTGCCTTACCTCTTAGTTCGCCCTAAAAGTATTAC	TAGGGAAGAGAAGGACATATGATCAAAGTGCCTTACCTCTTAGTTCGCCCTAAAAGTATTACTTGACTAGTACATGACCACTTGA
85	6	25.8421	GAGTACCGTCTGACCATGTCTACTTAACACCGACATAGTC	TAGGGAAGAGAAGGACATATGATGAGTACCGTCTGACCATGTCTACTTAACACCGACATAGTCTTGACTAGTACATGACCACTTGA
86	6	25.8421	ACCGCATGCGGTATTCGGCCTTGGCGCACGCCAGCCACTC	TAGGGAAGAGAAGGACATATGATACCGCATGCGGTATTCGGCCTTGGCGCACGCCAGCCACTCTTGACTAGTACATGACCACTTGA
87	6	25.8421	AGAGTGCCCACCGAGCCCTGTCGGCCCTGCAGCTGTTATT	TAGGGAAGAGAAGGACATATGATAGAGTGCCCACCGAGCCCTGTCGGCCCTGCAGCTGTTATTTTGACTAGTACATGACCACTTGA
88	6	25.8421	CTTCAGATGTGACTTTTCCGTCGATTGAACCTTTGCCAGG	TAGGGAAGAGAAGGACATATGATCTTCAGATGTGACTTTTCCGTCGATTGAACCTTTGCCAGGTTGACTAGTACATGACCACTTGA
89	6	25.8421	GCTTGTCACTGCTCACGTAATGCTTGTGTGCATACCCTTC	TAGGGAAGAGAAGGACATATGATGCTTGTCACTGCTCACGTAATGCTTGTGTGCATACCCTTCTTGACTAGTACATGACCACTTGA
90	6	25.8421	TCTTGTCACGATATAAAGAGACACCATCTGTAAAAAGAGG	TAGGGAAGAGAAGGACATATGATTCTTGTCACGATATAAAGAGACACCATCTGTAAAAAGAGGTTGACTAGTACATGACCACTTGA
91	6	25.8421	ATGGTAAAATAACCAGGGCTACCGCTTGTGTGACTGGCAT	TAGGGAAGAGAAGGACATATGATATGGTAAAATAACCAGGGCTACCGCTTGTGTGACTGGCATTTGACTAGTACATGACCACTTGA
92	6	25.8421	AGTAAAGCGTTCTAGTGATCGAGTTCCACTAATACCCGAA	TAGGGAAGAGAAGGACATATGATAGTAAAGCGTTCTAGTGATCGAGTTCCACTAATACCCGAATTGACTAGTACATGACCACTTGA
93	6	25.8421	GCTTGACTCTTAACATGACATCTCCTGCGCGCATCTGGTT	TAGGGAAGAGAAGGACATATGATGCTTGACTCTTAACATGACATCTCCTGCGCGCATCTGGTTTTGACTAGTACATGACCACTTGA
94	6	25.8421	GGAAGTTAACGTGGTGCCATCATGCTTGTAGGCTAGTACA	TAGGGAAGAGAAGGACATATGATGGAAGTTAACGTGGTGCCATCATGCTTGTAGGCTAGTACATTGACTAGTACATGACCACTTGA
95	6	25.8421	GTCTTAAAACATGCTCCCGCCATCCAGACGAGTTACATTG	TAGGGAAGAGAAGGACATATGATGTCTTAAAACATGCTCCCGCCATCCAGACGAGTTACATTGTTGACTAGTACATGACCACTTGA
96	6	25.8421	GTGGAGCGTGTGCAACGTCATACGAGCCACATTTGTTTTTA	TAGGGAAGAGAAGGACATATGATGTGGAGCGTGTGCAACGTCATACGAGCCACATTTGTTTTTATTGACTAGTACATGACCACTTGA
97	6	25.8421	TAAGTTTCCATACTTCATAAGTCCGATAGTGTAAAAGTTC	TAGGGAAGAGAAGGACATATGATTAAGTTTCCATACTTCATAAGTCCGATAGTGTAAAAGTTCTTGACTAGTACATGACCACTTGA
98	6	25.8421	TGGTCTCATCTTTGTTTCAGTACGTAGTTCTGTTAAGTAT	TAGGGAAGAGAAGGACATATGATTGGTCTCATCTTTGTTTCAGTACGTAGTTCTGTTAAGTATTTGACTAGTACATGACCACTTGA
99	6	25.8421	CCCCTCCTTGGGAGGTACAATCAATCTACGGACCCTGTTA	TAGGGAAGAGAAGGACATATGATCCCCTCCTTGGGAGGTACAATCAATCTACGGACCCTGTTATTGACTAGTACATGACCACTTGA
100	6	25.8421	CAACCCTAATTTGACCTTTTGAGTGGACTATATCCAAAGTC	TAGGGAAGAGAAGGACATATGATCAACCCTAATTTGACCTTTTGAGTGGACTATATCCAAAGTCTTGACTAGTACATGACCACTTGA
101	6	25.8421	CCAGTATAGCAAAGTTAGGCACTTTCTACATACTAAAGTC	TAGGGAAGAGAAGGACATATGATCCAGTATAGCAAAGTTAGGCACTTTCTACATACTAAAGTCTTGACTAGTACATGACCACTTGA
102	6	25.8421	TAGTACAGCGCTATAGTCGCCCCTAGTACCGTCAGTCAAT	TAGGGAAGAGAAGGACATATGATTAGTACAGCGCTATAGTCGCCCCTAGTACCGTCAGTCAATTTGACTAGTACATGACCACTTGA
103	6	25.8421	TTCCGTGGGGGGGTCGTCCGGAGTATACCCGCATGCTCAT	TAGGGAAGAGAAGGACATATGATTTCCGTGGGGGGGTCGTCCGGAGTATACCCGCATGCTCATTTGACTAGTACATGACCACTTGA
104	6	25.8421	TGACTGTTCCTATGACAATTTCTCTGACATTCCCTGGTACA	TAGGGAAGAGAAGGACATATGATTGACTGTTCCTATGACAATTTCTCTGACATTCCCTGGTACATTGACTAGTACATGACCACTTGA
105	6	25.8421	AATCTCTAACCGCTCATGCGCCATGATACTGCTTATTAGG	TAGGGAAGAGAAGGACATATGATAATCTCTAACCGCTCATGCGCCATGATACTGCTTATTAGGTTGACTAGTACATGACCACTTGA
106	6	25.8421	GTATTCCACCGCCTGGCACCAATGCGTCCTCTGTCGTAGA	TAGGGAAGAGAAGGACATATGATGTATTCCACCGCCTGGCACCAATGCGTCCTCTGTCGTAGATTGACTAGTACATGACCACTTGA
107	6	25.8421	ACGGTAACGTTTGGCACGGATGACATACTCACCAATGGAC	TAGGGAAGAGAAGGACATATGATACGGTAACGTTTGGCACGGATGACATACTCACCAATGGACTTGACTAGTACATGACCACTTGA
108	6	25.8421	CGTTTTGGTTGATGCCTGAACCAAGACACTGGCGTGTCGC	TAGGGAAGAGAAGGACATATGATCGTTTTGGTTGATGCCTGAACCAAGACACTGGCGTGTCGCTTGACTAGTACATGACCACTTGA
109	6	25.8421	GTCAACAATTCATAGTGGCAAGGCGATCTTGAGCTGGCTT	TAGGGAAGAGAAGGACATATGATGTCAACAATTCATAGTGGCAAGGCGATCTTGAGCTGGCTTTTGACTAGTACATGACCACTTGA
110	6	25.8421	AATATCATCGTTAAGGTAATCCTTGTCATTTTCGGCAGTA	TAGGGAAGAGAAGGACATATGATAATATCATCGTTAAGGTAATCCTTGTCATTTTCGGCAGTATTGACTAGTACATGACCACTTGA
111	6	25.8421	TTGCCGTACCTCCAGATATAATGAGCTTACAAGTGACATC	TAGGGAAGAGAAGGACATATGATTTGCCGTACCTCCAGATATAATGAGCTTACAAGTGACATCTTGACTAGTACATGACCACTTGA
112	6	25.8421	AAGCGCCTTCTTTAACCGACCAGCCCTATCAAAGGTACCA	TAGGGAAGAGAAGGACATATGATAAGCGCCTTCTTTAACCGACCAGCCCTATCAAAGGTACCATTGACTAGTACATGACCACTTGA
113	6	25.8421	GTTCAAACCATCATTTTTGACAGACGCATCCATTCTAATAT	TAGGGAAGAGAAGGACATATGATGTTCAAACCATCATTTTTGACAGACGCATCCATTCTAATATTTGACTAGTACATGACCACTTGA
114	6	25.8421	AAGTCTCGTCTCTAACTTCTATGCTTCTTTTGGTTACTGT	TAGGGAAGAGAAGGACATATGATAAGTCTCGTCTCTAACTTCTATGCTTCTTTTGGTTACTGTTTGACTAGTACATGACCACTTGA
115	6	25.8421	CTGCTGTTAAGAGAGCATGACTAGGACTGGTCGGCTTTGT	TAGGGAAGAGAAGGACATATGATCTGCTGTTAAGAGAGCATGACTAGGACTGGTCGGCTTTGTTTGACTAGTACATGACCACTTGA
116	6	25.8421	AATAGTCTTATTCCGATTTTGAACTGTCCACTCAGTGATC	TAGGGAAGAGAAGGACATATGATAATAGTCTTATTCCGATTTTGAACTGTCCACTCAGTGATCTTGACTAGTACATGACCACTTGA
117	6	25.8421	CAGCCAACTACATTAAAGGGCGGTGTTTCAGACACCACGA	TAGGGAAGAGAAGGACATATGATCAGCCAACTACATTAAAGGGCGGTGTTTCAGACACCACGATTGACTAGTACATGACCACTTGA
118	6	25.8421	CTCAGCAATATAGTCCCTTTTATCTCGCCCATTACGTCAA	TAGGGAAGAGAAGGACATATGATCTCAGCAATATAGTCCCTTTTATCTCGCCCATTACGTCAATTGACTAGTACATGACCACTTGA
119	6	25.8421	GCACGGTTAATGACCGCCCAATGAACTTAGTGTTACACGT	TAGGGAAGAGAAGGACATATGATGCACGGTTAATGACCGCCCAATGAACTTAGTGTTACACGTTTGACTAGTACATGACCACTTGA
120	6	25.8421	GGCGCCGCGACTGAGTGGATAAGTATGCTGTCCCCTGCAC	TAGGGAAGAGAAGGACATATGATGGCGCCGCGACTGAGTGGATAAGTATGCTGTCCCCTGCACTTGACTAGTACATGACCACTTGA
121	6	25.8421	CATCTCTGTCATGGTTAAGCGTGGCTCTTATCCAACTTGCA	TAGGGAAGAGAAGGACATATGATCATCTCTGTCATGGTTAAGCGTGGCTCTTATCCAACTTGCATTGACTAGTACATGACCACTTGA
122	6	25.8421	AGGAGAAGAGCCGGCGTGTTCCAATGACCTCGTCCTCGGG	TAGGGAAGAGAAGGACATATGATAGGAGAAGAGCCGGCGTGTTCCAATGACCTCGTCCTCGGGTTGACTAGTACATGACCACTTGA
123	6	25.8421	ATAACTTCCTTTCATTTCTGGAGCACTCTCTTTTTTCGAA	TAGGGAAGAGAAGGACATATGATATAACTTCCTTTCATTTCTGGAGCACTCTCTTTTTTCGAATTGACTAGTACATGACCACTTGA
124	6	25.8421	TGCATCATTTCACTTAGGGGGAGTTGACTCCGACTCATTC	TAGGGAAGAGAAGGACATATGATTGCATCATTTCACTTAGGGGGAGTTGACTCCGACTCATTCTTGACTAGTACATGACCACTTGA
125	6	25.8421	TCTCGCATAACTATCATCATCTATTTGGTAAGACAACAGC	TAGGGAAGAGAAGGACATATGATTCTCGCATAACTATCATCATCTATTTGGTAAGACAACAGCTTGACTAGTACATGACCACTTGA
126	6	25.8421	CCCAATTCACTGACCCTCGCGTAGAGCTGCATGACCCACG	TAGGGAAGAGAAGGACATATGATCCCAATTCACTGACCCTCGCGTAGAGCTGCATGACCCACGTTGACTAGTACATGACCACTTGA
127	6	25.8421	AGGTATTGACGCAAATATTGCCTCATAGCCGCTAGGTCAC	TAGGGAAGAGAAGGACATATGATAGGTATTGACGCAAATATTGCCTCATAGCCGCTAGGTCACTTGACTAGTACATGACCACTTGA
128	6	25.8421	CATAGTAAATTCTGCATAGATATCTTATATCAAAGCACGC	TAGGGAAGAGAAGGACATATGATCATAGTAAATTCTGCATAGATATCTTATATCAAAGCACGCTTGACTAGTACATGACCACTTGA
129	6	25.8421	GAAGAAAGCCAGCACAGTCCTTCCCTAATTCATTTCTCAT	TAGGGAAGAGAAGGACATATGATGAAGAAAGCCAGCACAGTCCTTCCCTAATTCATTTCTCATTTGACTAGTACATGACCACTTGA
130	6	25.8421	GTGACTGTTTCCCATCGGGCGGAAACGTCCGATGCTCTCG	TAGGGAAGAGAAGGACATATGATGTGACTGTTTCCCATCGGGCGGAAACGTCCGATGCTCTCGTTGACTAGTACATGACCACTTGA
131	6	25.8421	CTCGCGGGTTTTAGTTATAAATTGTCACTCCTTGTCTTGT	TAGGGAAGAGAAGGACATATGATCTCGCGGGTTTTAGTTATAAATTGTCACTCCTTGTCTTGTTTGACTAGTACATGACCACTTGA
132	6	25.8421	TATTATGGATATGCTTCCGCTTGTGCCCATGTCCTCATAT	TAGGGAAGAGAAGGACATATGATTATTATGGATATGCTTCCGCTTGTGCCCATGTCCTCATATTTGACTAGTACATGACCACTTGA
133	6	25.8421	ACAAGGAATGGTTGAGCATGCGTAGGTCTAAGGGTGTCTT	TAGGGAAGAGAAGGACATATGATACAAGGAATGGTTGAGCATGCGTAGGTCTAAGGGTGTCTTTTGACTAGTACATGACCACTTGA
134	6	25.8421	TTAGGTCCAGCCAACAAATGTATCTATCCGAATCTACATG	TAGGGAAGAGAAGGACATATGATTTAGGTCCAGCCAACAAATGTATCTATCCGAATCTACATGTTGACTAGTACATGACCACTTGA
135	6	25.8421	TCTGAAGGAAGGCGTACAATTGTTACTTTTTCAGATCGGA	TAGGGAAGAGAAGGACATATGATTCTGAAGGAAGGCGTACAATTGTTACTTTTTCAGATCGGATTGACTAGTACATGACCACTTGA
136	6	25.8421	CGGTCTATGGCGACCACCGCTTACCTGACTCGGGTCATTT	TAGGGAAGAGAAGGACATATGATCGGTCTATGGCGACCACCGCTTACCTGACTCGGGTCATTTTTGACTAGTACATGACCACTTGA
137	6	25.8421	AAAATCATTTTGAAGTGGAAACGACGACGCCTTTAGCCTA	TAGGGAAGAGAAGGACATATGATAAAATCATTTTGAAGTGGAAACGACGACGCCTTTAGCCTATTGACTAGTACATGACCACTTGA
138	6	25.8421	TGTCAGTCAACGATGACGCATTGTGTCAAGATGCAGCTTG	TAGGGAAGAGAAGGACATATGATTGTCAGTCAACGATGACGCATTGTGTCAAGATGCAGCTTGTTGACTAGTACATGACCACTTGA
139	6	25.8421	CTTCGACGGGTCGGATGTGCCACCTTCACATAACGTATAC	TAGGGAAGAGAAGGACATATGATCTTCGACGGGTCGGATGTGCCACCTTCACATAACGTATACTTGACTAGTACATGACCACTTGA
140	6	25.8421	GGCTATTCCGCACGTCGCTCATGGGTACAGACAAGGATTA	TAGGGAAGAGAAGGACATATGATGGCTATTCCGCACGTCGCTCATGGGTACAGACAAGGATTATTGACTAGTACATGACCACTTGA
141	6	25.8421	CCTCATTTTCCGGACAAGGATGGATCGTCAGGCGATTAAA	TAGGGAAGAGAAGGACATATGATCCTCATTTTCCGGACAAGGATGGATCGTCAGGCGATTAAATTGACTAGTACATGACCACTTGA
142	6	25.8421	TAACGTTCATAACCTCCCCGCACGACCCAAGTACTTACTG	TAGGGAAGAGAAGGACATATGATTAACGTTCATAACCTCCCCGCACGACCCAAGTACTTACTGTTGACTAGTACATGACCACTTGA
143	6	25.8421	ATTCCTCTATTGCCTAAGCCTGCTCGGTTATCGTAATCGC	TAGGGAAGAGAAGGACATATGATATTCCTCTATTGCCTAAGCCTGCTCGGTTATCGTAATCGCTTGACTAGTACATGACCACTTGA
144	6	25.8421	AAAGAGGTGTTAGGCTTTTTCTACTTGATCGTAATTATAG	TAGGGAAGAGAAGGACATATGATAAAGAGGTGTTAGGCTTTTTCTACTTGATCGTAATTATAGTTGACTAGTACATGACCACTTGA
145	6	25.8421	AATCTATCGCTACGGCTTGTATCTACAGTACTTTCCTAAA	TAGGGAAGAGAAGGACATATGATAATCTATCGCTACGGCTTGTATCTACAGTACTTTCCTAAATTGACTAGTACATGACCACTTGA
146	6	25.8421	TTTAGACACACACTTCCTGCGGGCTAGCCCGTCACAGGAA	TAGGGAAGAGAAGGACATATGATTTTAGACACACACTTCCTGCGGGCTAGCCCGTCACAGGAATTGACTAGTACATGACCACTTGA
147	6	25.8421	GCCTTGATAATGCCACCTCCACCAAACAATGAATTTTTGA	TAGGGAAGAGAAGGACATATGATGCCTTGATAATGCCACCTCCACCAAACAATGAATTTTTGATTGACTAGTACATGACCACTTGA
148	6	25.8421	AGTTCGTCTCTTGACATATTAGTCTCACTTTGGAACCAAT	TAGGGAAGAGAAGGACATATGATAGTTCGTCTCTTGACATATTAGTCTCACTTTGGAACCAATTTGACTAGTACATGACCACTTGA
149	6	25.8421	TGGAACGGTACCCTCCGCATACGTCGTAACCCGGTCCGCG	TAGGGAAGAGAAGGACATATGATTGGAACGGTACCCTCCGCATACGTCGTAACCCGGTCCGCGTTGACTAGTACATGACCACTTGA
150	6	25.8421	CTTCCCGCTTATGCTTGCTGTTCTTACACAGACACGGACC	TAGGGAAGAGAAGGACATATGATCTTCCCGCTTATGCTTGCTGTTCTTACACAGACACGGACCTTGACTAGTACATGACCACTTGA
151	6	25.8421	TGATCCGTTTAAGACCATCCGCGCTCTTGAGATCAATGCT	TAGGGAAGAGAAGGACATATGATTGATCCGTTTAAGACCATCCGCGCTCTTGAGATCAATGCTTTGACTAGTACATGACCACTTGA
152	6	25.8421	GAACATACCAAATCTACGTATCATGTCCACTTCACTTACT	TAGGGAAGAGAAGGACATATGATGAACATACCAAATCTACGTATCATGTCCACTTCACTTACTTTGACTAGTACATGACCACTTGA
153	6	25.8421	AATCTGGTCTATCGATGCCTCCCAACACGCTTTGTGGTAT	TAGGGAAGAGAAGGACATATGATAATCTGGTCTATCGATGCCTCCCAACACGCTTTGTGGTATTTGACTAGTACATGACCACTTGA
154	6	25.8421	TGTCCGACACTAACGCATCGACTCATTCCAGGCATGTTTC	TAGGGAAGAGAAGGACATATGATTGTCCGACACTAACGCATCGACTCATTCCAGGCATGTTTCTTGACTAGTACATGACCACTTGA
155	6	25.8421	TCTGTCATTATAGTTATTCCCTTCTAAGTCCCATTAAGAG	TAGGGAAGAGAAGGACATATGATTCTGTCATTATAGTTATTCCCTTCTAAGTCCCATTAAGAGTTGACTAGTACATGACCACTTGA
156	6	25.8421	CCGCGCTCAGTCCCATTGGTGGCGACTACTGCAAACCAGG	TAGGGAAGAGAAGGACATATGATCCGCGCTCAGTCCCATTGGTGGCGACTACTGCAAACCAGGTTGACTAGTACATGACCACTTGA
157	6	25.8421	TCGCCAAATCGGGGAGTCTCACTTACTAGACGTCACCCAC	TAGGGAAGAGAAGGACATATGATTCGCCAAATCGGGGAGTCTCACTTACTAGACGTCACCCACTTGACTAGTACATGACCACTTGA
158	6	25.8421	CCTACGCCTGGGTGCACTGCATGGCCTATCTAAATAATCT	TAGGGAAGAGAAGGACATATGATCCTACGCCTGGGTGCACTGCATGGCCTATCTAAATAATCTTTGACTAGTACATGACCACTTGA
159	6	25.8421	CACCTCATCAGCTGCAGCGTCTGGCAACATAATAAGCTCT	TAGGGAAGAGAAGGACATATGATCACCTCATCAGCTGCAGCGTCTGGCAACATAATAAGCTCTTTGACTAGTACATGACCACTTGA
160	6	25.8421	ACAGTTTAAAATACAGTCCACTTAGCCCGCATGTTCATAG	TAGGGAAGAGAAGGACATATGATACAGTTTAAAATACAGTCCACTTAGCCCGCATGTTCATAGTTGACTAGTACATGACCACTTGA
161	6	25.8421	AAACAGGTATGTTTATGTAACTCAACTCATTCTTATCTA	TAGGGAAGAGAAGGACATATGATAAACAGGTATGTTTATGTAACTCAACTCATTCTTATCTATTGACTAGTACATGACCACTTGA
162	6	25.8421	TGCACCAATCAAGCCCTATTTAATATTGTTCTGGCCCTCA	TAGGGAAGAGAAGGACATATGATTGCACCAATCAAGCCCTATTTAATATTGTTCTGGCCCTCATTGACTAGTACATGACCACTTGA
163	6	25.8421	ACTTCAATACACCTAAGTTGCCTCACACTAAGGTATATCA	TAGGGAAGAGAAGGACATATGATACTTCAATACACCTAAGTTGCCTCACACTAAGGTATATCATTGACTAGTACATGACCACTTGA
164	6	25.8421	CTCCCTATGAATCAGTCCCAATTGGCCACCGTCAAAAATT	TAGGGAAGAGAAGGACATATGATCTCCCTATGAATCAGTCCCAATTGGCCACCGTCAAAAATTTTGACTAGTACATGACCACTTGA
165	6	25.8421	AACAGGTGTTGCTGGCACTCTGAACCAACATATACCGCAG	TAGGGAAGAGAAGGACATATGATAACAGGTGTTGCTGGCACTCTGAACCAACATATACCGCAGTTGACTAGTACATGACCACTTGA
166	6	25.8421	GCACCGATAAATACGACCTAAAAAGTGAACTGGCGCATCA	TAGGGAAGAGAAGGACATATGATGCACCGATAAATACGACCTAAAAAGTGAACTGGCGCATCATTGACTAGTACATGACCACTTGA
167	6	25.8421	CTTCAAAGGTATACGAGGAACCTTTTCGCCTATCTTTTCA	TAGGGAAGAGAAGGACATATGATCTTCAAAGGTATACGAGGAACCTTTTCGCCTATCTTTTCATTGACTAGTACATGACCACTTGA
168	6	25.8421	CCTGGTCTATGAAGTGTTCCCCTCCGGTAATTATTAGAAG	TAGGGAAGAGAAGGACATATGATCCTGGTCTATGAAGTGTTCCCCTCCGGTAATTATTAGAAGTTGACTAGTACATGACCACTTGA
169	6	25.8421	CTAGGTGTGGTAAGCGCGCATTTTGCTGTTCAGTGCACTT	TAGGGAAGAGAAGGACATATGATCTAGGTGTGGTAAGCGCGCATTTTGCTGTTCAGTGCACTTTTGACTAGTACATGACCACTTGA
170	6	25.8421	TTATACGGCACAACCACTGTTAGGTCCTAGTATCAGTTGA	TAGGGAAGAGAAGGACATATGATTTATACGGCACAACCACTGTTAGGTCCTAGTATCAGTTGATTGACTAGTACATGACCACTTGA
171	6	25.8421	CCGTACATAAGGTCTACTCGTTAACCTATTGTTGTGATTA	TAGGGAAGAGAAGGACATATGATCCGTACATAAGGTCTACTCGTTAACCTATTGTTGTGATTATTGACTAGTACATGACCACTTGA
172	6	25.8421	GCCCCTTTTTATCCGGAAAGACTTAGTATATCGTGTACTC	TAGGGAAGAGAAGGACATATGATGCCCCTTTTTATCCGGAAAGACTTAGTATATCGTGTACTCTTGACTAGTACATGACCACTTGA
173	6	25.8421	AAATTTGGTCTTCAACCCAAAACAAGTTTTTTTAATATCC	TAGGGAAGAGAAGGACATATGATAAATTTGGTCTTCAACCCAAAACAAGTTTTTTTAATATCCTTGACTAGTACATGACCACTTGA
174	6	25.8421	AGCATATTCGAAAGACGAGACTTGCCTACGCGTCCGCATC	TAGGGAAGAGAAGGACATATGATAGCATATTCGAAAGACGAGACTTGCCTACGCGTCCGCATCTTGACTAGTACATGACCACTTGA
175	6	25.8421	CCTATACTCTATATCTGATCCATCATTACAAGTCCCTCTC	TAGGGAAGAGAAGGACATATGATCCTATACTCTATATCTGATCCATCATTACAAGTCCCTCTCTTGACTAGTACATGACCACTTGA
176	6	25.8421	TGGCTAGTACACTACACCACAAACGACTGAAGGTATCCGT	TAGGGAAGAGAAGGACATATGATTGGCTAGTACACTACACCACAAACGACTGAAGGTATCCGTTTGACTAGTACATGACCACTTGA
177	6	25.8421	TAGGTCGTTCTACTGGCGATAAACTACAACTTTGTGTTTG	TAGGGAAGAGAAGGACATATGATTAGGTCGTTCTACTGGCGATAAACTACAACTTTGTGTTTGTTGACTAGTACATGACCACTTGA
178	6	25.8421	AGAGTGGTGCCGGTATCAGAGATACAGGTTCGGCAACCAG	TAGGGAAGAGAAGGACATATGATAGAGTGGTGCCGGTATCAGAGATACAGGTTCGGCAACCAGTTGACTAGTACATGACCACTTGA
179	6	25.8421	GAGCACGTCACCCTTCTTGGAGTACTTAGATGGTCCGCGG	TAGGGAAGAGAAGGACATATGATGAGCACGTCACCCTTCTTGGAGTACTTAGATGGTCCGCGGTTGACTAGTACATGACCACTTGA
180	6	25.8421	TCCTTAACGAGTCAACGTTCCGTCCCGCGTCACTCGGGTA	TAGGGAAGAGAAGGACATATGATTCCTTAACGAGTCAACGTTCCGTCCCGCGTCACTCGGGTATTGACTAGTACATGACCACTTGA
181	6	25.8421	CCCAGGCCATGCAATTCTCAGCTGTTCGGTAGTTTGACCA	TAGGGAAGAGAAGGACATATGATCCCAGGCCATGCAATTCTCAGCTGTTCGGTAGTTTGACCATTGACTAGTACATGACCACTTGA
182	6	25.8421	TGTCAATTTATCGGGAACCTCTTACATTCTAAGGGTCACC	TAGGGAAGAGAAGGACATATGATTGTCAATTTATCGGGAACCTCTTACATTCTAAGGGTCACCTTGACTAGTACATGACCACTTGA
183	6	25.8421	GGGTCATAGTTACATCTTAGTTCAGAAGCGGCTATCCAGT	TAGGGAAGAGAAGGACATATGATGGGTCATAGTTACATCTTAGTTCAGAAGCGGCTATCCAGTTTGACTAGTACATGACCACTTGA
184	6	25.8421	CGCGCTAAGTTGTCACCAGTGCGGTTCTTGAGTCACCACT	TAGGGAAGAGAAGGACATATGATCGCGCTAAGTTGTCACCAGTGCGGTTCTTGAGTCACCACTTTGACTAGTACATGACCACTTGA
185	6	25.8421	CGCATCAAAAAGGCATCATCCGACCTTCGAGTGACATATA	TAGGGAAGAGAAGGACATATGATCGCATCAAAAAGGCATCATCCGACCTTCGAGTGACATATATTGACTAGTACATGACCACTTGA
186	6	25.8421	AAACCCCAAGGTAAACCATCAGCACTACGCACTTAGATTG	TAGGGAAGAGAAGGACATATGATAAACCCCAAGGTAAACCATCAGCACTACGCACTTAGATTGTTGACTAGTACATGACCACTTGA
187	6	25.8421	ATACCGGTCAGTTATTCGAGTCTACCACTATGTGTCTGCC	TAGGGAAGAGAAGGACATATGATATACCGGTCAGTTATTCGAGTCTACCACTATGTGTCTGCCTTGACTAGTACATGACCACTTGA
188	6	25.8421	TCGCGGGGCCACGAAAACGAATTGTTTTAATGTTAGCTGTA	TAGGGAAGAGAAGGACATATGATTCGCGGGGCCACGAAAACGAATTGTTTTAATGTTAGCTGTATTGACTAGTACATGACCACTTGA
189	6	25.8421	ATGTCATTCCCGATTGCCAGGGCGGGCCCCTAGCACTCAT	TAGGGAAGAGAAGGACATATGATATGTCATTCCCGATTGCCAGGGCGGGCCCCTAGCACTCATTTGACTAGTACATGACCACTTGA
190	6	25.8421	GAAGCTCAGGGGCTGCCATACCATTGGTACTCAGTTTCTG	TAGGGAAGAGAAGGACATATGATGAAGCTCAGGGGCTGCCATACCATTGGTACTCAGTTTCTGTTGACTAGTACATGACCACTTGA
191	6	25.8421	ACTTAAAAATGGTGAAATAATCGTGGACCCGTTTGTATAT	TAGGGAAGAGAAGGACATATGATACTTAAAAATGGTGAAATAATCGTGGACCCGTTTGTATATTTGACTAGTACATGACCACTTGA
192	6	25.8421	CCTTACCATCCTCTTCAATAGCGAGTCTTACATGGGGCCC	TAGGGAAGAGAAGGACATATGATCCTTACCATCCTCTTCAATAGCGAGTCTTACATGGGGCCCTTGACTAGTACATGACCACTTGA
193	6	25.8421	ACACGTCTCCAGGATTCACAAGATGTTATGATCAATGCAC	TAGGGAAGAGAAGGACATATGATACACGTCTCCAGGATTCACAAGATGTTATGATCAATGCACTTGACTAGTACATGACCACTTGA
194	6	25.8421	AATATAGGACATCAAACTTTGCAGTCTGTAATTACTATAA	TAGGGAAGAGAAGGACATATGATAATATAGGACATCAAACTTTGCAGTCTGTAATTACTATAATTGACTAGTACATGACCACTTGA
195	6	25.8421	AAAACCTGATTTCACGCCGATTAGTTATCCTTTACGTTGA	TAGGGAAGAGAAGGACATATGATAAAACCTGATTTCACGCCGATTAGTTATCCTTTACGTTGATTGACTAGTACATGACCACTTGA
196	6	25.8421	CTAACAAGCATTGAATTCACCATCTCGTTTGAAGAGCACA	TAGGGAAGAGAAGGACATATGATCTAACAAGCATTGAATTCACCATCTCGTTTGAAGAGCACATTGACTAGTACATGACCACTTGA
197	6	25.8421	TAACTTCGCCGCGCATTACGGTCAAAACGTTATATCTTGT	TAGGGAAGAGAAGGACATATGATTAACTTCGCCGCGCATTACGGTCAAAACGTTATATCTTGTTTGACTAGTACATGACCACTTGA
198	6	25.8421	CGGCGCGTTACTCACTAAGAACTCAATAACGGAACTATCT	TAGGGAAGAGAAGGACATATGATCGGCGCGTTACTCACTAAGAACTCAATAACGGAACTATCTTTGACTAGTACATGACCACTTGA
199	6	25.8421	CCTCTTCACCTTTGTGTCAGATCCTTTTTTGGCATACGCG	TAGGGAAGAGAAGGACATATGATCCTCTTCACCTTTGTGTCAGATCCTTTTTTGGCATACGCGTTGACTAGTACATGACCACTTGA
200	6	25.8421	GACAACATCTCACGTTGTCCCGCTCCTCAAATAAATTCTA	TAGGGAAGAGAAGGACATATGATGACAACATCTCACGTTGTCCCGCTCCTCAAATAAATTCTATTGACTAGTACATGACCACTTGA
201	6	25.8421	CTCCTGAGACACACCTCACGGATACCCGGCGTTCTCCTAT	TAGGGAAGAGAAGGACATATGATCTCCTGAGACACACCTCACGGATACCCGGCGTTCTCCTATTTGACTAGTACATGACCACTTGA
202	6	25.8421	TCATGAGCAGCAAATACCCATTCTCGTCTGTAGCATTTAC	TAGGGAAGAGAAGGACATATGATTCATGAGCAGCAAATACCCATTCTCGTCTGTAGCATTTACTTGACTAGTACATGACCACTTGA
203	6	25.8421	TTTTGCGAAACGTGGAAAGTATAATTCCGCTGTTTACCTA	TAGGGAAGAGAAGGACATATGATTTTTGCGAAACGTGGAAAGTATAATTCCGCTGTTTACCTATTGACTAGTACATGACCACTTGA
204	6	25.8421	AATCGAAACAGGAGAATCATTAAATCCTGTCCTTGCCTAG	TAGGGAAGAGAAGGACATATGATAATCGAAACAGGAGAATCATTAAATCCTGTCCTTGCCTAGTTGACTAGTACATGACCACTTGA
205	6	25.8421	ATTTATTCGAAAAAACTAAAACTATAATAGACCAATCAAT	TAGGGAAGAGAAGGACATATGATATTTATTCGAAAAAACTAAAACTATAATAGACCAATCAATTTGACTAGTACATGACCACTTGA
206	6	25.8421	ACCACTCTCTCCTTATCTTGCTATCCAAAGACCAGACGAA	TAGGGAAGAGAAGGACATATGATACCACTCTCTCCTTATCTTGCTATCCAAAGACCAGACGAATTGACTAGTACATGACCACTTGA
207	6	25.8421	TGTACAGCATCTGACATGTAGGATATACCATGCTGGAATAT	TAGGGAAGAGAAGGACATATGATTGTACAGCATCTGACATGTAGGATATACCATGCTGGAATATTTGACTAGTACATGACCACTTGA
208	6	25.8421	CGACGACATTTAATTTTCGGAAATCAAATACTTATATCAA	TAGGGAAGAGAAGGACATATGATCGACGACATTTAATTTTCGGAAATCAAATACTTATATCAATTGACTAGTACATGACCACTTGA
209	6	25.8421	CGATTTCGACGCATTATCCAATTGGTTCTCTGTTAGATCA	TAGGGAAGAGAAGGACATATGATCGATTTCGACGCATTATCCAATTGGTTCTCTGTTAGATCATTGACTAGTACATGACCACTTGA
210	6	25.8421	TCTAATGAACTTTGAAACCTAGTCGCAACACATTGGCTAT	TAGGGAAGAGAAGGACATATGATTCTAATGAACTTTGAAACCTAGTCGCAACACATTGGCTATTTGACTAGTACATGACCACTTGA
211	6	25.8421	CCTGTAAAGTGTATCGTGCACGAGGCAACCTCTTCGATAC	TAGGGAAGAGAAGGACATATGATCCTGTAAAGTGTATCGTGCACGAGGCAACCTCTTCGATACTTGACTAGTACATGACCACTTGA
212	6	25.8421	TATATTCGATACCACTAGGTACAGCAATGCAGTTCAAAGT	TAGGGAAGAGAAGGACATATGATTATATTCGATACCACTAGGTACAGCAATGCAGTTCAAAGTTTGACTAGTACATGACCACTTGA
213	6	25.8421	GAAACCGGCTTTTTCACCGACTACTTAGGCACGGACCACG	TAGGGAAGAGAAGGACATATGATGAAACCGGCTTTTTCACCGACTACTTAGGCACGGACCACGTTGACTAGTACATGACCACTTGA
214	6	25.8421	ATCTTCGCCTGTTCCAGATTCTTATCACCAAATATGACAA	TAGGGAAGAGAAGGACATATGATATCTTCGCCTGTTCCAGATTCTTATCACCAAATATGACAATTGACTAGTACATGACCACTTGA
215	6	25.8421	TGAAAACGAAACTTCTAGTGTGTGGGAAATTCAAAAGGAT	TAGGGAAGAGAAGGACATATGATTGAAAACGAAACTTCTAGTGTGTGGGAAATTCAAAAGGATTTGACTAGTACATGACCACTTGA
216	6	25.8421	ACGGTGCACACATCGAACGCCAATTTCGTTAACGTCGAGA	TAGGGAAGAGAAGGACATATGATACGGTGCACACATCGAACGCCAATTTCGTTAACGTCGAGATTGACTAGTACATGACCACTTGA
217	6	25.8421	CCTGCTCAAATTCATAATCACATAAAATCCGTGCCCTGTG	TAGGGAAGAGAAGGACATATGATCCTGCTCAAATTCATAATCACATAAAATCCGTGCCCTGTGTTGACTAGTACATGACCACTTGA
218	6	25.8421	TGTTCGGAATCGAGTCTGACCTAGTGTTTCAGCAACCTGC	TAGGGAAGAGAAGGACATATGATTGTTCGGAATCGAGTCTGACCTAGTGTTTCAGCAACCTGCTTGACTAGTACATGACCACTTGA
219	6	25.8421	TTCTATTCCAAACGACCGGTTCAATCGATTGCGGGCCATC	TAGGGAAGAGAAGGACATATGATTTCTATTCCAAACGACCGGTTCAATCGATTGCGGGCCATCTTGACTAGTACATGACCACTTGA
220	6	25.8421	GTTTCAACATTGTAGGATTGGGGTGAGGTCTTAACTCGGA	TAGGGAAGAGAAGGACATATGATGTTTCAACATTGTAGGATTGGGGTGAGGTCTTAACTCGGATTGACTAGTACATGACCACTTGA
221	6	25.8421	AATGTGCCCCTTTTTTGACCCTTTCTTCTCATAGTTCGGTCA	TAGGGAAGAGAAGGACATATGATAATGTGCCCCTTTTTTGACCCTTTCTTCTCATAGTTCGGTCATTGACTAGTACATGACCACTTGA
222	6	25.8421	CTACTTGATGGGTCTACGATGAGAACATCCAACTTTGACG	TAGGGAAGAGAAGGACATATGATCTACTTGATGGGTCTACGATGAGAACATCCAACTTTGACGTTGACTAGTACATGACCACTTGA
223	6	25.8421	CCTGGGCACTGTCGATAGCTAGCTAACGGCCCTTCCATCC	TAGGGAAGAGAAGGACATATGATCCTGGGCACTGTCGATAGCTAGCTAACGGCCCTTCCATCCTTGACTAGTACATGACCACTTGA
224	6	25.8421	TTGTATCTGGCTCATTTATCGGAACCCAGAACGTACCCAGA	TAGGGAAGAGAAGGACATATGATTTGTATCTGGCTCATTTATCGGAACCCAGAACGTACCCAGATTGACTAGTACATGACCACTTGA
225	6	25.8421	GTTGTCTTGTAGCGATTCCGCCACCATTCCGGTAACTGTA	TAGGGAAGAGAAGGACATATGATGTTGTCTTGTAGCGATTCCGCCACCATTCCGGTAACTGTATTGACTAGTACATGACCACTTGA
226	6	25.8421	AATCTTAAGAACATTTCTTCACCCGTCTCGGTCCTATTTG	TAGGGAAGAGAAGGACATATGATAATCTTAAGAACATTTCTTCACCCGTCTCGGTCCTATTTGTTGACTAGTACATGACCACTTGA
227	6	25.8421	CCTCCTACTCCTTGCATATCATATGCTTCCTTTCCTCATC	TAGGGAAGAGAAGGACATATGATCCTCCTACTCCTTGCATATCATATGCTTCCTTTCCTCATCTTGACTAGTACATGACCACTTGA
228	6	25.8421	ACTAATCCCCCCATTAACGGTTCAATCGTTGGTCTCTCCC	TAGGGAAGAGAAGGACATATGATACTAATCCCCCCATTAACGGTTCAATCGTTGGTCTCTCCCTTGACTAGTACATGACCACTTGA
229	6	25.8421	CCGTCCCAATACTGGACCCTATTACCAGGCGAATCCTAAA	TAGGGAAGAGAAGGACATATGATCCGTCCCAATACTGGACCCTATTACCAGGCGAATCCTAAATTGACTAGTACATGACCACTTGA
230	6	25.8421	TATCGCACCAACGCTTAAGGTATCATCGAGCTTCCAGGTC	TAGGGAAGAGAAGGACATATGATTATCGCACCAACGCTTAAGGTATCATCGAGCTTCCAGGTCTTGACTAGTACATGACCACTTGA
231	6	25.8421	ATGTCTTTTCTATCAAATCTCCCTAAATTCACTTCAGGGC	TAGGGAAGAGAAGGACATATGATATGTCTTTTCTATCAAATCTCCCTAAATTCACTTCAGGGCTTGACTAGTACATGACCACTTGA
232	6	25.8421	CCCCGATCTCATCCGTACTCAGTTGACCAAACTCGTCAAG	TAGGGAAGAGAAGGACATATGATCCCCGATCTCATCCGTACTCAGTTGACCAAACTCGTCAAGTTGACTAGTACATGACCACTTGA
233	6	25.8421	CAGGATGACACGTTGTATGACATTTCACATAACCACGGCG	TAGGGAAGAGAAGGACATATGATCAGGATGACACGTTGTATGACATTTCACATAACCACGGCGTTGACTAGTACATGACCACTTGA
234	6	25.8421	TAGTTCTTAAATCACAGTAGATAAAGGGTTCCCTCCTCAA	TAGGGAAGAGAAGGACATATGATTAGTTCTTAAATCACAGTAGATAAAGGGTTCCCTCCTCAATTGACTAGTACATGACCACTTGA
235	6	25.8421	CTCTAGGTGCCCTCGTTAACAACCTCTAGGATGTTCGCCG	TAGGGAAGAGAAGGACATATGATCTCTAGGTGCCCTCGTTAACAACCTCTAGGATGTTCGCCGTTGACTAGTACATGACCACTTGA
236	6	25.8421	TACCGCGTAAGCCTAGAGTCATAAACTACGCACCACTAAG	TAGGGAAGAGAAGGACATATGATTACCGCGTAAGCCTAGAGTCATAAACTACGCACCACTAAGTTGACTAGTACATGACCACTTGA
237	6	25.8421	TCTCAGTTCATGATTACCCCCGCTCCCTTCGCCTATGATA	TAGGGAAGAGAAGGACATATGATTCTCAGTTCATGATTACCCCCGCTCCCTTCGCCTATGATATTGACTAGTACATGACCACTTGA
238	6	25.8421	GGCCACTCATTTCTTCCCCGCGTCTCAGGTCAGTGAGAAT	TAGGGAAGAGAAGGACATATGATGGCCACTCATTTCTTCCCCGCGTCTCAGGTCAGTGAGAATTTGACTAGTACATGACCACTTGA
239	6	25.8421	TGTGTTGCAGAACCACGCCATCGTCCGTGAGCACGGTCAC	TAGGGAAGAGAAGGACATATGATTGTGTTGCAGAACCACGCCATCGTCCGTGAGCACGGTCACTTGACTAGTACATGACCACTTGA
240	6	25.8421	GGGGGCATGGATATATCTTGTCAAACGGTTTAATAACATT	TAGGGAAGAGAAGGACATATGATGGGGGCATGGATATATCTTGTCAAACGGTTTAATAACATTTTGACTAGTACATGACCACTTGA
241	6	25.8421	GTTGTCTTGTGCTTGATGCCTACCGTAGAATTTGTACCCA	TAGGGAAGAGAAGGACATATGATGTTGTCTTGTGCTTGATGCCTACCGTAGAATTTGTACCCATTGACTAGTACATGACCACTTGA
242	6	25.8421	GGTTCGATGGAGCCCTTACTTTATCCTTTGCTCGACGAGG	TAGGGAAGAGAAGGACATATGATGGTTCGATGGAGCCCTTACTTTATCCTTTGCTCGACGAGGTTGACTAGTACATGACCACTTGA
243	6	25.8421	CCTATCCATACAATACGGCTCAAAACGGCAACGAGAGTAG	TAGGGAAGAGAAGGACATATGATCCTATCCATACAATACGGCTCAAAACGGCAACGAGAGTAGTTGACTAGTACATGACCACTTGA
244	6	25.8421	ACCTCGTGCCTCCAACCGACCCGTCATCAGTCCGGTTACT	TAGGGAAGAGAAGGACATATGATACCTCGTGCCTCCAACCGACCCGTCATCAGTCCGGTTACTTTGACTAGTACATGACCACTTGA
245	6	25.8421	TCCAGAACAAATACCGGCTTCTGAAGTGTTTATGAAGCAT	TAGGGAAGAGAAGGACATATGATTCCAGAACAAATACCGGCTTCTGAAGTGTTTATGAAGCATTTGACTAGTACATGACCACTTGA
246	6	25.8421	TCTTGGGTCCCATTTGTAACCCTCATGGTAAATCGAGCCT	TAGGGAAGAGAAGGACATATGATTCTTGGGTCCCATTTGTAACCCTCATGGTAAATCGAGCCTTTGACTAGTACATGACCACTTGA
247	6	25.8421	TTCCATTTGTCCCAATCTAGCAGTGATCCTGTTATACGTCG	TAGGGAAGAGAAGGACATATGATTTCCATTTGTCCCAATCTAGCAGTGATCCTGTTATACGTCGTTGACTAGTACATGACCACTTGA
248	6	25.8421	GAGAGCCACTAGTGGTTTTAAATGGCCAGCCGCCCTACAT	TAGGGAAGAGAAGGACATATGATGAGAGCCACTAGTGGTTTTAAATGGCCAGCCGCCCTACATTTGACTAGTACATGACCACTTGA
249	6	25.8421	TTCTAACACGTGCGTCCTGAATATCTGCCGTATCACGATC	TAGGGAAGAGAAGGACATATGATTTCTAACACGTGCGTCCTGAATATCTGCCGTATCACGATCTTGACTAGTACATGACCACTTGA
250	6	25.8421	GATCGAACCCCTCAACAAGCGTACCCTTCGAGGATTGACC	TAGGGAAGAGAAGGACATATGATGATCGAACCCCTCAACAAGCGTACCCTTCGAGGATTGACCTTGACTAGTACATGACCACTTGA
251	6	25.8421	TCCAATAATTCGTATTGAATCCCCGGATCCTCTTACCAAG	TAGGGAAGAGAAGGACATATGATTCCAATAATTCGTATTGAATCCCCGGATCCTCTTACCAAGTTGACTAGTACATGACCACTTGA
252	6	25.8421	GGTTTTTAATGGGACGGCAAATATAAATCAGTCACCAATG	TAGGGAAGAGAAGGACATATGATGGTTTTTAATGGGACGGCAAATATAAATCAGTCACCAATGTTGACTAGTACATGACCACTTGA
253	6	25.8421	GAATGTAGCATATCGTTTCCGGCCTATCACTACAGTAGGC	TAGGGAAGAGAAGGACATATGATGAATGTAGCATATCGTTTCCGGCCTATCACTACAGTAGGCTTGACTAGTACATGACCACTTGA
254	6	25.8421	GAATTTTAGGCTGCGCACATCCGAACAATGGTTATGATTG	TAGGGAAGAGAAGGACATATGATGAATTTTAGGCTGCGCACATCCGAACAATGGTTATGATTGTTGACTAGTACATGACCACTTGA
255	6	25.8421	AGGCCAGATAATACCTTCGTCAATTAATAGCGAAATTCTC	TAGGGAAGAGAAGGACATATGATAGGCCAGATAATACCTTCGTCAATTAATAGCGAAATTCTCTTGACTAGTACATGACCACTTGA
256	6	25.8421	TACCAGGTTAATCCAATAGTCCAGATAGGAGCTGTGTTCA	TAGGGAAGAGAAGGACATATGATTACCAGGTTAATCCAATAGTCCAGATAGGAGCTGTGTTCATTGACTAGTACATGACCACTTGA
257	6	25.8421	CGGCACTCGTCTATAGATCCTCCCGGCACCTGTCAAAATA	TAGGGAAGAGAAGGACATATGATCGGCACTCGTCTATAGATCCTCCCGGCACCTGTCAAAATATTGACTAGTACATGACCACTTGA
258	6	25.8421	CTCCACGATAAAAAACGTGTCGCAGAACTTACCAGATTCC	TAGGGAAGAGAAGGACATATGATCTCCACGATAAAAAACGTGTCGCAGAACTTACCAGATTCCTTGACTAGTACATGACCACTTGA
259	6	25.8421	CCTTCAAGGCCGCCCCATAATTAAATGAGACTTACGGAGC	TAGGGAAGAGAAGGACATATGATCCTTCAAGGCCGCCCCATAATTAAATGAGACTTACGGAGCTTGACTAGTACATGACCACTTGA
260	6	25.8421	ATACACATTTGATTGGAGCCAGGCGGCAGCACACGCAAGC	TAGGGAAGAGAAGGACATATGATATACACATTTGATTGGAGCCAGGCGGCAGCACACGCAAGCTTGACTAGTACATGACCACTTGA
261	6	25.8421	GGATTCCTCACCTTAATCGGAGCTAATCAAAGGACGCCAT	TAGGGAAGAGAAGGACATATGATGGATTCCTCACCTTAATCGGAGCTAATCAAAGGACGCCATTTGACTAGTACATGACCACTTGA
262	6	25.8421	TAGTCACACTACTGTCGATCATACCTACTTCTGCTCTTGA	TAGGGAAGAGAAGGACATATGATTAGTCACACTACTGTCGATCATACCTACTTCTGCTCTTGATTGACTAGTACATGACCACTTGA
263	6	25.8421	TATAGTTTGTTTCCCCCGTGACAGATGCTTGCGTGCATAA	TAGGGAAGAGAAGGACATATGATTATAGTTTGTTTCCCCCGTGACAGATGCTTGCGTGCATAATTGACTAGTACATGACCACTTGA
264	6	25.8421	TAATTACCTCATCTAGATTAGAGTGCCCCGTTAGAGCTTT	TAGGGAAGAGAAGGACATATGATTAATTACCTCATCTAGATTAGAGTGCCCCGTTAGAGCTTTTTGACTAGTACATGACCACTTGA
265	6	25.8421	TGAGCCTGAAATAGACAATATGAGGAGACTTTTATTCAAC	TAGGGAAGAGAAGGACATATGATTGAGCCTGAAATAGACAATATGAGGAGACTTTTATTCAACTTGACTAGTACATGACCACTTGA
266	6	25.8421	GGTTATCATCTGGGACTTTTATAGACCAGAGAGCATGCCT	TAGGGAAGAGAAGGACATATGATGGTTATCATCTGGGACTTTTATAGACCAGAGAGCATGCCTTTGACTAGTACATGACCACTTGA
267	6	25.8421	AGGGCCAAAGCCCCGATCTCACGTGTGAGGGTATTAGCTT	TAGGGAAGAGAAGGACATATGATAGGGCCAAAGCCCCGATCTCACGTGTGAGGGTATTAGCTTTTGACTAGTACATGACCACTTGA
268	6	25.8421	AGTACCACCTTCCTCGCTCGAATACTTGGCTACCATACGC	TAGGGAAGAGAAGGACATATGATAGTACCACCTTCCTCGCTCGAATACTTGGCTACCATACGCTTGACTAGTACATGACCACTTGA
269	6	25.8421	ATATCCTGATGTGTACACGAACGGACTTCCTTATCCATAA	TAGGGAAGAGAAGGACATATGATATATCCTGATGTGTACACGAACGGACTTCCTTATCCATAATTGACTAGTACATGACCACTTGA
270	6	25.8421	TGACCCATCAATCAGTTCCATCAGCATGCCATACTGACCA	TAGGGAAGAGAAGGACATATGATTGACCCATCAATCAGTTCCATCAGCATGCCATACTGACCATTGACTAGTACATGACCACTTGA
271	6	25.8421	GGTTTCCCCCGGCATTACTAACACGACTGATAACTGCCTG	TAGGGAAGAGAAGGACATATGATGGTTTCCCCCGGCATTACTAACACGACTGATAACTGCCTGTTGACTAGTACATGACCACTTGA
272	6	25.8421	TACGCATCCCTATGTCGCATATTCCTGTTCTCGGACATGT	TAGGGAAGAGAAGGACATATGATTACGCATCCCTATGTCGCATATTCCTGTTCTCGGACATGTTTGACTAGTACATGACCACTTGA
273	6	25.8421	CCGTGTTAAAAATGAGTGGTTTTGAACCTAGATGGCGCTC	TAGGGAAGAGAAGGACATATGATCCGTGTTAAAAATGAGTGGTTTTGAACCTAGATGGCGCTCTTGACTAGTACATGACCACTTGA
274	6	25.8421	TGTGTAAGTACGCAATATACTCCCAGTTTGTTAATATTAT	TAGGGAAGAGAAGGACATATGATTGTGTAAGTACGCAATATACTCCCAGTTTGTTAATATTATTTGACTAGTACATGACCACTTGA
275	6	25.8421	GGACTGAATGCAGCGATCGTGATGGAAATGTGCCGCGCAG	TAGGGAAGAGAAGGACATATGATGGACTGAATGCAGCGATCGTGATGGAAATGTGCCGCGCAGTTGACTAGTACATGACCACTTGA
276	6	25.8421	ACTTTACGTTTAGTCACGGTATTAATCGTACTAATCCAAG	TAGGGAAGAGAAGGACATATGATACTTTACGTTTAGTCACGGTATTAATCGTACTAATCCAAGTTGACTAGTACATGACCACTTGA
277	6	25.8421	AGTGGCATGTGAGGCCGTACCGCATTGCGTTTATGCCCTA	TAGGGAAGAGAAGGACATATGATAGTGGCATGTGAGGCCGTACCGCATTGCGTTTATGCCCTATTGACTAGTACATGACCACTTGA
278	6	25.8421	CCCTCAGGCTCCCCAACACACCCACGCAACGGTTATCTGA	TAGGGAAGAGAAGGACATATGATCCCTCAGGCTCCCCAACACACCCACGCAACGGTTATCTGATTGACTAGTACATGACCACTTGA
279	6	25.8421	TTGGTCACGCTAGCACCCGTATATCATCATCCCCAACCTC	TAGGGAAGAGAAGGACATATGATTTGGTCACGCTAGCACCCGTATATCATCATCCCCAACCTCTTGACTAGTACATGACCACTTGA
280	6	25.8421	ATCCTACGTCTGGTATATCGCCCTTGATGATACCTAACGT	TAGGGAAGAGAAGGACATATGATATCCTACGTCTGGTATATCGCCCTTGATGATACCTAACGTTTGACTAGTACATGACCACTTGA
281	6	25.8421	TCCTTCGAACATCACCAGGGCTTCCAGTGCTACCGAGAAT	TAGGGAAGAGAAGGACATATGATTCCTTCGAACATCACCAGGGCTTCCAGTGCTACCGAGAATTTGACTAGTACATGACCACTTGA
282	6	25.8421	ATTGCTATGATTTTCGCCGTTCGACATTCTACCGATCCTA	TAGGGAAGAGAAGGACATATGATATTGCTATGATTTTCGCCGTTCGACATTCTACCGATCCTATTGACTAGTACATGACCACTTGA
283	6	25.8421	ACGCAACTCGTTTCACCCATGACCGCGAAGCCCGGAATCT	TAGGGAAGAGAAGGACATATGATACGCAACTCGTTTCACCCATGACCGCGAAGCCCGGAATCTTTGACTAGTACATGACCACTTGA
284	6	25.8421	CTAACCTTTGAGCATCATTTCATTACGTATGTTAACCTGT	TAGGGAAGAGAAGGACATATGATCTAACCTTTGAGCATCATTTCATTACGTATGTTAACCTGTTTGACTAGTACATGACCACTTGA
285	6	25.8421	GCCACCAAACTGTACCGATTGGCTTTAGCACTCGGATATG	TAGGGAAGAGAAGGACATATGATGCCACCAAACTGTACCGATTGGCTTTAGCACTCGGATATGTTGACTAGTACATGACCACTTGA
286	6	25.8421	TGGACGCATCACCCGTCCCAGTTAATTAATTTGTATTCGA	TAGGGAAGAGAAGGACATATGATTGGACGCATCACCCGTCCCAGTTAATTAATTTGTATTCGATTGACTAGTACATGACCACTTGA
287	6	25.8421	AGGGAGCTAACGTCAGAACATAATCTACGAATTTCTGTAT	TAGGGAAGAGAAGGACATATGATAGGGAGCTAACGTCAGAACATAATCTACGAATTTCTGTATTTGACTAGTACATGACCACTTGA
288	6	25.8421	GGTACTGGACACTCATATTCAGTTCATCTTATACCAATCA	TAGGGAAGAGAAGGACATATGATGGTACTGGACACTCATATTCAGTTCATCTTATACCAATCATTGACTAGTACATGACCACTTGA
289	6	25.8421	GGGCTGTAGACGTTTCCCATCTTGACTGGGCTAGTCCCAG	TAGGGAAGAGAAGGACATATGATGGGCTGTAGACGTTTCCCATCTTGACTGGGCTAGTCCCAGTTGACTAGTACATGACCACTTGA
290	6	25.8421	ACTATCCAAATCTGTGATCGAGTATCGATGTTTGTTTTCT	TAGGGAAGAGAAGGACATATGATACTATCCAAATCTGTGATCGAGTATCGATGTTTGTTTTCTTTGACTAGTACATGACCACTTGA
291	6	25.8421	GCGACAAGGGGTGACGCCACTCTCAATGGGATACCGACCC	TAGGGAAGAGAAGGACATATGATGCGACAAGGGGTGACGCCACTCTCAATGGGATACCGACCCTTGACTAGTACATGACCACTTGA
292	6	25.8421	TGCCTCAAAATGTCCTCCGATAGCACCTGCATGTCGTTGA	TAGGGAAGAGAAGGACATATGATTGCCTCAAAATGTCCTCCGATAGCACCTGCATGTCGTTGATTGACTAGTACATGACCACTTGA
293	6	25.8421	TATAACCGCGATGTACCATCAGCTGTTCGTTTCAAACGGA	TAGGGAAGAGAAGGACATATGATTATAACCGCGATGTACCATCAGCTGTTCGTTTCAAACGGATTGACTAGTACATGACCACTTGA
294	6	25.8421	TTCTCGCTGTTAACCTCTGTCCATCGGACATAACCCGCTT	TAGGGAAGAGAAGGACATATGATTTCTCGCTGTTAACCTCTGTCCATCGGACATAACCCGCTTTTGACTAGTACATGACCACTTGA
295	6	25.8421	GGTCGAGTGTGCAAATTTCACCTTGTGCGTCGATCAGGCT	TAGGGAAGAGAAGGACATATGATGGTCGAGTGTGCAAATTTCACCTTGTGCGTCGATCAGGCTTTGACTAGTACATGACCACTTGA
296	6	25.8421	AATCAAGCATGCAGTCGCTTTACACATTGAAAAGACCTGT	TAGGGAAGAGAAGGACATATGATAATCAAGCATGCAGTCGCTTTACACATTGAAAAGACCTGTTTGACTAGTACATGACCACTTGA
297	6	25.8421	GACTTTTATCTTTTACCCGTCAGGATGGTAAGCAACGGTT	TAGGGAAGAGAAGGACATATGATGACTTTTATCTTTTACCCGTCAGGATGGTAAGCAACGGTTTTGACTAGTACATGACCACTTGA
298	6	25.8421	CGTGATACTGTCTCAACTTACCCAAACCTCCCGCGCCCGC	TAGGGAAGAGAAGGACATATGATCGTGATACTGTCTCAACTTACCCAAACCTCCCGCGCCCGCTTGACTAGTACATGACCACTTGA
299	6	25.8421	GGGTCAGTCTTACATATTTAGCCTATAATAACGCCTCAAC	TAGGGAAGAGAAGGACATATGATGGGTCAGTCTTACATATTTAGCCTATAATAACGCCTCAACTTGACTAGTACATGACCACTTGA
300	6	25.8421	ATTCTCTACCTAACCTCTGGGCCATTGTTAAGGCATACCA	TAGGGAAGAGAAGGACATATGATATTCTCTACCTAACCTCTGGGCCATTGTTAAGGCATACCATTGACTAGTACATGACCACTTGA
301	6	25.8421	GCTTCCATAGAGGGTCCGATGCTACATTGTCATTGAAGCG	TAGGGAAGAGAAGGACATATGATGCTTCCATAGAGGGTCCGATGCTACATTGTCATTGAAGCGTTGACTAGTACATGACCACTTGA
302	6	25.8421	AAATCGACCAAGTCCCACATGTTGTGCCTTCCATTGGTAT	TAGGGAAGAGAAGGACATATGATAAATCGACCAAGTCCCACATGTTGTGCCTTCCATTGGTATTTGACTAGTACATGACCACTTGA
303	6	25.8421	CCACCCGCTATGTCTGCGACGATCTACCTTGGCAGTTACT	TAGGGAAGAGAAGGACATATGATCCACCCGCTATGTCTGCGACGATCTACCTTGGCAGTTACTTTGACTAGTACATGACCACTTGA
304	6	25.8421	TGAAAGATCACACAAATTATGACTTCCAGGGGGACTGACT	TAGGGAAGAGAAGGACATATGATTGAAAGATCACACAAATTATGACTTCCAGGGGGACTGACTTTGACTAGTACATGACCACTTGA
305	6	25.8421	TAGTTCGAAAAGAGAATCGCACCACCCGCTTTCTCGTATA	TAGGGAAGAGAAGGACATATGATTAGTTCGAAAAGAGAATCGCACCACCCGCTTTCTCGTATATTGACTAGTACATGACCACTTGA
306	6	25.8421	TTATCAGCCCGTTGAAAGCCTCGCTTATTCCACCCAGTAT	TAGGGAAGAGAAGGACATATGATTTATCAGCCCGTTGAAAGCCTCGCTTATTCCACCCAGTATTTGACTAGTACATGACCACTTGA
307	6	25.8421	ACTGAATCTGTGGACGGGGTAAGTTCTTTTTCATCGGTTC	TAGGGAAGAGAAGGACATATGATACTGAATCTGTGGACGGGGTAAGTTCTTTTTCATCGGTTCTTGACTAGTACATGACCACTTGA
308	6	25.8421	ATTATCTATTACGTTTCAGCACGGACTAATGGACGCTATC	TAGGGAAGAGAAGGACATATGATATTATCTATTACGTTTCAGCACGGACTAATGGACGCTATCTTGACTAGTACATGACCACTTGA
309	6	25.8421	CCAAGTTCCCTTTACATAACATGCTGTCACATAAATCTTA	TAGGGAAGAGAAGGACATATGATCCAAGTTCCCTTTACATAACATGCTGTCACATAAATCTTATTGACTAGTACATGACCACTTGA
310	6	25.8421	TTAACAACTTGGTCAGTACGTCCTCCGTGGATCAACCATA	TAGGGAAGAGAAGGACATATGATTTAACAACTTGGTCAGTACGTCCTCCGTGGATCAACCATATTGACTAGTACATGACCACTTGA
311	6	25.8421	AGAAGAACCTACCCATGCTCTTATCTACCATAGATCATGT	TAGGGAAGAGAAGGACATATGATAGAAGAACCTACCCATGCTCTTATCTACCATAGATCATGTTTGACTAGTACATGACCACTTGA
312	6	25.8421	TTCATATTCCCTAATTCTTAGCTGGCGCAACCGTACGCGA	TAGGGAAGAGAAGGACATATGATTTCATATTCCCTAATTCTTAGCTGGCGCAACCGTACGCGATTGACTAGTACATGACCACTTGA
313	6	25.8421	CAAGGCAGGCCTTGTGTGGTGCTCTCAGTATTTGATCGGA	TAGGGAAGAGAAGGACATATGATCAAGGCAGGCCTTGTGTGGTGCTCTCAGTATTTGATCGGATTGACTAGTACATGACCACTTGA
314	6	25.8421	ACCTGCTGTCCCACAGGATATGCACTTACTGAAAGAGTAC	TAGGGAAGAGAAGGACATATGATACCTGCTGTCCCACAGGATATGCACTTACTGAAAGAGTACTTGACTAGTACATGACCACTTGA
315	6	25.8421	ATACCGGCCGAATGATTCGTATGTTTACTCCTCTGCATGT	TAGGGAAGAGAAGGACATATGATATACCGGCCGAATGATTCGTATGTTTACTCCTCTGCATGTTTGACTAGTACATGACCACTTGA
316	6	25.8421	ACGAGTCCCGTTATTTGTCAGGTGCTCGCTTGATAGGCGG	TAGGGAAGAGAAGGACATATGATACGAGTCCCGTTATTTGTCAGGTGCTCGCTTGATAGGCGGTTGACTAGTACATGACCACTTGA
317	6	25.8421	GGGATTCACTCGTGGTAGGCTACTATATGACGTCTTTTTG	TAGGGAAGAGAAGGACATATGATGGGATTCACTCGTGGTAGGCTACTATATGACGTCTTTTTGTTGACTAGTACATGACCACTTGA
318	6	25.8421	ATATCTAATGCTTAACTTCCCTGATGCCTAACACCAATTA	TAGGGAAGAGAAGGACATATGATATATCTAATGCTTAACTTCCCTGATGCCTAACACCAATTATTGACTAGTACATGACCACTTGA
319	6	25.8421	TGCTATGTTCGTTTCAGAAAGCCTTTTATGCACTTGTACT	TAGGGAAGAGAAGGACATATGATTGCTATGTTCGTTTCAGAAAGCCTTTTATGCACTTGTACTTTGACTAGTACATGACCACTTGA
320	6	25.8421	AGTTCTATCACCATCCACTAAGCCTCAACTTACTTCCATC	TAGGGAAGAGAAGGACATATGATAGTTCTATCACCATCCACTAAGCCTCAACTTACTTCCATCTTGACTAGTACATGACCACTTGA
321	6	25.8421	CAGCGCTAGGTATGCAGGCATCACCTGCGTGTTAATAGTT	TAGGGAAGAGAAGGACATATGATCAGCGCTAGGTATGCAGGCATCACCTGCGTGTTAATAGTTTTGACTAGTACATGACCACTTGA
322	6	25.8421	AGTATCATCGTTCTGCCTTCTAGCATCTTGAGCGTACCGT	TAGGGAAGAGAAGGACATATGATAGTATCATCGTTCTGCCTTCTAGCATCTTGAGCGTACCGTTTGACTAGTACATGACCACTTGA
323	6	25.8421	GTTTTTGAGGAAGCACCACTGGTTTTAATACACGAACTTC	TAGGGAAGAGAAGGACATATGATGTTTTTGAGGAAGCACCACTGGTTTTAATACACGAACTTCTTGACTAGTACATGACCACTTGA
324	6	25.8421	CGTGTGTGAGGCCGGTAATTCATTCCGACCGTTCGAGCGT	TAGGGAAGAGAAGGACATATGATCGTGTGTGAGGCCGGTAATTCATTCCGACCGTTCGAGCGTTTGACTAGTACATGACCACTTGA
325	6	25.8421	CCGCTGCTTGATTTCATATCTGAGGAATATTAAACCATCA	TAGGGAAGAGAAGGACATATGATCCGCTGCTTGATTTCATATCTGAGGAATATTAAACCATCATTGACTAGTACATGACCACTTGA
326	6	25.8421	CCCTATCTCCACACTCTTTCCCCAATACCGTAACTACCTT	TAGGGAAGAGAAGGACATATGATCCCTATCTCCACACTCTTTCCCCAATACCGTAACTACCTTTTGACTAGTACATGACCACTTGA
327	6	25.8421	GGGCTTGTCATCGGTCACCATCACATATGTCCAACGCGCA	TAGGGAAGAGAAGGACATATGATGGGCTTGTCATCGGTCACCATCACATATGTCCAACGCGCATTGACTAGTACATGACCACTTGA
328	6	25.8421	ACTAGACTAGACGATCAATTGCGCCTCTATCGGTACAGCA	TAGGGAAGAGAAGGACATATGATACTAGACTAGACGATCAATTGCGCCTCTATCGGTACAGCATTGACTAGTACATGACCACTTGA
329	6	25.8421	AGTAGTTTCCGCTCTATCGCATCGCATACGAAGAATGAGG	TAGGGAAGAGAAGGACATATGATAGTAGTTTCCGCTCTATCGCATCGCATACGAAGAATGAGGTTGACTAGTACATGACCACTTGA
330	6	25.8421	CCAACTCTTAAGCAACACGTCTCTAACAATCATGTGGGAC	TAGGGAAGAGAAGGACATATGATCCAACTCTTAAGCAACACGTCTCTAACAATCATGTGGGACTTGACTAGTACATGACCACTTGA
331	6	25.8421	CACACTAAGCTGTTCCGTCACCATTCAGTTCACGTTCATA	TAGGGAAGAGAAGGACATATGATCACACTAAGCTGTTCCGTCACCATTCAGTTCACGTTCATATTGACTAGTACATGACCACTTGA
332	5	21.5351	CCGGGTTTCTTCACTACGCCCGCTATTGTCTAGCGTGTCT	TAGGGAAGAGAAGGACATATGATCCGGGTTTCTTCACTACGCCCGCTATTGTCTAGCGTGTCTTTGACTAGTACATGACCACTTGA
333	5	21.5351	CCACCTGAAATATTGTAAAATTCATGCGCGATCCTCTAAC	TAGGGAAGAGAAGGACATATGATCCACCTGAAATATTGTAAAATTCATGCGCGATCCTCTAACTTGACTAGTACATGACCACTTGA
334	5	21.5351	TCGTATCCGTGTGGTTCAGCCATGAAAGTTGCCAGCCTCA	TAGGGAAGAGAAGGACATATGATTCGTATCCGTGTGGTTCAGCCATGAAAGTTGCCAGCCTCATTGACTAGTACATGACCACTTGA
335	5	21.5351	GTGCACAGATCTTCAGCTTAAGTCAGGGTAAAACAATCCG	TAGGGAAGAGAAGGACATATGATGTGCACAGATCTTCAGCTTAAGTCAGGGTAAAACAATCCGTTGACTAGTACATGACCACTTGA
336	5	21.5351	GTCACGTCTTCTCCCTCTAGGGTACTAGACACAGCAGTCC	TAGGGAAGAGAAGGACATATGATGTCACGTCTTCTCCCTCTAGGGTACTAGACACAGCAGTCCTTGACTAGTACATGACCACTTGA
337	5	21.5351	CATTGGATTGATCACTTCTTAAGTTAGTGCATTAGTAGTT	TAGGGAAGAGAAGGACATATGATCATTGGATTGATCACTTCTTAAGTTAGTGCATTAGTAGTTTTGACTAGTACATGACCACTTGA
338	5	21.5351	ATATAGCACGTGAATTTGTTTTAAGCTTCTGCTGCTATTT	TAGGGAAGAGAAGGACATATGATATATAGCACGTGAATTTGTTTTAAGCTTCTGCTGCTATTTTTGACTAGTACATGACCACTTGA
339	5	21.5351	CCTAAATTCACTGAGGACAAGATTTGGTCACCATTTAAGT	TAGGGAAGAGAAGGACATATGATCCTAAATTCACTGAGGACAAGATTTGGTCACCATTTAAGTTTGACTAGTACATGACCACTTGA
340	5	21.5351	CCTGCTAACGCCTTAAGTCTATCTAGTTGTTTCTTCTTAC	TAGGGAAGAGAAGGACATATGATCCTGCTAACGCCTTAAGTCTATCTAGTTGTTTCTTCTTACTTGACTAGTACATGACCACTTGA
341	5	21.5351	GTTTTGACTCGATCTTTGGAATACCGGTAATTGATATCTG	TAGGGAAGAGAAGGACATATGATGTTTTGACTCGATCTTTGGAATACCGGTAATTGATATCTGTTGACTAGTACATGACCACTTGA
342	5	21.5351	GCCCAGCTTCACCACTCTCTATGGTCGTTCGAAACAGTGA	TAGGGAAGAGAAGGACATATGATGCCCAGCTTCACCACTCTCTATGGTCGTTCGAAACAGTGATTGACTAGTACATGACCACTTGA
343	5	21.5351	CCCAAATATTTAAATTGGCATCTTAAGCATTCCTGTCTAT	TAGGGAAGAGAAGGACATATGATCCCAAATATTTAAATTGGCATCTTAAGCATTCCTGTCTATTTGACTAGTACATGACCACTTGA
344	5	21.5351	TCCTATGTGCCTTCCCGCTATAAATGGGCACCGTCATAAG	TAGGGAAGAGAAGGACATATGATTCCTATGTGCCTTCCCGCTATAAATGGGCACCGTCATAAGTTGACTAGTACATGACCACTTGA
345	5	21.5351	CCAGATCTCTCGACGTATTTATTCAAATGGTCAAATGTGA	TAGGGAAGAGAAGGACATATGATCCAGATCTCTCGACGTATTTATTCAAATGGTCAAATGTGATTGACTAGTACATGACCACTTGA
346	5	21.5351	ATCATCAAAGCCCCCCGACCGGGAGGCGGCAGATCGAACA	TAGGGAAGAGAAGGACATATGATATCATCAAAGCCCCCCGACCGGGAGGCGGCAGATCGAACATTGACTAGTACATGACCACTTGA
347	5	21.5351	TTGACCGTGGCAGGCCCAAGTTATCTCGGACGAACTCCCA	TAGGGAAGAGAAGGACATATGATTTGACCGTGGCAGGCCCAAGTTATCTCGGACGAACTCCCATTGACTAGTACATGACCACTTGA
348	5	21.5351	ATGATTAGAGCAAACTTTCTCTTAGGGCTTTCTACACCAG	TAGGGAAGAGAAGGACATATGATATGATTAGAGCAAACTTTCTCTTAGGGCTTTCTACACCAGTTGACTAGTACATGACCACTTGA
349	5	21.5351	AGCATTCAATTATTCAAACACCTCCCGCACTACCGCGTCA	TAGGGAAGAGAAGGACATATGATAGCATTCAATTATTCAAACACCTCCCGCACTACCGCGTCATTGACTAGTACATGACCACTTGA
350	5	21.5351	AATTCAATAAGCGTGCTTTTATCCAAGTCGGGTTTGCTTT	TAGGGAAGAGAAGGACATATGATAATTCAATAAGCGTGCTTTTATCCAAGTCGGGTTTGCTTTTTGACTAGTACATGACCACTTGA
351	5	21.5351	CGGCTTTAACTCATCGCTGGTCTAACAATAGATGTATCCT	TAGGGAAGAGAAGGACATATGATCGGCTTTAACTCATCGCTGGTCTAACAATAGATGTATCCTTTGACTAGTACATGACCACTTGA
352	5	21.5351	GCTAATTCAACCGGAATTACATAAGCTCGACATCAGATCA	TAGGGAAGAGAAGGACATATGATGCTAATTCAACCGGAATTACATAAGCTCGACATCAGATCATTGACTAGTACATGACCACTTGA
353	5	21.5351	GTCAGAAAGCGGTCCCGTCCCGTCTGTCGTCACCCCAGGC	TAGGGAAGAGAAGGACATATGATGTCAGAAAGCGGTCCCGTCCCGTCTGTCGTCACCCCAGGCTTGACTAGTACATGACCACTTGA
354	5	21.5351	TTGTCGTTCCCTTCTTCACTCTTCACATTAAGCGACATTA	TAGGGAAGAGAAGGACATATGATTTGTCGTTCCCTTCTTCACTCTTCACATTAAGCGACATTATTGACTAGTACATGACCACTTGA
355	5	21.5351	AGTCTGACATCCCTTGGTCTAAATCTATGCCATGGTGGCG	TAGGGAAGAGAAGGACATATGATAGTCTGACATCCCTTGGTCTAAATCTATGCCATGGTGGCGTTGACTAGTACATGACCACTTGA
356	5	21.5351	GGCTTTGGTTTTTGTGTCCCTTTCCATGGCCGGGATCTAC	TAGGGAAGAGAAGGACATATGATGGCTTTGGTTTTTGTGTCCCTTTCCATGGCCGGGATCTACTTGACTAGTACATGACCACTTGA
357	5	21.5351	ACGAGCGCATAAGGGTTAATTATTCTACTAGTCCAACTTG	TAGGGAAGAGAAGGACATATGATACGAGCGCATAAGGGTTAATTATTCTACTAGTCCAACTTGTTGACTAGTACATGACCACTTGA
358	5	21.5351	GCCCTGTTATTTGCCGTTCTTATGGTAAGAGTAGAAAAAC	TAGGGAAGAGAAGGACATATGATGCCCTGTTATTTGCCGTTCTTATGGTAAGAGTAGAAAAACTTGACTAGTACATGACCACTTGA
359	5	21.5351	GTGACCCTCCTCACAAAGTTTACACAATGTAGTGAGCACA	TAGGGAAGAGAAGGACATATGATGTGACCCTCCTCACAAAGTTTACACAATGTAGTGAGCACATTGACTAGTACATGACCACTTGA
360	5	21.5351	GTTCTGTATCCCCCAATACTGGGTATTCTGTCGCCACTCA	TAGGGAAGAGAAGGACATATGATGTTCTGTATCCCCCAATACTGGGTATTCTGTCGCCACTCATTGACTAGTACATGACCACTTGA
361	5	21.5351	CAACGGGTCACCCAGCCCCAATTTTTCTCACCTTTTCCGT	TAGGGAAGAGAAGGACATATGATCAACGGGTCACCCAGCCCCAATTTTTCTCACCTTTTCCGTTTGACTAGTACATGACCACTTGA
362	5	21.5351	CTCGTTGGCTATGGATTCACCAGCCTCGACATCTCAGATT	TAGGGAAGAGAAGGACATATGATCTCGTTGGCTATGGATTCACCAGCCTCGACATCTCAGATTTTGACTAGTACATGACCACTTGA
363	5	21.5351	CACTCCCTCACGTCACCTCATATGCGTCCAGTATATCGCA	TAGGGAAGAGAAGGACATATGATCACTCCCTCACGTCACCTCATATGCGTCCAGTATATCGCATTGACTAGTACATGACCACTTGA
364	5	21.5351	TCCACAGTCTGTCTCCGTCAATAATTCTAGCCCAGCCGAC	TAGGGAAGAGAAGGACATATGATTCCACAGTCTGTCTCCGTCAATAATTCTAGCCCAGCCGACTTGACTAGTACATGACCACTTGA
365	5	21.5351	TACCTGGCCTTTGGACCCGCGTCACTGGGTCTTAGTCAAT	TAGGGAAGAGAAGGACATATGATTACCTGGCCTTTGGACCCGCGTCACTGGGTCTTAGTCAATTTGACTAGTACATGACCACTTGA
366	5	21.5351	AGAGTCGGACATACACCACTTACTGCATGCGCGCACCACA	TAGGGAAGAGAAGGACATATGATAGAGTCGGACATACACCACTTACTGCATGCGCGCACCACATTGACTAGTACATGACCACTTGA
367	5	21.5351	CCTTAAAGCAAATTTAGTGCACGGCCGAGATTCGATTAGC	TAGGGAAGAGAAGGACATATGATCCTTAAAGCAAATTTAGTGCACGGCCGAGATTCGATTAGCTTGACTAGTACATGACCACTTGA
368	5	21.5351	TCCGTTATTGTACGTAAGTCCGGCTTTGAATGTTCGAATG	TAGGGAAGAGAAGGACATATGATTCCGTTATTGTACGTAAGTCCGGCTTTGAATGTTCGAATGTTGACTAGTACATGACCACTTGA
369	5	21.5351	TTGACCTGTGTTAGATATCTTGGAAATTCCCTTAAATAGT	TAGGGAAGAGAAGGACATATGATTTGACCTGTGTTAGATATCTTGGAAATTCCCTTAAATAGTTTGACTAGTACATGACCACTTGA
370	5	21.5351	TCACTGCTACTCAACTATGGATAGGCGAATCCTAGCTGAC	TAGGGAAGAGAAGGACATATGATTCACTGCTACTCAACTATGGATAGGCGAATCCTAGCTGACTTGACTAGTACATGACCACTTGA
371	5	21.5351	GAGCGCATGTGAACCACACTTCTAGTTATCTTACCCTCGT	TAGGGAAGAGAAGGACATATGATGAGCGCATGTGAACCACACTTCTAGTTATCTTACCCTCGTTTGACTAGTACATGACCACTTGA
372	5	21.5351	AGCACTTCCAGATACGAGCCCAGTCGCGACATGACTACGT	TAGGGAAGAGAAGGACATATGATAGCACTTCCAGATACGAGCCCAGTCGCGACATGACTACGTTTGACTAGTACATGACCACTTGA
373	5	21.5351	GTGATGTGGAGTAAATAGTACGCGCCCCCTCTGTTGGCGG	TAGGGAAGAGAAGGACATATGATGTGATGTGGAGTAAATAGTACGCGCCCCCTCTGTTGGCGGTTGACTAGTACATGACCACTTGA
374	5	21.5351	ATCTTCCTACCCCCCTAACCTGCGTGCTCAAGCATACCCA	TAGGGAAGAGAAGGACATATGATATCTTCCTACCCCCCTAACCTGCGTGCTCAAGCATACCCATTGACTAGTACATGACCACTTGA
375	5	21.5351	AACTACTCACTGGCGGCATGACATGAAAAACCTAAAGCTT	TAGGGAAGAGAAGGACATATGATAACTACTCACTGGCGGCATGACATGAAAAACCTAAAGCTTTTGACTAGTACATGACCACTTGA
376	5	21.5351	TACGTAGTACAACCCATCGTGACCCTCTACGTCTACGTCT	TAGGGAAGAGAAGGACATATGATTACGTAGTACAACCCATCGTGACCCTCTACGTCTACGTCTTTGACTAGTACATGACCACTTGA
377	5	21.5351	CTAATTCGTAAACTTCCGCAGCTGGCCTTACACACTATTG	TAGGGAAGAGAAGGACATATGATCTAATTCGTAAACTTCCGCAGCTGGCCTTACACACTATTGTTGACTAGTACATGACCACTTGA
378	5	21.5351	AAAAATGATACTCATTCCTAGCCACACGTTCCCTTACTAC	TAGGGAAGAGAAGGACATATGATAAAAATGATACTCATTCCTAGCCACACGTTCCCTTACTACTTGACTAGTACATGACCACTTGA
379	5	21.5351	GTTAGCTCCTATGGAGAATTATCAGCAAGGATGGGTACCT	TAGGGAAGAGAAGGACATATGATGTTAGCTCCTATGGAGAATTATCAGCAAGGATGGGTACCTTTGACTAGTACATGACCACTTGA
380	5	21.5351	TTCTATAGTGCAGAATCAGTACTCACACAGTATTCACTAA	TAGGGAAGAGAAGGACATATGATTTCTATAGTGCAGAATCAGTACTCACACAGTATTCACTAATTGACTAGTACATGACCACTTGA
381	5	21.5351	GGCAGGTTAACTCATCATTACTAGGTTACTAAGGTCCAGG	TAGGGAAGAGAAGGACATATGATGGCAGGTTAACTCATCATTACTAGGTTACTAAGGTCCAGGTTGACTAGTACATGACCACTTGA
382	5	21.5351	ACAGTTGTTAAAATCAGTCCTCATAAGTCTGTATAAGATC	TAGGGAAGAGAAGGACATATGATACAGTTGTTAAAATCAGTCCTCATAAGTCTGTATAAGATCTTGACTAGTACATGACCACTTGA
383	5	21.5351	AAACACACGCCTTACGGACTTTGACCATCCTCAGAATCTG	TAGGGAAGAGAAGGACATATGATAAACACACGCCTTACGGACTTTGACCATCCTCAGAATCTGTTGACTAGTACATGACCACTTGA
384	5	21.5351	AAGCACTATGCCCATCCAGGACTGGACCTAGCATAAATTG	TAGGGAAGAGAAGGACATATGATAAGCACTATGCCCATCCAGGACTGGACCTAGCATAAATTGTTGACTAGTACATGACCACTTGA
385	5	21.5351	CCGAAGCAACCATTTACCTCAATTGGGATCCTTGGCGACC	TAGGGAAGAGAAGGACATATGATCCGAAGCAACCATTTACCTCAATTGGGATCCTTGGCGACCTTGACTAGTACATGACCACTTGA
386	5	21.5351	GCCAGGTTGCCTAACTCGCCAACTCACTGTGGTTCGTACA	TAGGGAAGAGAAGGACATATGATGCCAGGTTGCCTAACTCGCCAACTCACTGTGGTTCGTACATTGACTAGTACATGACCACTTGA
387	5	21.5351	GCTAGCTCACATCCTATAATATTGCACGTGGCTTCAGCCT	TAGGGAAGAGAAGGACATATGATGCTAGCTCACATCCTATAATATTGCACGTGGCTTCAGCCTTTGACTAGTACATGACCACTTGA
388	5	21.5351	GTCTTCTCACGCCCTGCCCACTAGGATTCCGTAAGACAAT	TAGGGAAGAGAAGGACATATGATGTCTTCTCACGCCCTGCCCACTAGGATTCCGTAAGACAATTTGACTAGTACATGACCACTTGA
389	5	21.5351	CACTGTGTAGAACCTTACCCTATTCTACGCGATATATATA	TAGGGAAGAGAAGGACATATGATCACTGTGTAGAACCTTACCCTATTCTACGCGATATATATATTGACTAGTACATGACCACTTGA
390	5	21.5351	ATCGTCCGGTCACTGTCTCCAGTTCATGGTCGTAGTTTCT	TAGGGAAGAGAAGGACATATGATATCGTCCGGTCACTGTCTCCAGTTCATGGTCGTAGTTTCTTTGACTAGTACATGACCACTTGA
391	5	21.5351	TCTTCAAAACCTTCATGATTGCGCCGCTAATAAGGTAGAT	TAGGGAAGAGAAGGACATATGATTCTTCAAAACCTTCATGATTGCGCCGCTAATAAGGTAGATTTGACTAGTACATGACCACTTGA
392	5	21.5351	CAACGGGTTGACGGAGCCAACTGAGCAGCCTCTGGTCAGC	TAGGGAAGAGAAGGACATATGATCAACGGGTTGACGGAGCCAACTGAGCAGCCTCTGGTCAGCTTGACTAGTACATGACCACTTGA
393	5	21.5351	GCTCGCAGTCAAACATAATGTTAGAACACACGTGGAGGAG	TAGGGAAGAGAAGGACATATGATGCTCGCAGTCAAACATAATGTTAGAACACACGTGGAGGAGTTGACTAGTACATGACCACTTGA
394	5	21.5351	TCATTGCTTACTCCAATCTCGTTTGCCAGCCACCGAACAT	TAGGGAAGAGAAGGACATATGATTCATTGCTTACTCCAATCTCGTTTGCCAGCCACCGAACATTTGACTAGTACATGACCACTTGA
395	5	21.5351	TTGAGAACGATCCAGTCAGCAATTCTCACGATTCCTTTCA	TAGGGAAGAGAAGGACATATGATTTGAGAACGATCCAGTCAGCAATTCTCACGATTCCTTTCATTGACTAGTACATGACCACTTGA
396	5	21.5351	TTGCTGTACATCACCTGGTTGTCCCGGAACATTTAGGCCTG	TAGGGAAGAGAAGGACATATGATTTGCTGTACATCACCTGGTTGTCCCGGAACATTTAGGCCTGTTGACTAGTACATGACCACTTGA
397	5	21.5351	TTATAGGGACTAGGGCAGGGCCGACACTCATGTTGTCACG	TAGGGAAGAGAAGGACATATGATTTATAGGGACTAGGGCAGGGCCGACACTCATGTTGTCACGTTGACTAGTACATGACCACTTGA
398	5	21.5351	AGTTCAAGTACAGTTAGTGGACTACTTGTTTTGCCTCACG	TAGGGAAGAGAAGGACATATGATAGTTCAAGTACAGTTAGTGGACTACTTGTTTTGCCTCACGTTGACTAGTACATGACCACTTGA
399	5	21.5351	GGCTAATTCACACCAAATCTGCTGGGAATACTATTGTAAA	TAGGGAAGAGAAGGACATATGATGGCTAATTCACACCAAATCTGCTGGGAATACTATTGTAAATTGACTAGTACATGACCACTTGA
400	5	21.5351	TACCCATAGTCCCTCGTGTTCGGTGATTCTCGTACCCCCA	TAGGGAAGAGAAGGACATATGATTACCCATAGTCCCTCGTGTTCGGTGATTCTCGTACCCCCATTGACTAGTACATGACCACTTGA
401	5	21.5351	TAATTTCGGTATCCCCTTCGCAATGATCACGTATCGTAGC	TAGGGAAGAGAAGGACATATGATTAATTTCGGTATCCCCTTCGCAATGATCACGTATCGTAGCTTGACTAGTACATGACCACTTGA
402	5	21.5351	ACCTCTTACCCCCTCGAGTAATCCTATTATCCCGCCAGGG	TAGGGAAGAGAAGGACATATGATACCTCTTACCCCCTCGAGTAATCCTATTATCCCGCCAGGGTTGACTAGTACATGACCACTTGA
403	5	21.5351	ACTGCCCCGGCATTGGACTTTGCACACAATCAAGCAGGAA	TAGGGAAGAGAAGGACATATGATACTGCCCCGGCATTGGACTTTGCACACAATCAAGCAGGAATTGACTAGTACATGACCACTTGA
404	5	21.5351	ACGCCAATGGATTTCCACCAAGATAAGCAACCGCAATCCT	TAGGGAAGAGAAGGACATATGATACGCCAATGGATTTCCACCAAGATAAGCAACCGCAATCCTTTGACTAGTACATGACCACTTGA
405	5	21.5351	TAAGCGTTAAAGCTGGTAATTCCGCTATTAATGCATCTAA	TAGGGAAGAGAAGGACATATGATTAAGCGTTAAAGCTGGTAATTCCGCTATTAATGCATCTAATTGACTAGTACATGACCACTTGA
406	5	21.5351	TGGAAAACACTCCTTGCAGATCTTTCCATTCAGATACCTA	TAGGGAAGAGAAGGACATATGATTGGAAAACACTCCTTGCAGATCTTTCCATTCAGATACCTATTGACTAGTACATGACCACTTGA
407	5	21.5351	GGCTGAAGATGCTCTAACCAGTCTATCAAACAGAGCATTC	TAGGGAAGAGAAGGACATATGATGGCTGAAGATGCTCTAACCAGTCTATCAAACAGAGCATTCTTGACTAGTACATGACCACTTGA
408	5	21.5351	CTCATCCTCACTCGACCTCAGAATCTGTGAGTCGCCCTCT	TAGGGAAGAGAAGGACATATGATCTCATCCTCACTCGACCTCAGAATCTGTGAGTCGCCCTCTTTGACTAGTACATGACCACTTGA
409	5	21.5351	AATTGCCTTCCTGTTATGATAGTCTTCCTGCATAGTTACC	TAGGGAAGAGAAGGACATATGATAATTGCCTTCCTGTTATGATAGTCTTCCTGCATAGTTACCTTGACTAGTACATGACCACTTGA
410	5	21.5351	CTAATGTTCACTTCGTCTAACTGCTAAATCTTTGAGGGTC	TAGGGAAGAGAAGGACATATGATCTAATGTTCACTTCGTCTAACTGCTAAATCTTTGAGGGTCTTGACTAGTACATGACCACTTGA
411	5	21.5351	GCGCATAGGACCCGTTTCTTTTTCTACCGGTCGAAAGATC	TAGGGAAGAGAAGGACATATGATGCGCATAGGACCCGTTTCTTTTTCTACCGGTCGAAAGATCTTGACTAGTACATGACCACTTGA
412	5	21.5351	TCTACTCTTGCGGCGACTACCACCCAATCTTGGTAGGGTC	TAGGGAAGAGAAGGACATATGATTCTACTCTTGCGGCGACTACCACCCAATCTTGGTAGGGTCTTGACTAGTACATGACCACTTGA
413	5	21.5351	AGCTCCTAAAAGTCTCTAAAGCAACGGCAGATTGGTGTAT	TAGGGAAGAGAAGGACATATGATAGCTCCTAAAAGTCTCTAAAGCAACGGCAGATTGGTGTATTTGACTAGTACATGACCACTTGA
414	5	21.5351	CTGTCTCGAAGCTGAGGTTCCACTGGTACATCTTAGTCAA	TAGGGAAGAGAAGGACATATGATCTGTCTCGAAGCTGAGGTTCCACTGGTACATCTTAGTCAATTGACTAGTACATGACCACTTGA
415	5	21.5351	CGTATGACGTCATTAACCTATCATCGTATACATCTGCTCG	TAGGGAAGAGAAGGACATATGATCGTATGACGTCATTAACCTATCATCGTATACATCTGCTCGTTGACTAGTACATGACCACTTGA
416	5	21.5351	TCCTGTTCATTCGTGCGCCAAGTGCCGGGTGCAAAGCTGC	TAGGGAAGAGAAGGACATATGATTCCTGTTCATTCGTGCGCCAAGTGCCGGGTGCAAAGCTGCTTGACTAGTACATGACCACTTGA
417	5	21.5351	ACTAGCACACTCGGCTTCTTTCAACTGCGCGTTGTCTTGG	TAGGGAAGAGAAGGACATATGATACTAGCACACTCGGCTTCTTTCAACTGCGCGTTGTCTTGGTTGACTAGTACATGACCACTTGA
418	5	21.5351	GAATATATAAATTCTTCCTTTAAATTGCGTATGCGCTTGT	TAGGGAAGAGAAGGACATATGATGAATATATAAATTCTTCCTTTAAATTGCGTATGCGCTTGTTTGACTAGTACATGACCACTTGA
419	5	21.5351	AACACGCCGCTATATCTCGCTATGCACGTGATAAATTAAT	TAGGGAAGAGAAGGACATATGATAACACGCCGCTATATCTCGCTATGCACGTGATAAATTAATTTGACTAGTACATGACCACTTGA
420	5	21.5351	CTACTCTAGCCGCGCTAGCCCGATCGTTACAGGGCAGCAC	TAGGGAAGAGAAGGACATATGATCTACTCTAGCCGCGCTAGCCCGATCGTTACAGGGCAGCACTTGACTAGTACATGACCACTTGA
421	5	21.5351	GATCGTCAATATCCGTCAAGTACCCCCAGAAACTGTGACA	TAGGGAAGAGAAGGACATATGATGATCGTCAATATCCGTCAAGTACCCCCAGAAACTGTGACATTGACTAGTACATGACCACTTGA
422	5	21.5351	TTCATTATCTCATGCATTTCATTCCTAGGCTACCTCCAAG	TAGGGAAGAGAAGGACATATGATTTCATTATCTCATGCATTTCATTCCTAGGCTACCTCCAAGTTGACTAGTACATGACCACTTGA
423	5	21.5351	ATAATAGTCCAGGTAGACACCGTTTCCAGCCGATCATTCT	TAGGGAAGAGAAGGACATATGATATAATAGTCCAGGTAGACACCGTTTCCAGCCGATCATTCTTTGACTAGTACATGACCACTTGA
424	5	21.5351	CTATCACACGTGGCTTATTACGGTAGTGGGATACCCAGCT	TAGGGAAGAGAAGGACATATGATCTATCACACGTGGCTTATTACGGTAGTGGGATACCCAGCTTTGACTAGTACATGACCACTTGA
425	5	21.5351	CTCTCAAGCCGGACTTAGTATAGGATCTGAGGTTCGGCTT	TAGGGAAGAGAAGGACATATGATCTCTCAAGCCGGACTTAGTATAGGATCTGAGGTTCGGCTTTTGACTAGTACATGACCACTTGA
426	5	21.5351	CTCGACACCAGTTTCTAGCTAGAACCGGTCTACATTAGAA	TAGGGAAGAGAAGGACATATGATCTCGACACCAGTTTCTAGCTAGAACCGGTCTACATTAGAATTGACTAGTACATGACCACTTGA
427	5	21.5351	GATTGCGATCTCAGTCCACGCACCCTACACATCCCGTATAA	TAGGGAAGAGAAGGACATATGATGATTGCGATCTCAGTCCACGCACCCTACACATCCCGTATAATTGACTAGTACATGACCACTTGA
428	5	21.5351	CCTAGCGTTCACCTATGATAGAGGTCGCATAGTCGTCTGG	TAGGGAAGAGAAGGACATATGATCCTAGCGTTCACCTATGATAGAGGTCGCATAGTCGTCTGGTTGACTAGTACATGACCACTTGA
429	5	21.5351	GTTCTCGTAAAGCGTACGCACATGCATCCATTATAACTCC	TAGGGAAGAGAAGGACATATGATGTTCTCGTAAAGCGTACGCACATGCATCCATTATAACTCCTTGACTAGTACATGACCACTTGA
430	5	21.5351	CATTCCGGACTATGAGCACAGCAATAGCGCCAATAGACGC	TAGGGAAGAGAAGGACATATGATCATTCCGGACTATGAGCACAGCAATAGCGCCAATAGACGCTTGACTAGTACATGACCACTTGA
431	5	21.5351	GGAAATATTCGTACTAGTTAATGCCTATAAGAATTTCGAT	TAGGGAAGAGAAGGACATATGATGGAAATATTCGTACTAGTTAATGCCTATAAGAATTTCGATTTGACTAGTACATGACCACTTGA
432	5	21.5351	TTCCTGTCGACGAGTTCGTGTCACGTCTTTAGAACCGGGA	TAGGGAAGAGAAGGACATATGATTTCCTGTCGACGAGTTCGTGTCACGTCTTTAGAACCGGGATTGACTAGTACATGACCACTTGA
433	5	21.5351	GAGCAATCGCTAAATGCACAAGTTCGATGATTGGCTTCCC	TAGGGAAGAGAAGGACATATGATGAGCAATCGCTAAATGCACAAGTTCGATGATTGGCTTCCCTTGACTAGTACATGACCACTTGA
434	5	21.5351	CCGTACAACTCCTGGGGCAACCACACTTGTGACTCGTAGA	TAGGGAAGAGAAGGACATATGATCCGTACAACTCCTGGGGCAACCACACTTGTGACTCGTAGATTGACTAGTACATGACCACTTGA
435	5	21.5351	TCTGATGCAGCTTACTTAAGTTGTGGTGAGGTCGACTATA	TAGGGAAGAGAAGGACATATGATTCTGATGCAGCTTACTTAAGTTGTGGTGAGGTCGACTATATTGACTAGTACATGACCACTTGA
436	5	21.5351	CTATTCCGTCGCCCCGGGTACAACACATCACTTCGGATTG	TAGGGAAGAGAAGGACATATGATCTATTCCGTCGCCCCGGGTACAACACATCACTTCGGATTGTTGACTAGTACATGACCACTTGA
437	5	21.5351	AGTTCATAGGGCGCATGATCACTACTAGTAGGTGTACGCT	TAGGGAAGAGAAGGACATATGATAGTTCATAGGGCGCATGATCACTACTAGTAGGTGTACGCTTTGACTAGTACATGACCACTTGA
438	5	21.5351	ATACATATCCGCAAACCCACACGGCACATCTCGTGTCCTG	TAGGGAAGAGAAGGACATATGATATACATATCCGCAAACCCACACGGCACATCTCGTGTCCTGTTGACTAGTACATGACCACTTGA
439	5	21.5351	TCATGCACGTTCTGGCCCGTTCTGGTCTAAATTCGACAAA	TAGGGAAGAGAAGGACATATGATTCATGCACGTTCTGGCCCGTTCTGGTCTAAATTCGACAAATTGACTAGTACATGACCACTTGA
440	5	21.5351	CCTTTCTTAAGATTTCAGCGAATGCGCGGGTCGAATTGCT	TAGGGAAGAGAAGGACATATGATCCTTTCTTAAGATTTCAGCGAATGCGCGGGTCGAATTGCTTTGACTAGTACATGACCACTTGA
441	5	21.5351	CCGTACATTCGCAGGGGATGATTTTCTTAGTAAGTAATGG	TAGGGAAGAGAAGGACATATGATCCGTACATTCGCAGGGGATGATTTTCTTAGTAAGTAATGGTTGACTAGTACATGACCACTTGA
442	5	21.5351	ACTTCTAACCTTATTTTAGGCATAACCAGCATATTTTCGT	TAGGGAAGAGAAGGACATATGATACTTCTAACCTTATTTTAGGCATAACCAGCATATTTTCGTTTGACTAGTACATGACCACTTGA
443	5	21.5351	CTAAGCTCCCTAAGGGCTAGGATCTAGTCTATTATTTAAT	TAGGGAAGAGAAGGACATATGATCTAAGCTCCCTAAGGGCTAGGATCTAGTCTATTATTTAATTTGACTAGTACATGACCACTTGA
444	5	21.5351	ACAAATCCCATAGCCTATAGTTTGTCATCAAAAAATTCAA	TAGGGAAGAGAAGGACATATGATACAAATCCCATAGCCTATAGTTTGTCATCAAAAAATTCAATTGACTAGTACATGACCACTTGA
445	5	21.5351	CAACGGGTACCCCTGATAAGACATCTGAGAGCTCTAGATT	TAGGGAAGAGAAGGACATATGATCAACGGGTACCCCTGATAAGACATCTGAGAGCTCTAGATTTTGACTAGTACATGACCACTTGA
446	5	21.5351	GGTGTGGTTCCCGTCCGCTAATGACATGTGGGACGCATGC	TAGGGAAGAGAAGGACATATGATGGTGTGGTTCCCGTCCGCTAATGACATGTGGGACGCATGCTTGACTAGTACATGACCACTTGA
447	5	21.5351	TTGGCCCATTCTTTCACGAGCCCAAGATCAGTCAGTTATC	TAGGGAAGAGAAGGACATATGATTTGGCCCATTCTTTCACGAGCCCAAGATCAGTCAGTTATCTTGACTAGTACATGACCACTTGA
448	5	21.5351	AACTTTCTGAGGTTTCAGGCTGCAATACTTCGCTACTGTA	TAGGGAAGAGAAGGACATATGATAACTTTCTGAGGTTTCAGGCTGCAATACTTCGCTACTGTATTGACTAGTACATGACCACTTGA
449	5	21.5351	ATCCATGGCTAATATCATGAGTGAACGCTGCGCAAAGGTT	TAGGGAAGAGAAGGACATATGATATCCATGGCTAATATCATGAGTGAACGCTGCGCAAAGGTTTTGACTAGTACATGACCACTTGA
450	5	21.5351	CCCTTCATAACGCAGTCGTCCAAATCAACTGTCTTCTTAC	TAGGGAAGAGAAGGACATATGATCCCTTCATAACGCAGTCGTCCAAATCAACTGTCTTCTTACTTGACTAGTACATGACCACTTGA
451	5	21.5351	TAACACACGGATCAGTGAGATTTGGACTGCGAATGTCGGT	TAGGGAAGAGAAGGACATATGATTAACACACGGATCAGTGAGATTTGGACTGCGAATGTCGGTTTGACTAGTACATGACCACTTGA
452	5	21.5351	TTCCACCATAATTAAAGCCGGTGACACAGGGCCGTTGGGA	TAGGGAAGAGAAGGACATATGATTTCCACCATAATTAAAGCCGGTGACACAGGGCCGTTGGGATTGACTAGTACATGACCACTTGA
453	5	21.5351	GTATGCGGTTCTACTTTCGCTTTCAATGTTCCAATTCAAA	TAGGGAAGAGAAGGACATATGATGTATGCGGTTCTACTTTCGCTTTCAATGTTCCAATTCAAATTGACTAGTACATGACCACTTGA
454	5	21.5351	ACGGATGCACCTACGGCAAGTCTCGACACTACCTTGCTTC	TAGGGAAGAGAAGGACATATGATACGGATGCACCTACGGCAAGTCTCGACACTACCTTGCTTCTTGACTAGTACATGACCACTTGA
455	5	21.5351	TAATGCGCTCTGCGTTGCAAATGCACCATTTAGTTAATAG	TAGGGAAGAGAAGGACATATGATTAATGCGCTCTGCGTTGCAAATGCACCATTTAGTTAATAGTTGACTAGTACATGACCACTTGA
456	5	21.5351	CCAAAATCTTCCAGTCCAGACCGGCAAGGCCAAGTGCAAA	TAGGGAAGAGAAGGACATATGATCCAAAATCTTCCAGTCCAGACCGGCAAGGCCAAGTGCAAATTGACTAGTACATGACCACTTGA
457	5	21.5351	CTTTCTTTGCTAAATTCAAAATCATTCCCGTCATGAAACT	TAGGGAAGAGAAGGACATATGATCTTTCTTTGCTAAATTCAAAATCATTCCCGTCATGAAACTTTGACTAGTACATGACCACTTGA
458	5	21.5351	TCTCACCTAACATGCCCAACTCGCCCCGATCAACCACAGC	TAGGGAAGAGAAGGACATATGATTCTCACCTAACATGCCCAACTCGCCCCGATCAACCACAGCTTGACTAGTACATGACCACTTGA
459	5	21.5351	GGGCCTACCACAGCGCCGTGGGCGTGACGTCTCCTTCGGA	TAGGGAAGAGAAGGACATATGATGGGCCTACCACAGCGCCGTGGGCGTGACGTCTCCTTCGGATTGACTAGTACATGACCACTTGA
460	5	21.5351	AATGGGATTACCCTTGTCTTGTAACTTTGTCATGTAGTCT	TAGGGAAGAGAAGGACATATGATAATGGGATTACCCTTGTCTTGTAACTTTGTCATGTAGTCTTTGACTAGTACATGACCACTTGA
461	5	21.5351	TTAAATACTCCCTAAACGTAGAATATAGGTACTGAATAAA	TAGGGAAGAGAAGGACATATGATTTAAATACTCCCTAAACGTAGAATATAGGTACTGAATAAATTGACTAGTACATGACCACTTGA
462	5	21.5351	TGTACATCTGATCCTGTACTGCCAAGAGTCTTTCTAGCGG	TAGGGAAGAGAAGGACATATGATTGTACATCTGATCCTGTACTGCCAAGAGTCTTTCTAGCGGTTGACTAGTACATGACCACTTGA
463	5	21.5351	TCCCGCCTGCCCCTGTCTTTATAAACATGACCTAAGTTTG	TAGGGAAGAGAAGGACATATGATTCCCGCCTGCCCCTGTCTTTATAAACATGACCTAAGTTTGTTGACTAGTACATGACCACTTGA
464	5	21.5351	ATGGTGGCAAATTGTAGAGGTCTTACTGTTCTAATAACGT	TAGGGAAGAGAAGGACATATGATATGGTGGCAAATTGTAGAGGTCTTACTGTTCTAATAACGTTTGACTAGTACATGACCACTTGA
465	5	21.5351	ATTGATTGCCCTAATCGCTCCTTTACAATCTTCTTGGACT	TAGGGAAGAGAAGGACATATGATATTGATTGCCCTAATCGCTCCTTTACAATCTTCTTGGACTTTGACTAGTACATGACCACTTGA
466	5	21.5351	TATCCCATTATTTGCTTCAAACTGGCCATGCATATCATGT	TAGGGAAGAGAAGGACATATGATTATCCCATTATTTGCTTCAAACTGGCCATGCATATCATGTTTGACTAGTACATGACCACTTGA
467	5	21.5351	ATCCTCTAAGCGCGCACAGATTCGTGTCCGTCATCAGCGA	TAGGGAAGAGAAGGACATATGATATCCTCTAAGCGCGCACAGATTCGTGTCCGTCATCAGCGATTGACTAGTACATGACCACTTGA
468	5	21.5351	ACAACTCTACCCGATCCACCTAAGCTTCAAGAGTATAATA	TAGGGAAGAGAAGGACATATGATACAACTCTACCCGATCCACCTAAGCTTCAAGAGTATAATATTGACTAGTACATGACCACTTGA
469	5	21.5351	TTCCTTGACGTCTCCTCGCCAATCTCTGGCTCACTACCGT	TAGGGAAGAGAAGGACATATGATTTCCTTGACGTCTCCTCGCCAATCTCTGGCTCACTACCGTTTGACTAGTACATGACCACTTGA
470	5	21.5351	CCACTCTACCGGCATCGGTCCCTACTCCCTGACAAGGTTA	TAGGGAAGAGAAGGACATATGATCCACTCTACCGGCATCGGTCCCTACTCCCTGACAAGGTTATTGACTAGTACATGACCACTTGA
471	5	21.5351	AAGTGGTTTTATCAGCAATTTATAAACCTCCGAATAAATG	TAGGGAAGAGAAGGACATATGATAAGTGGTTTTATCAGCAATTTATAAACCTCCGAATAAATGTTGACTAGTACATGACCACTTGA
472	5	21.5351	TGGACCTGTCCCATCCTCAGGAATTTAAATGCGCGTCATC	TAGGGAAGAGAAGGACATATGATTGGACCTGTCCCATCCTCAGGAATTTAAATGCGCGTCATCTTGACTAGTACATGACCACTTGA
473	5	21.5351	TCGATTCTACTAAGACTCATACGTGACCCTGGGTTCTCGC	TAGGGAAGAGAAGGACATATGATTCGATTCTACTAAGACTCATACGTGACCCTGGGTTCTCGCTTGACTAGTACATGACCACTTGA
474	5	21.5351	CTTCACTAAAGATCTTATCTAGTGGGTCTTTTTCAACTTC	TAGGGAAGAGAAGGACATATGATCTTCACTAAAGATCTTATCTAGTGGGTCTTTTTCAACTTCTTGACTAGTACATGACCACTTGA
475	5	21.5351	TTTTTGATGGAACTCTTTTGGCCCTAGCGCCTGAGCCTCA	TAGGGAAGAGAAGGACATATGATTTTTTGATGGAACTCTTTTGGCCCTAGCGCCTGAGCCTCATTGACTAGTACATGACCACTTGA
476	5	21.5351	CGCTCGCACAGATTACTTGCGCGATAAGCAGGTTTCTCCC	TAGGGAAGAGAAGGACATATGATCGCTCGCACAGATTACTTGCGCGATAAGCAGGTTTCTCCCTTGACTAGTACATGACCACTTGA
477	5	21.5351	TCAAACCAGGCTCCCAATATGACACTTCGTCAAGTCTCCC	TAGGGAAGAGAAGGACATATGATTCAAACCAGGCTCCCAATATGACACTTCGTCAAGTCTCCCTTGACTAGTACATGACCACTTGA
478	5	21.5351	CAAGTTTGAACCACGATATAATACGGCTAGCGTCTACGTA	TAGGGAAGAGAAGGACATATGATCAAGTTTGAACCACGATATAATACGGCTAGCGTCTACGTATTGACTAGTACATGACCACTTGA
479	5	21.5351	CTTCATCGGTCGTGTTACTTCTTGAGTGTTTTCCTGATCA	TAGGGAAGAGAAGGACATATGATCTTCATCGGTCGTGTTACTTCTTGAGTGTTTTCCTGATCATTGACTAGTACATGACCACTTGA
480	5	21.5351	CGCACGTCAATGCGCAGTAGGAGTTCCAGTCATATACACC	TAGGGAAGAGAAGGACATATGATCGCACGTCAATGCGCAGTAGGAGTTCCAGTCATATACACCTTGACTAGTACATGACCACTTGA
481	5	21.5351	GCCTATATCATAATGCTAATTAAGTTTTCCTGTCGATCCG	TAGGGAAGAGAAGGACATATGATGCCTATATCATAATGCTAATTAAGTTTTCCTGTCGATCCGTTGACTAGTACATGACCACTTGA
482	5	21.5351	TTCCTCCGAGATATAAACATTCCGATCAAAGATAAGCTCA	TAGGGAAGAGAAGGACATATGATTTCCTCCGAGATATAAACATTCCGATCAAAGATAAGCTCATTGACTAGTACATGACCACTTGA
483	5	21.5351	TATAGTTCACCTTACAGCTAACGACCATGCGCATAGACTT	TAGGGAAGAGAAGGACATATGATTATAGTTCACCTTACAGCTAACGACCATGCGCATAGACTTTTGACTAGTACATGACCACTTGA
484	5	21.5351	ACACTATTGACTTTTCATTGTCTGGTCCCGTCTCACTTGC	TAGGGAAGAGAAGGACATATGATACACTATTGACTTTTCATTGTCTGGTCCCGTCTCACTTGCTTGACTAGTACATGACCACTTGA
485	5	21.5351	GGGGAAATAGGTTGAAGCTGCAACGTGCCACTCTCCATTT	TAGGGAAGAGAAGGACATATGATGGGGAAATAGGTTGAAGCTGCAACGTGCCACTCTCCATTTTTGACTAGTACATGACCACTTGA
486	5	21.5351	GTACTGGACGTCTCATCCTGTTCATGAACTGTAGATCCAG	TAGGGAAGAGAAGGACATATGATGTACTGGACGTCTCATCCTGTTCATGAACTGTAGATCCAGTTGACTAGTACATGACCACTTGA
487	5	21.5351	GCCAGAGATCGCCCGGGAATCCAATCGTGTTCGAGGCCTC	TAGGGAAGAGAAGGACATATGATGCCAGAGATCGCCCGGGAATCCAATCGTGTTCGAGGCCTCTTGACTAGTACATGACCACTTGA
488	5	21.5351	TAGGCGCACAGCCAATCTTTGACAAAGGCCATCAATAAGT	TAGGGAAGAGAAGGACATATGATTAGGCGCACAGCCAATCTTTGACAAAGGCCATCAATAAGTTTGACTAGTACATGACCACTTGA
489	5	21.5351	CATCCACCTAAGGTATGATTCTCACCCTTGAATCAGGTAA	TAGGGAAGAGAAGGACATATGATCATCCACCTAAGGTATGATTCTCACCCTTGAATCAGGTAATTGACTAGTACATGACCACTTGA
490	5	21.5351	GGATTAAGAGATCTCTAGTCGTCTCCTAGACTAGAGAAAC	TAGGGAAGAGAAGGACATATGATGGATTAAGAGATCTCTAGTCGTCTCCTAGACTAGAGAAACTTGACTAGTACATGACCACTTGA
491	5	21.5351	GATTCGCCCCTTATTAATGGAGGACTATTCAGAATAAGCA	TAGGGAAGAGAAGGACATATGATGATTCGCCCCTTATTAATGGAGGACTATTCAGAATAAGCATTGACTAGTACATGACCACTTGA
492	5	21.5351	CGATATGCGCCTAATAATGGCCTCCTACACGAATCATACA	TAGGGAAGAGAAGGACATATGATCGATATGCGCCTAATAATGGCCTCCTACACGAATCATACATTGACTAGTACATGACCACTTGA
493	5	21.5351	CCTTTTGAGATTATCAGTGGTTGTGATCACAATTACCATA	TAGGGAAGAGAAGGACATATGATCCTTTTGAGATTATCAGTGGTTGTGATCACAATTACCATATTGACTAGTACATGACCACTTGA
494	5	21.5351	GACAGTCACATATCACAGTGTGAAAGGCAGGTTCCACCAT	TAGGGAAGAGAAGGACATATGATGACAGTCACATATCACAGTGTGAAAGGCAGGTTCCACCATTTGACTAGTACATGACCACTTGA
495	5	21.5351	AATATCAATTGTTCAAATTCCATAACAAGGCATCAGTATC	TAGGGAAGAGAAGGACATATGATAATATCAATTGTTCAAATTCCATAACAAGGCATCAGTATCTTGACTAGTACATGACCACTTGA
496	5	21.5351	AAAAGCAGTTACTCCAACTCGGGTTGGCTCGCTCCTATCG	TAGGGAAGAGAAGGACATATGATAAAAGCAGTTACTCCAACTCGGGTTGGCTCGCTCCTATCGTTGACTAGTACATGACCACTTGA
497	5	21.5351	CACAGCCATTCTGATCTTAGTAGTCGCGTGTTTAAGTGTC	TAGGGAAGAGAAGGACATATGATCACAGCCATTCTGATCTTAGTAGTCGCGTGTTTAAGTGTCTTGACTAGTACATGACCACTTGA
498	5	21.5351	ACTCTGACTACTAGCGCCCTGGATTATTCATGTTTCATGG	TAGGGAAGAGAAGGACATATGATACTCTGACTACTAGCGCCCTGGATTATTCATGTTTCATGGTTGACTAGTACATGACCACTTGA
499	5	21.5351	CATCCGTCTAATCCTCATTGGATCTAGGCCGAGCCCACCG	TAGGGAAGAGAAGGACATATGATCATCCGTCTAATCCTCATTGGATCTAGGCCGAGCCCACCGTTGACTAGTACATGACCACTTGA
500	5	21.5351	CTTGTGTGTCATATCACGTACTGACTCATAGCTGCAATGG	TAGGGAAGAGAAGGACATATGATCTTGTGTGTCATATCACGTACTGACTCATAGCTGCAATGGTTGACTAGTACATGACCACTTGA
501	5	21.5351	TTCCTTTTCGATCGTATTTAAGCTCTCGTCCGCGTAAGTC	TAGGGAAGAGAAGGACATATGATTTCCTTTTCGATCGTATTTAAGCTCTCGTCCGCGTAAGTCTTGACTAGTACATGACCACTTGA
502	5	21.5351	CATCATCCGCGAAATCCCCAGAGACCAAGGTCAAGGTTTCA	TAGGGAAGAGAAGGACATATGATCATCATCCGCGAAATCCCCAGAGACCAAGGTCAAGGTTTCATTGACTAGTACATGACCACTTGA
503	5	21.5351	ATCGGTTACGCAACGTTAGCTTGCCTTATTGATATTCTAT	TAGGGAAGAGAAGGACATATGATATCGGTTACGCAACGTTAGCTTGCCTTATTGATATTCTATTTGACTAGTACATGACCACTTGA
504	5	21.5351	TACGGTCAACCTGGACCCTAAGTCTTCGTCCACCATTCTA	TAGGGAAGAGAAGGACATATGATTACGGTCAACCTGGACCCTAAGTCTTCGTCCACCATTCTATTGACTAGTACATGACCACTTGA
505	5	21.5351	CCATCCTATCTCTTATGCATCAGATTACTCAACCTGTCTG	TAGGGAAGAGAAGGACATATGATCCATCCTATCTCTTATGCATCAGATTACTCAACCTGTCTGTTGACTAGTACATGACCACTTGA
506	5	21.5351	CATTAGTTAAGATCTCTCGCATAGGACAATGTATTATTGA	TAGGGAAGAGAAGGACATATGATCATTAGTTAAGATCTCTCGCATAGGACAATGTATTATTGATTGACTAGTACATGACCACTTGA
507	5	21.5351	TTGGGTTGTCAACGCCACCCAGCGTACATATGCTGTGAAT	TAGGGAAGAGAAGGACATATGATTTGGGTTGTCAACGCCACCCAGCGTACATATGCTGTGAATTTGACTAGTACATGACCACTTGA
508	5	21.5351	ACACAGAGTCGGTCGTCCCTTAATCAAACGGAATGTATAC	TAGGGAAGAGAAGGACATATGATACACAGAGTCGGTCGTCCCTTAATCAAACGGAATGTATACTTGACTAGTACATGACCACTTGA
509	5	21.5351	CTTACACTTCGATTGCGAGCGGGATTAACTGTGTGTTCTT	TAGGGAAGAGAAGGACATATGATCTTACACTTCGATTGCGAGCGGGATTAACTGTGTGTTCTTTTGACTAGTACATGACCACTTGA
510	5	21.5351	GGCGCGACTCAGTGCACTACCTGTACCGGTATCTTGCCTC	TAGGGAAGAGAAGGACATATGATGGCGCGACTCAGTGCACTACCTGTACCGGTATCTTGCCTCTTGACTAGTACATGACCACTTGA
511	5	21.5351	GAAGCATCTCACTGCACTGTCCTAGGCTTGTCAGATAGCC	TAGGGAAGAGAAGGACATATGATGAAGCATCTCACTGCACTGTCCTAGGCTTGTCAGATAGCCTTGACTAGTACATGACCACTTGA
512	5	21.5351	AGATCGCCCCCGCGTCTAAGAGAACGCCTTCAACTGGACC	TAGGGAAGAGAAGGACATATGATAGATCGCCCCCGCGTCTAAGAGAACGCCTTCAACTGGACCTTGACTAGTACATGACCACTTGA
513	5	21.5351	TACCCTCGCTTCATGACGTTGTCATTAGGGCATCGAGACC	TAGGGAAGAGAAGGACATATGATTACCCTCGCTTCATGACGTTGTCATTAGGGCATCGAGACCTTGACTAGTACATGACCACTTGA
514	5	21.5351	TCGGTGGCATCACGACGCTACTCCTGATGCAAAACTTGCT	TAGGGAAGAGAAGGACATATGATTCGGTGGCATCACGACGCTACTCCTGATGCAAAACTTGCTTTGACTAGTACATGACCACTTGA
515	5	21.5351	ATCGGGCTCCTAATATGGTCTAGGACCCTACTGCAATTCC	TAGGGAAGAGAAGGACATATGATATCGGGCTCCTAATATGGTCTAGGACCCTACTGCAATTCCTTGACTAGTACATGACCACTTGA
516	5	21.5351	AGTTGAGTGTACCCTTTACGCAATCTATTTGCCCATCGCT	TAGGGAAGAGAAGGACATATGATAGTTGAGTGTACCCTTTACGCAATCTATTTGCCCATCGCTTTGACTAGTACATGACCACTTGA
517	5	21.5351	ATCTATGTTGGAATATGCCCCCGGGTTTCAACTTTCTCCA	TAGGGAAGAGAAGGACATATGATATCTATGTTGGAATATGCCCCCGGGTTTCAACTTTCTCCATTGACTAGTACATGACCACTTGA
518	5	21.5351	ATGGTGCCATTGATCTTCCTCGCCCTAGTAAACGAAAGTC	TAGGGAAGAGAAGGACATATGATATGGTGCCATTGATCTTCCTCGCCCTAGTAAACGAAAGTCTTGACTAGTACATGACCACTTGA
519	5	21.5351	CACCTACTACATATCCCTTCCATTCTCTCCCTACTGGGCA	TAGGGAAGAGAAGGACATATGATCACCTACTACATATCCCTTCCATTCTCTCCCTACTGGGCATTGACTAGTACATGACCACTTGA
520	5	21.5351	GGATCAAAACTCTAATCATCACCCAAAGGAGCTCTCGCAC	TAGGGAAGAGAAGGACATATGATGGATCAAAACTCTAATCATCACCCAAAGGAGCTCTCGCACTTGACTAGTACATGACCACTTGA
521	5	21.5351	TTAGGAATATCGATTTTCAGTCCCCATCGGATAAACCGCT	TAGGGAAGAGAAGGACATATGATTTAGGAATATCGATTTTCAGTCCCCATCGGATAAACCGCTTTGACTAGTACATGACCACTTGA
522	5	21.5351	CGCGCCTGACACGTCGCCGGCGCCTCCGATGATAACACTG	TAGGGAAGAGAAGGACATATGATCGCGCCTGACACGTCGCCGGCGCCTCCGATGATAACACTGTTGACTAGTACATGACCACTTGA
523	5	21.5351	GTCTGCATAGGTGTTATCCTATCACCTACTTTTATCAGGT	TAGGGAAGAGAAGGACATATGATGTCTGCATAGGTGTTATCCTATCACCTACTTTTATCAGGTTTGACTAGTACATGACCACTTGA
524	5	21.5351	CTCCACCGTTCGAACGCTAGGTACTGCTCGATATGTCTTT	TAGGGAAGAGAAGGACATATGATCTCCACCGTTCGAACGCTAGGTACTGCTCGATATGTCTTTTTGACTAGTACATGACCACTTGA
525	5	21.5351	CGCAGGATCCTGACTCCTTTGCTTTGCAAACAGCCATTCC	TAGGGAAGAGAAGGACATATGATCGCAGGATCCTGACTCCTTTGCTTTGCAAACAGCCATTCCTTGACTAGTACATGACCACTTGA
526	5	21.5351	ATCCATATCCCTGAGAAAATCTACGGTCCACGACCTGCAC	TAGGGAAGAGAAGGACATATGATATCCATATCCCTGAGAAAATCTACGGTCCACGACCTGCACTTGACTAGTACATGACCACTTGA
527	5	21.5351	GGTTGTCCTGGGTCTCCCCCATACGGACACTCTTCAGTCG	TAGGGAAGAGAAGGACATATGATGGTTGTCCTGGGTCTCCCCCATACGGACACTCTTCAGTCGTTGACTAGTACATGACCACTTGA
528	5	21.5351	CTACACGCCACGAAACTTTGTAATTCACTACGGTCTAAGC	TAGGGAAGAGAAGGACATATGATCTACACGCCACGAAACTTTGTAATTCACTACGGTCTAAGCTTGACTAGTACATGACCACTTGA
529	5	21.5351	AAGATAAAATGTATTCTCCCCCTGCATAAGGCAATCCTCG	TAGGGAAGAGAAGGACATATGATAAGATAAAATGTATTCTCCCCCTGCATAAGGCAATCCTCGTTGACTAGTACATGACCACTTGA
530	5	21.5351	TGGTCGATCCAATTCAGAGTTCATACGATGCGCAAGGTCG	TAGGGAAGAGAAGGACATATGATTGGTCGATCCAATTCAGAGTTCATACGATGCGCAAGGTCGTTGACTAGTACATGACCACTTGA
531	5	21.5351	CGTGACTTAGGCTGATTTGACTGACCTTGACTTCGCATTT	TAGGGAAGAGAAGGACATATGATCGTGACTTAGGCTGATTTGACTGACCTTGACTTCGCATTTTTGACTAGTACATGACCACTTGA
532	5	21.5351	TTACGACGCAACCCTCGAGCACACATTTCTTTGCGATAAT	TAGGGAAGAGAAGGACATATGATTTACGACGCAACCCTCGAGCACACATTTCTTTGCGATAATTTGACTAGTACATGACCACTTGA
533	5	21.5351	GTAGACTCGTTATCTGCCTCCATGCGACTCTGAACGCTCC	TAGGGAAGAGAAGGACATATGATGTAGACTCGTTATCTGCCTCCATGCGACTCTGAACGCTCCTTGACTAGTACATGACCACTTGA
534	5	21.5351	TTCACCCACATCTGGAACGCCCACGACAGTGACTGGTATA	TAGGGAAGAGAAGGACATATGATTTCACCCACATCTGGAACGCCCACGACAGTGACTGGTATATTGACTAGTACATGACCACTTGA
535	5	21.5351	GGACCATTATACTCGTAGTTCCTGCTAACTTACCCCTCTA	TAGGGAAGAGAAGGACATATGATGGACCATTATACTCGTAGTTCCTGCTAACTTACCCCTCTATTGACTAGTACATGACCACTTGA
536	5	21.5351	CAAACCCGTTAGTATTTATCTCAGTCGCACGTGAAAAGAA	TAGGGAAGAGAAGGACATATGATCAAACCCGTTAGTATTTATCTCAGTCGCACGTGAAAAGAATTGACTAGTACATGACCACTTGA
537	5	21.5351	GGTAGGGTGGCCCTTTGATTAGCTTTGCGCTTTCATACTT	TAGGGAAGAGAAGGACATATGATGGTAGGGTGGCCCTTTGATTAGCTTTGCGCTTTCATACTTTTGACTAGTACATGACCACTTGA
538	5	21.5351	ACATGCACGACCATGGGATGCCGTATGTTCATGTCATTGT	TAGGGAAGAGAAGGACATATGATACATGCACGACCATGGGATGCCGTATGTTCATGTCATTGTTTGACTAGTACATGACCACTTGA
539	5	21.5351	TTCAGTTTTTTTGGGTATCACTACGGCGATCGTCCTCGAC	TAGGGAAGAGAAGGACATATGATTTCAGTTTTTTTGGGTATCACTACGGCGATCGTCCTCGACTTGACTAGTACATGACCACTTGA
540	5	21.5351	CCTCAACTCGAGAGTCCAGGTCCTCGCAGTAACATTACGT	TAGGGAAGAGAAGGACATATGATCCTCAACTCGAGAGTCCAGGTCCTCGCAGTAACATTACGTTTGACTAGTACATGACCACTTGA
541	5	21.5351	GAATTTAGCTGGTTAACATGCATCTGCAAATTTGGCAGCA	TAGGGAAGAGAAGGACATATGATGAATTTAGCTGGTTAACATGCATCTGCAAATTTGGCAGCATTGACTAGTACATGACCACTTGA
542	5	21.5351	GCCTGCCCCACAGTCACGCACACCTTTCCCGAAAAGCATC	TAGGGAAGAGAAGGACATATGATGCCTGCCCCACAGTCACGCACACCTTTCCCGAAAAGCATCTTGACTAGTACATGACCACTTGA
543	5	21.5351	CTAACAGTAGTACACTAAATAGGTGGTCTCAACCCGAGAA	TAGGGAAGAGAAGGACATATGATCTAACAGTAGTACACTAAATAGGTGGTCTCAACCCGAGAATTGACTAGTACATGACCACTTGA
544	5	21.5351	ACTTGGGAGGCAAACACCAATGCGCCTTACTCCGCCGAATG	TAGGGAAGAGAAGGACATATGATACTTGGGAGGCAAACACCAATGCGCCTTACTCCGCCGAATGTTGACTAGTACATGACCACTTGA
545	5	21.5351	AGCATTATCAACACGGGCCGTATGCCTCCATATCCTTCCC	TAGGGAAGAGAAGGACATATGATAGCATTATCAACACGGGCCGTATGCCTCCATATCCTTCCCTTGACTAGTACATGACCACTTGA
546	5	21.5351	ATTATCCTAGGTGGATTTACTGATTTTGAGTCCTTTCAGA	TAGGGAAGAGAAGGACATATGATATTATCCTAGGTGGATTTACTGATTTTGAGTCCTTTCAGATTGACTAGTACATGACCACTTGA
547	5	21.5351	AGAGGCAAATATTGATACCCGATGACAGCTTCCCAATGATT	TAGGGAAGAGAAGGACATATGATAGAGGCAAATATTGATACCCGATGACAGCTTCCCAATGATTTTGACTAGTACATGACCACTTGA
548	5	21.5351	GTATAAAGCTCTCACCCGTGAACTACTTTCGCTAAAGAGC	TAGGGAAGAGAAGGACATATGATGTATAAAGCTCTCACCCGTGAACTACTTTCGCTAAAGAGCTTGACTAGTACATGACCACTTGA
549	5	21.5351	ATTCAACTGATCTTAACGATGTGCATACTCAATAAGTGTC	TAGGGAAGAGAAGGACATATGATATTCAACTGATCTTAACGATGTGCATACTCAATAAGTGTCTTGACTAGTACATGACCACTTGA
550	5	21.5351	GGTCGATCCTCCGCCCTTGCTACGGGAACTATTGGAGTCG	TAGGGAAGAGAAGGACATATGATGGTCGATCCTCCGCCCTTGCTACGGGAACTATTGGAGTCGTTGACTAGTACATGACCACTTGA
551	5	21.5351	GGAAATTAAAGGTGCTTCGTCTTAGGAGCAACCCCCCAAT	TAGGGAAGAGAAGGACATATGATGGAAATTAAAGGTGCTTCGTCTTAGGAGCAACCCCCCAATTTGACTAGTACATGACCACTTGA
552	5	21.5351	CACATTATAATGTGCCATGGTTTGGTTCTGTTTCGCCTTT	TAGGGAAGAGAAGGACATATGATCACATTATAATGTGCCATGGTTTGGTTCTGTTTCGCCTTTTTGACTAGTACATGACCACTTGA
553	5	21.5351	GCTTATTTTCTCCCCGCAACCTGTTCTACAGTAGTATTGG	TAGGGAAGAGAAGGACATATGATGCTTATTTTCTCCCCGCAACCTGTTCTACAGTAGTATTGGTTGACTAGTACATGACCACTTGA
554	5	21.5351	CTATGTAACCAAAATTCCGTACTAACATCATGCTAGCGTA	TAGGGAAGAGAAGGACATATGATCTATGTAACCAAAATTCCGTACTAACATCATGCTAGCGTATTGACTAGTACATGACCACTTGA
555	5	21.5351	TCCATCACTTCTACTATACAGGTTATGACCTAACCTCC	TAGGGAAGAGAAGGACATATGATTCCATCACTTCTACTATACAGGTTATGACCTAACCTCCTTGACTAGTACATGACCACTTGA
556	5	21.5351	GATTCCTCTTCCACTCTAGCTGTACTTTTTCCCTACGGGT	TAGGGAAGAGAAGGACATATGATGATTCCTCTTCCACTCTAGCTGTACTTTTTCCCTACGGGTTTGACTAGTACATGACCACTTGA
557	5	21.5351	GGACTAATATTACATACCCGGACGGGCGACGTCATTCAAC	TAGGGAAGAGAAGGACATATGATGGACTAATATTACATACCCGGACGGGCGACGTCATTCAACTTGACTAGTACATGACCACTTGA
558	5	21.5351	ACTACGTTCGGTTATCTCGCCCCACTGTCTAACAAACCTT	TAGGGAAGAGAAGGACATATGATACTACGTTCGGTTATCTCGCCCCACTGTCTAACAAACCTTTTGACTAGTACATGACCACTTGA
559	5	21.5351	ACGGTAAATCCAAATTCTGGTTCCTTTACCGTACTAGGCG	TAGGGAAGAGAAGGACATATGATACGGTAAATCCAAATTCTGGTTCCTTTACCGTACTAGGCGTTGACTAGTACATGACCACTTGA
560	5	21.5351	ACTCATACTCATTCGACTACAATATGCCAGAACTTCGTAC	TAGGGAAGAGAAGGACATATGATACTCATACTCATTCGACTACAATATGCCAGAACTTCGTACTTGACTAGTACATGACCACTTGA
561	5	21.5351	AAGTATCACCTCCGTCCTCTAGTCTACCCTGTGCTGTGCA	TAGGGAAGAGAAGGACATATGATAAGTATCACCTCCGTCCTCTAGTCTACCCTGTGCTGTGCATTGACTAGTACATGACCACTTGA
562	5	21.5351	AGTTCCACCTCGTTTTATAGCCTTACGTGGTTAGTTTGCG	TAGGGAAGAGAAGGACATATGATAGTTCCACCTCGTTTTATAGCCTTACGTGGTTAGTTTGCGTTGACTAGTACATGACCACTTGA
563	5	21.5351	CGAAATCCCTCGTCCTTAAATCCTTCCCCTCCGCGGATCC	TAGGGAAGAGAAGGACATATGATCGAAATCCCTCGTCCTTAAATCCTTCCCCTCCGCGGATCCTTGACTAGTACATGACCACTTGA
564	5	21.5351	TAGAATCCGGGAACGTAGCGACGTCTTGTCGAGATCTGGT	TAGGGAAGAGAAGGACATATGATTAGAATCCGGGAACGTAGCGACGTCTTGTCGAGATCTGGTTTGACTAGTACATGACCACTTGA
565	5	21.5351	GCCTCCGGAAAGACTTTAGGTGTGGACACGCAATTGAGAT	TAGGGAAGAGAAGGACATATGATGCCTCCGGAAAGACTTTAGGTGTGGACACGCAATTGAGATTTGACTAGTACATGACCACTTGA
566	5	21.5351	TCGTGGAATCCCGCATCCGGCTGCTTTTCACGAGTGATCA	TAGGGAAGAGAAGGACATATGATTCGTGGAATCCCGCATCCGGCTGCTTTTCACGAGTGATCATTGACTAGTACATGACCACTTGA
567	5	21.5351	GGACCCCTTTCGCTAACGTATTCAGTGGTACCTGACCTCC	TAGGGAAGAGAAGGACATATGATGGACCCCTTTCGCTAACGTATTCAGTGGTACCTGACCTCCTTGACTAGTACATGACCACTTGA
568	5	21.5351	ATGATTGGTGTAGACTAGGCAATACCTACATTGCGTAACT	TAGGGAAGAGAAGGACATATGATATGATTGGTGTAGACTAGGCAATACCTACATTGCGTAACTTTGACTAGTACATGACCACTTGA
569	5	21.5351	CCTCATGTGTGACGACAACTTATAATCACCACATACATTT	TAGGGAAGAGAAGGACATATGATCCTCATGTGTGACGACAACTTATAATCACCACATACATTTTTGACTAGTACATGACCACTTGA
570	5	21.5351	GGTCTGCACCCAAATCCTCACAGGTCGTTTTAACACCGGG	TAGGGAAGAGAAGGACATATGATGGTCTGCACCCAAATCCTCACAGGTCGTTTTAACACCGGGTTGACTAGTACATGACCACTTGA
571	5	21.5351	TCCCACGAAGACAGTAATGTTTAATCGTAAGCTGTACCGA	TAGGGAAGAGAAGGACATATGATTCCCACGAAGACAGTAATGTTTAATCGTAAGCTGTACCGATTGACTAGTACATGACCACTTGA
572	5	21.5351	GCGATTCGATTCTTACTTTAGTTATGTTGTCCGACTTTCT	TAGGGAAGAGAAGGACATATGATGCGATTCGATTCTTACTTTAGTTATGTTGTCCGACTTTCTTTGACTAGTACATGACCACTTGA
573	5	21.5351	GGCGCCTACACCAAGTCTGAATTTAGACACTGACGGCAAT	TAGGGAAGAGAAGGACATATGATGGCGCCTACACCAAGTCTGAATTTAGACACTGACGGCAATTTGACTAGTACATGACCACTTGA
574	5	21.5351	TTTCTGCAGACCTTATGGCCGCAAAATTATTATAGTCCGA	TAGGGAAGAGAAGGACATATGATTTTCTGCAGACCTTATGGCCGCAAAATTATTATAGTCCGATTGACTAGTACATGACCACTTGA
575	5	21.5351	GGTCGTTCTAGTTTGAGTGGATCCTTCTGCTACCACCAAC	TAGGGAAGAGAAGGACATATGATGGTCGTTCTAGTTTGAGTGGATCCTTCTGCTACCACCAACTTGACTAGTACATGACCACTTGA
576	5	21.5351	AGGTGAAAAATAAATCAAAGACGAATCCTCTTTATGTTTA	TAGGGAAGAGAAGGACATATGATAGGTGAAAAATAAATCAAAGACGAATCCTCTTTATGTTTATTGACTAGTACATGACCACTTGA
577	5	21.5351	TAGTCGCCTCACACAACCACCGTTCCCGCAACGAAGATTA	TAGGGAAGAGAAGGACATATGATTAGTCGCCTCACACAACCACCGTTCCCGCAACGAAGATTATTGACTAGTACATGACCACTTGA
578	5	21.5351	TCGCCCGCATCACACCGTTTGCTTTCATACTTTTGGGTAT	TAGGGAAGAGAAGGACATATGATTCGCCCGCATCACACCGTTTGCTTTCATACTTTTGGGTATTTGACTAGTACATGACCACTTGA
579	5	21.5351	TCGAACCTTAACCTTCGGAAGGCACCAGCATCAATTCATT	TAGGGAAGAGAAGGACATATGATTCGAACCTTAACCTTCGGAAGGCACCAGCATCAATTCATTTTGACTAGTACATGACCACTTGA
580	5	21.5351	TCATTGCTTCGCGTTTTGAGTGATATACCTAAGTGTCTTC	TAGGGAAGAGAAGGACATATGATTCATTGCTTCGCGTTTTGAGTGATATACCTAAGTGTCTTCTTGACTAGTACATGACCACTTGA
581	5	21.5351	CTGGCTCATGGTCTGTACATTCGTTGCCGTAGCGACGTAC	TAGGGAAGAGAAGGACATATGATCTGGCTCATGGTCTGTACATTCGTTGCCGTAGCGACGTACTTGACTAGTACATGACCACTTGA
582	5	21.5351	TTCTGCTCAGCGTCCTATCACGCCGCTTAATTTTTTGTGG	TAGGGAAGAGAAGGACATATGATTTCTGCTCAGCGTCCTATCACGCCGCTTAATTTTTTGTGGTTGACTAGTACATGACCACTTGA
583	5	21.5351	ATATCAGTGTTCGCCTTCGTGATCAACTACTTGTCACCCA	TAGGGAAGAGAAGGACATATGATATATCAGTGTTCGCCTTCGTGATCAACTACTTGTCACCCATTGACTAGTACATGACCACTTGA
584	5	21.5351	TACAATGATCCGCCAGCTGCCCTTCTTGACATCCTAGATC	TAGGGAAGAGAAGGACATATGATTACAATGATCCGCCAGCTGCCCTTCTTGACATCCTAGATCTTGACTAGTACATGACCACTTGA
585	5	21.5351	CTGAATAAATCGAAAATAACTTACCTTCCACTCAATCGAT	TAGGGAAGAGAAGGACATATGATCTGAATAAATCGAAAATAACTTACCTTCCACTCAATCGATTTGACTAGTACATGACCACTTGA
586	5	21.5351	CCTACTCTTTCTCTCCCGAACGCTTCGAGGATTCAAAGGT	TAGGGAAGAGAAGGACATATGATCCTACTCTTTCTCTCCCGAACGCTTCGAGGATTCAAAGGTTTGACTAGTACATGACCACTTGA
587	5	21.5351	CATCATAATGATTCAAATCCATTTGGCGACCTACTCATTC	TAGGGAAGAGAAGGACATATGATCATCATAATGATTCAAATCCATTTGGCGACCTACTCATTCTTGACTAGTACATGACCACTTGA
588	5	21.5351	CTTCTTTTGCAACAAATGGCACGTATTAGTGACTTCAATG	TAGGGAAGAGAAGGACATATGATCTTCTTTTGCAACAAATGGCACGTATTAGTGACTTCAATGTTGACTAGTACATGACCACTTGA
589	5	21.5351	CAAGGGCTTTTGTGTGCCTCTATATTCTATTGTGACACGC	TAGGGAAGAGAAGGACATATGATCAAGGGCTTTTGTGTGCCTCTATATTCTATTGTGACACGCTTGACTAGTACATGACCACTTGA
590	5	21.5351	CCATCCTTTCGCGGTCTTACAATTCATTCATATTCAGCTG	TAGGGAAGAGAAGGACATATGATCCATCCTTTCGCGGTCTTACAATTCATTCATATTCAGCTGTTGACTAGTACATGACCACTTGA
591	5	21.5351	CCGGCGAGTCATAGTGTATTTTATGGTAATTCTGTATTAG	TAGGGAAGAGAAGGACATATGATCCGGCGAGTCATAGTGTATTTTATGGTAATTCTGTATTAGTTGACTAGTACATGACCACTTGA
592	5	21.5351	AACGTGTACGTCTGCTATTTGTTAATCTCCAGCCAGGTCC	TAGGGAAGAGAAGGACATATGATAACGTGTACGTCTGCTATTTGTTAATCTCCAGCCAGGTCCTTGACTAGTACATGACCACTTGA
593	5	21.5351	AACAGGGTTACGACTTGCCCAATTTAACCATATCTAATGA	TAGGGAAGAGAAGGACATATGATAACAGGGTTACGACTTGCCCAATTTAACCATATCTAATGATTGACTAGTACATGACCACTTGA
594	5	21.5351	ACTACGTAAATCTACTGGCCATTAAGGTTTTAACACCTAG	TAGGGAAGAGAAGGACATATGATACTACGTAAATCTACTGGCCATTAAGGTTTTAACACCTAGTTGACTAGTACATGACCACTTGA
595	5	21.5351	GTCCTATAACGGGGTTATCACTCTATGTCCTTATCCTTCA	TAGGGAAGAGAAGGACATATGATGTCCTATAACGGGGTTATCACTCTATGTCCTTATCCTTCATTGACTAGTACATGACCACTTGA
596	5	21.5351	CAACTTTCGTAAGGTTCGTTCCGTTCCATACAATCTATAT	TAGGGAAGAGAAGGACATATGATCAACTTTCGTAAGGTTCGTTCCGTTCCATACAATCTATATTTGACTAGTACATGACCACTTGA
597	5	21.5351	ACTACACAAGTTTATCTTGTACGTCCCACAGAAGTCTCGG	TAGGGAAGAGAAGGACATATGATACTACACAAGTTTATCTTGTACGTCCCACAGAAGTCTCGGTTGACTAGTACATGACCACTTGA
598	5	21.5351	CGATTTTTGGAGTCTCGTTCAAGTCGCTTATATGCAACCC	TAGGGAAGAGAAGGACATATGATCGATTTTTGGAGTCTCGTTCAAGTCGCTTATATGCAACCCTTGACTAGTACATGACCACTTGA
599	5	21.5351	TAAAATCTGATCCCTTACGTTGTCATAACTTGTGAGCGCGG	TAGGGAAGAGAAGGACATATGATTAAAATCTGATCCCTTACGTTGTCATAACTTGTGAGCGCGGTTGACTAGTACATGACCACTTGA
600	5	21.5351	CCGGCCGTCTCTAATAGAGTAGTGGTGCGCTAAAGGCGAA	TAGGGAAGAGAAGGACATATGATCCGGCCGTCTCTAATAGAGTAGTGGTGCGCTAAAGGCGAATTGACTAGTACATGACCACTTGA
601	5	21.5351	GTCCCGCCCCCGAAATTTGGTCAGGACCCTATTCTGCCAT	TAGGGAAGAGAAGGACATATGATGTCCCGCCCCCGAAATTTGGTCAGGACCCTATTCTGCCATTTGACTAGTACATGACCACTTGA
602	5	21.5351	GGCACCGGTTAATTTCTTTTGCCTCTCTCTGACCGGACGC	TAGGGAAGAGAAGGACATATGATGGCACCGGTTAATTTCTTTTGCCTCTCTCTGACCGGACGCTTGACTAGTACATGACCACTTGA
603	5	21.5351	CGTCTTCTTTCATCTTGGGCTCATGTTATGTTGCCATCAT	TAGGGAAGAGAAGGACATATGATCGTCTTCTTTCATCTTGGGCTCATGTTATGTTGCCATCATTTGACTAGTACATGACCACTTGA
604	5	21.5351	TTAGCCACCGCAATGTAACAGCTAGTTCGTTTGTTCCGTT	TAGGGAAGAGAAGGACATATGATTTAGCCACCGCAATGTAACAGCTAGTTCGTTTGTTCCGTTTTGACTAGTACATGACCACTTGA
605	5	21.5351	CTCGGGATAGGAAAGTACGCGGACTATCCAAATCGATCGT	TAGGGAAGAGAAGGACATATGATCTCGGGATAGGAAAGTACGCGGACTATCCAAATCGATCGTTTGACTAGTACATGACCACTTGA
606	5	21.5351	CACTCCGACAGCTAAAAAAGGCCCAACAGACGCTTTTTCC	TAGGGAAGAGAAGGACATATGATCACTCCGACAGCTAAAAAAGGCCCAACAGACGCTTTTTCCTTGACTAGTACATGACCACTTGA
607	5	21.5351	TAACCATGATTGCTGAGCTATTTCACCGTACTTATCGTCA	TAGGGAAGAGAAGGACATATGATTAACCATGATTGCTGAGCTATTTCACCGTACTTATCGTCATTGACTAGTACATGACCACTTGA
608	5	21.5351	ACGCAATCGTTCACGACCTACATGTTCCCCGGGTCTGACG	TAGGGAAGAGAAGGACATATGATACGCAATCGTTCACGACCTACATGTTCCCCGGGTCTGACGTTGACTAGTACATGACCACTTGA
609	5	21.5351	ACCTAATTGAAGTCATAAACACACTGAAAATGATTCTCTC	TAGGGAAGAGAAGGACATATGATACCTAATTGAAGTCATAAACACACTGAAAATGATTCTCTCTTGACTAGTACATGACCACTTGA
610	5	21.5351	ATGCGGATCTGACAGCACAGACCACAAACGCTTCGTTGTT	TAGGGAAGAGAAGGACATATGATATGCGGATCTGACAGCACAGACCACAAACGCTTCGTTGTTTTGACTAGTACATGACCACTTGA
611	5	21.5351	AAGCAGTATTATAAGCCCTCGCTCTCGGGACAACTATTTG	TAGGGAAGAGAAGGACATATGATAAGCAGTATTATAAGCCCTCGCTCTCGGGACAACTATTTGTTGACTAGTACATGACCACTTGA
612	5	21.5351	GTTAATAATATGACGGGTAGTCAGTTTCGAATTGGCATGT	TAGGGAAGAGAAGGACATATGATGTTAATAATATGACGGGTAGTCAGTTTCGAATTGGCATGTTTGACTAGTACATGACCACTTGA
613	5	21.5351	AGCTGTCGCATGGCCACATTTTTAGTCATCTACTTCGAGA	TAGGGAAGAGAAGGACATATGATAGCTGTCGCATGGCCACATTTTTAGTCATCTACTTCGAGATTGACTAGTACATGACCACTTGA
614	5	21.5351	TAGGCATCAATTTTGATGACAGCTGCATCATCAAAAGTTT	TAGGGAAGAGAAGGACATATGATTAGGCATCAATTTTGATGACAGCTGCATCATCAAAAGTTTTTGACTAGTACATGACCACTTGA
615	5	21.5351	CTTGAATCACCAGGGCGTGGTCGTATTGATGGCGTAAGAT	TAGGGAAGAGAAGGACATATGATCTTGAATCACCAGGGCGTGGTCGTATTGATGGCGTAAGATTTGACTAGTACATGACCACTTGA
616	5	21.5351	CATTACCTTTGTGACTTTCTCAGTAAATTTCTGTTCCATC	TAGGGAAGAGAAGGACATATGATCATTACCTTTGTGACTTTCTCAGTAAATTTCTGTTCCATCTTGACTAGTACATGACCACTTGA
617	5	21.5351	CTAGAAAAACAATACCACAATTTAGGTTACGAGTATTTTG	TAGGGAAGAGAAGGACATATGATCTAGAAAAACAATACCACAATTTAGGTTACGAGTATTTTGTTGACTAGTACATGACCACTTGA
618	5	21.5351	AGTTGATGGTCAACTCTAGCCTCTACCATATTTTACGTGTC	TAGGGAAGAGAAGGACATATGATAGTTGATGGTCAACTCTAGCCTCTACCATATTTTACGTGTCTTGACTAGTACATGACCACTTGA
619	5	21.5351	GTCTATCCAAGATTTTGGAAAAACACTTCCACCGGTCACC	TAGGGAAGAGAAGGACATATGATGTCTATCCAAGATTTTGGAAAAACACTTCCACCGGTCACCTTGACTAGTACATGACCACTTGA
620	5	21.5351	AACGGGCAAACTCGTACTCCACTTCGGAAAAACGCTTTCC	TAGGGAAGAGAAGGACATATGATAACGGGCAAACTCGTACTCCACTTCGGAAAAACGCTTTCCTTGACTAGTACATGACCACTTGA
621	5	21.5351	TTCTATATCGCGCTTCTTTCACTATGCCTGCAAAAGGTGT	TAGGGAAGAGAAGGACATATGATTTCTATATCGCGCTTCTTTCACTATGCCTGCAAAAGGTGTTTGACTAGTACATGACCACTTGA
622	5	21.5351	TATGTTACTAAATCCCCCTCTATGTAATACGTCAGGTTAT	TAGGGAAGAGAAGGACATATGATTATGTTACTAAATCCCCCTCTATGTAATACGTCAGGTTATTTGACTAGTACATGACCACTTGA
623	5	21.5351	ATATTTAACTGGCCCACGCATCCCGAAGAGGTCTTCATAC	TAGGGAAGAGAAGGACATATGATATATTTAACTGGCCCACGCATCCCGAAGAGGTCTTCATACTTGACTAGTACATGACCACTTGA
624	5	21.5351	GGCACGTAAACGTTGCACCCCATGGCCTAAGTGCGGCGTT	TAGGGAAGAGAAGGACATATGATGGCACGTAAACGTTGCACCCCATGGCCTAAGTGCGGCGTTTTGACTAGTACATGACCACTTGA
625	5	21.5351	CTCATCAGCTAGAACTGCTCCCGACACTCGCATTGACTCC	TAGGGAAGAGAAGGACATATGATCTCATCAGCTAGAACTGCTCCCGACACTCGCATTGACTCCTTGACTAGTACATGACCACTTGA
626	5	21.5351	GCGACCTCAATTGGGGATCCCGAACTTGGCCTCTGAGGGTC	TAGGGAAGAGAAGGACATATGATGCGACCTCAATTGGGGATCCCGAACTTGGCCTCTGAGGGTCTTGACTAGTACATGACCACTTGA
627	5	21.5351	ACCCGATCTAACACTCGAAGATTAAAAGTACGAAAGCGAG	TAGGGAAGAGAAGGACATATGATACCCGATCTAACACTCGAAGATTAAAAGTACGAAAGCGAGTTGACTAGTACATGACCACTTGA
628	5	21.5351	AGCACATAAGTACATTTTCCCCACTGACATGGTTAGACCT	TAGGGAAGAGAAGGACATATGATAGCACATAAGTACATTTTCCCCACTGACATGGTTAGACCTTTGACTAGTACATGACCACTTGA
629	5	21.5351	CATCGCTCCAACCTTCGTTCGTACGAGTTTCTTTCTTCAA	TAGGGAAGAGAAGGACATATGATCATCGCTCCAACCTTCGTTCGTACGAGTTTCTTTCTTCAATTGACTAGTACATGACCACTTGA
630	5	21.5351	TTCTTAAGGTGTCCTAAGATGGTTGGTGTTGTGCGTGCGC	TAGGGAAGAGAAGGACATATGATTTCTTAAGGTGTCCTAAGATGGTTGGTGTTGTGCGTGCGCTTGACTAGTACATGACCACTTGA
631	5	21.5351	CGATCCCTACTTCTTGCGATACAAAGAGGCATTTCTGATA	TAGGGAAGAGAAGGACATATGATCGATCCCTACTTCTTGCGATACAAAGAGGCATTTCTGATATTGACTAGTACATGACCACTTGA
632	5	21.5351	CTGTCAGCCCGGTCATGTGGTAACTTCCATAATTAGCTAC	TAGGGAAGAGAAGGACATATGATCTGTCAGCCCGGTCATGTGGTAACTTCCATAATTAGCTACTTGACTAGTACATGACCACTTGA
633	5	21.5351	CCTCTTGGAACTAGCCAGTCGGCCTTCAGTGCATGCCCCT	TAGGGAAGAGAAGGACATATGATCCTCTTGGAACTAGCCAGTCGGCCTTCAGTGCATGCCCCTTTGACTAGTACATGACCACTTGA
634	5	21.5351	CCCAGTGACGAACTCGCTATTAGGTTCGTATTGCAGTAAG	TAGGGAAGAGAAGGACATATGATCCCAGTGACGAACTCGCTATTAGGTTCGTATTGCAGTAAGTTGACTAGTACATGACCACTTGA
635	5	21.5351	GGCCGCCTCTATTACCCCATCGGTCGGATTTGAGGTAAAC	TAGGGAAGAGAAGGACATATGATGGCCGCCTCTATTACCCCATCGGTCGGATTTGAGGTAAACTTGACTAGTACATGACCACTTGA
636	5	21.5351	TAAAGCCCCCTCAGGATCCTCCCAATTCATCCGCGAGGTG	TAGGGAAGAGAAGGACATATGATTAAAGCCCCCTCAGGATCCTCCCAATTCATCCGCGAGGTGTTGACTAGTACATGACCACTTGA
637	5	21.5351	CGTCAACTCTACTCCACGAGACCATAAGGAAACACCACAA	TAGGGAAGAGAAGGACATATGATCGTCAACTCTACTCCACGAGACCATAAGGAAACACCACAATTGACTAGTACATGACCACTTGA
638	5	21.5351	AAATGTAACATGTTCATGCTCTGGATTGGGATCCCACGCC	TAGGGAAGAGAAGGACATATGATAAATGTAACATGTTCATGCTCTGGATTGGGATCCCACGCCTTGACTAGTACATGACCACTTGA
639	5	21.5351	AAGTGCCACGGCAAGCATCTGCTAAGCCGGATATTTCGGC	TAGGGAAGAGAAGGACATATGATAAGTGCCACGGCAAGCATCTGCTAAGCCGGATATTTCGGCTTGACTAGTACATGACCACTTGA
640	5	21.5351	ACTGGGCTCAGAGCCGGCCCATTTAACTTGGTGCTTTGGA	TAGGGAAGAGAAGGACATATGATACTGGGCTCAGAGCCGGCCCATTTAACTTGGTGCTTTGGATTGACTAGTACATGACCACTTGA
641	5	21.5351	CCTTATACACGCCACGTTGGGGCTTTACACAACCATTGCT	TAGGGAAGAGAAGGACATATGATCCTTATACACGCCACGTTGGGGCTTTACACAACCATTGCTTTGACTAGTACATGACCACTTGA
642	5	21.5351	CATTGTGCCTCTGCAATTTCTCGTTCGCAATTTCAACCTT	TAGGGAAGAGAAGGACATATGATCATTGTGCCTCTGCAATTTCTCGTTCGCAATTTCAACCTTTTGACTAGTACATGACCACTTGA
643	5	21.5351	ATTCCTCACATCCGTAGTGGATGGGTTCTCCTGGTCATCA	TAGGGAAGAGAAGGACATATGATATTCCTCACATCCGTAGTGGATGGGTTCTCCTGGTCATCATTGACTAGTACATGACCACTTGA
644	5	21.5351	ATCATAGGGTCGTCTTAGTCTTGAGCGCGTAGCGAAGAGT	TAGGGAAGAGAAGGACATATGATATCATAGGGTCGTCTTAGTCTTGAGCGCGTAGCGAAGAGTTTGACTAGTACATGACCACTTGA
645	5	21.5351	ACATTTGCTCACCTCTTACGGTCCCTTTGGGAATTGTCGA	TAGGGAAGAGAAGGACATATGATACATTTGCTCACCTCTTACGGTCCCTTTGGGAATTGTCGATTGACTAGTACATGACCACTTGA
646	5	21.5351	CGTTAGGAATTGCGCCCCGGGTCCCCCATTACGACGCTTC	TAGGGAAGAGAAGGACATATGATCGTTAGGAATTGCGCCCCGGGTCCCCCATTACGACGCTTCTTGACTAGTACATGACCACTTGA
647	5	21.5351	GATCTCCTCAGCTCCTATCAAAGGCCCACTCAAACACCGT	TAGGGAAGAGAAGGACATATGATGATCTCCTCAGCTCCTATCAAAGGCCCACTCAAACACCGTTTGACTAGTACATGACCACTTGA
648	5	21.5351	CCGACTTAGATGGAGTATCGCTGAACTTCCTCGCGTGATC	TAGGGAAGAGAAGGACATATGATCCGACTTAGATGGAGTATCGCTGAACTTCCTCGCGTGATCTTGACTAGTACATGACCACTTGA
649	5	21.5351	CTGCGAGAATGCGATTCTAACTATGCATGTATACAGTTAA	TAGGGAAGAGAAGGACATATGATCTGCGAGAATGCGATTCTAACTATGCATGTATACAGTTAATTGACTAGTACATGACCACTTGA
650	5	21.5351	ATATCGTGAATGCGCCTAATCAACCCTATCGTTGTGGTGC	TAGGGAAGAGAAGGACATATGATATATCGTGAATGCGCCTAATCAACCCTATCGTTGTGGTGCTTGACTAGTACATGACCACTTGA
651	5	21.5351	TGTGTTAGCTGCATTCTAAGAGTTCTCGTACGGGCTATGC	TAGGGAAGAGAAGGACATATGATTGTGTTAGCTGCATTCTAAGAGTTCTCGTACGGGCTATGCTTGACTAGTACATGACCACTTGA
652	5	21.5351	GGCTCCCCTCATCGCATAAGTTATATGGTTGTCTATTCAA	TAGGGAAGAGAAGGACATATGATGGCTCCCCTCATCGCATAAGTTATATGGTTGTCTATTCAATTGACTAGTACATGACCACTTGA
653	5	21.5351	ATCGTTCATAACATCATGGTCCCGCACATAGCCGTGAATC	TAGGGAAGAGAAGGACATATGATATCGTTCATAACATCATGGTCCCGCACATAGCCGTGAATCTTGACTAGTACATGACCACTTGA
654	5	21.5351	TTCACAGAAGCATTGAGGTACCTTTGTCCAGACATACAAG	TAGGGAAGAGAAGGACATATGATTTCACAGAAGCATTGAGGTACCTTTGTCCAGACATACAAGTTGACTAGTACATGACCACTTGA
655	5	21.5351	TGGTCCTGGGGTATGTCTCCCCATATCAGTGGAGGATGTA	TAGGGAAGAGAAGGACATATGATTGGTCCTGGGGTATGTCTCCCCATATCAGTGGAGGATGTATTGACTAGTACATGACCACTTGA
656	5	21.5351	CAACGTCTTCAATATACTACGCTATAGGCTGAATTGCGGT	TAGGGAAGAGAAGGACATATGATCAACGTCTTCAATATACTACGCTATAGGCTGAATTGCGGTTTGACTAGTACATGACCACTTGA
657	5	21.5351	GAAACTCCCTTATGGCGAAAAATTACAAATTTGTCATACG	TAGGGAAGAGAAGGACATATGATGAAACTCCCTTATGGCGAAAAATTACAAATTTGTCATACGTTGACTAGTACATGACCACTTGA
658	5	21.5351	TCGACAGTGTCATGTCTTCACCACTCCGGGGGTTTCCTCA	TAGGGAAGAGAAGGACATATGATTCGACAGTGTCATGTCTTCACCACTCCGGGGGTTTCCTCATTGACTAGTACATGACCACTTGA
659	5	21.5351	ACTCTTATTACGTCGTTTAGCACGGACTATCCCTCTACAA	TAGGGAAGAGAAGGACATATGATACTCTTATTACGTCGTTTAGCACGGACTATCCCTCTACAATTGACTAGTACATGACCACTTGA
660	5	21.5351	ACTATAGGTGGCATTTATTAACGGTCCCTATCCCGAAATC	TAGGGAAGAGAAGGACATATGATACTATAGGTGGCATTTATTAACGGTCCCTATCCCGAAATCTTGACTAGTACATGACCACTTGA
661	5	21.5351	CTGGGTTCTAACTCGATCCAGTTTGAGGTAATTTAACGAG	TAGGGAAGAGAAGGACATATGATCTGGGTTCTAACTCGATCCAGTTTGAGGTAATTTAACGAGTTGACTAGTACATGACCACTTGA
662	5	21.5351	TCGTCCACCGTTTGGGCTGCCGGCTCGTGAGATACCATTC	TAGGGAAGAGAAGGACATATGATTCGTCCACCGTTTGGGCTGCCGGCTCGTGAGATACCATTCTTGACTAGTACATGACCACTTGA
663	5	21.5351	TTTCTAATTATAACAATAAGGCTTTGTAGTTTTCACCTTG	TAGGGAAGAGAAGGACATATGATTTTCTAATTATAACAATAAGGCTTTGTAGTTTTCACCTTGTTGACTAGTACATGACCACTTGA
664	5	21.5351	ATCGTTAAGCTAAGACAACACTAGTATGAGCTCTTTAAAA	TAGGGAAGAGAAGGACATATGATATCGTTAAGCTAAGACAACACTAGTATGAGCTCTTTAAAATTGACTAGTACATGACCACTTGA
665	5	21.5351	TTTGTTAAACTAGCCTTCTGAACGCCGTCATCGAGTGTCT	TAGGGAAGAGAAGGACATATGATTTTGTTAAACTAGCCTTCTGAACGCCGTCATCGAGTGTCTTTGACTAGTACATGACCACTTGA
666	5	21.5351	CGTCTAGGTCCAGTTTACACCATCACAGAAACCAAAGGGA	TAGGGAAGAGAAGGACATATGATCGTCTAGGTCCAGTTTACACCATCACAGAAACCAAAGGGATTGACTAGTACATGACCACTTGA
667	5	21.5351	CGGAATCACGCTTAGTCATAACCCATGTCACTCGAAGTTT	TAGGGAAGAGAAGGACATATGATCGGAATCACGCTTAGTCATAACCCATGTCACTCGAAGTTTTTGACTAGTACATGACCACTTGA
668	5	21.5351	CTACATAAGAGCAACTGGGAATATTTAGGAACGACGGAAC	TAGGGAAGAGAAGGACATATGATCTACATAAGAGCAACTGGGAATATTTAGGAACGACGGAACTTGACTAGTACATGACCACTTGA
669	5	21.5351	AGTCCATTAATTTTGGCTGGACCCAACTGCATCAAACCTT	TAGGGAAGAGAAGGACATATGATAGTCCATTAATTTTGGCTGGACCCAACTGCATCAAACCTTTTGACTAGTACATGACCACTTGA
670	5	21.5351	CTGCCCATAGTGCTCTGCAGACGAATGTCCCCCTCCACCA	TAGGGAAGAGAAGGACATATGATCTGCCCATAGTGCTCTGCAGACGAATGTCCCCCTCCACCATTGACTAGTACATGACCACTTGA
671	5	21.5351	TTTTCAGCAGCCCTTACCGTAGAGGGAATAGGGATACACCT	TAGGGAAGAGAAGGACATATGATTTTTCAGCAGCCCTTACCGTAGAGGGAATAGGGATACACCTTTGACTAGTACATGACCACTTGA
672	5	21.5351	GACCACCTCACAGAAGTCCGTGTTCCTGCCGTCTACAAAC	TAGGGAAGAGAAGGACATATGATGACCACCTCACAGAAGTCCGTGTTCCTGCCGTCTACAAACTTGACTAGTACATGACCACTTGA
673	5	21.5351	TTACCTCGCCTCAAGGACAACTCTCAACTGTCCCCACTAT	TAGGGAAGAGAAGGACATATGATTTACCTCGCCTCAAGGACAACTCTCAACTGTCCCCACTATTTGACTAGTACATGACCACTTGA
674	5	21.5351	AAGATTAGCCTACGGAATTAAATTTCAGTGGCATGACAAT	TAGGGAAGAGAAGGACATATGATAAGATTAGCCTACGGAATTAAATTTCAGTGGCATGACAATTTGACTAGTACATGACCACTTGA
675	5	21.5351	AGATACCGGATCTAGCAATGGTTATCCACGTCATAATAGA	TAGGGAAGAGAAGGACATATGATAGATACCGGATCTAGCAATGGTTATCCACGTCATAATAGATTGACTAGTACATGACCACTTGA
676	5	21.5351	ACAATATACCGTTAAACGTCCTGATTCTCATAGCGGTGTA	TAGGGAAGAGAAGGACATATGATACAATATACCGTTAAACGTCCTGATTCTCATAGCGGTGTATTGACTAGTACATGACCACTTGA
677	5	21.5351	TTTCAAAAGGGGCATTTCAAAATTCAGCGCCCGAAACCCT	TAGGGAAGAGAAGGACATATGATTTTCAAAAGGGGCATTTCAAAATTCAGCGCCCGAAACCCTTTGACTAGTACATGACCACTTGA
678	5	21.5351	GGTTATCGCTGGCTTCGTTCTTACATGTGGGACACTATCA	TAGGGAAGAGAAGGACATATGATGGTTATCGCTGGCTTCGTTCTTACATGTGGGACACTATCATTGACTAGTACATGACCACTTGA
679	5	21.5351	ACCATTATAGGCCGTGTTGCATACCGAGGGTCATCACGT	TAGGGAAGAGAAGGACATATGATACCATTATAGGCCGTGTTGCATACCGAGGGTCATCACGTTTGACTAGTACATGACCACTTGA
680	5	21.5351	TGCCGATTAATCTAAAAGGTCATCCGAAATGCGTCTTATC	TAGGGAAGAGAAGGACATATGATTGCCGATTAATCTAAAAGGTCATCCGAAATGCGTCTTATCTTGACTAGTACATGACCACTTGA
681	5	21.5351	GTGAGTACCTCAGATGGTATACGTTTGCCCGGGTCCCCCC	TAGGGAAGAGAAGGACATATGATGTGAGTACCTCAGATGGTATACGTTTGCCCGGGTCCCCCCTTGACTAGTACATGACCACTTGA
682	5	21.5351	TAATTCTATTCAGTATACGGCCCTCCGATGACCGGACTCT	TAGGGAAGAGAAGGACATATGATTAATTCTATTCAGTATACGGCCCTCCGATGACCGGACTCTTTGACTAGTACATGACCACTTGA
683	5	21.5351	TATAAGCGGTACCGAGTCGTCAATTCCTAGCTTTTCAAGC	TAGGGAAGAGAAGGACATATGATTATAAGCGGTACCGAGTCGTCAATTCCTAGCTTTTCAAGCTTGACTAGTACATGACCACTTGA
684	5	21.5351	AGGCTAGCCAACACCTCTAGCCATTGGTAACGAGACTCAT	TAGGGAAGAGAAGGACATATGATAGGCTAGCCAACACCTCTAGCCATTGGTAACGAGACTCATTTGACTAGTACATGACCACTTGA
685	5	21.5351	CTATAATTTCACAACTTTCGAGTAGGACTCCTACTAGCTC	TAGGGAAGAGAAGGACATATGATCTATAATTTCACAACTTTCGAGTAGGACTCCTACTAGCTCTTGACTAGTACATGACCACTTGA
686	5	21.5351	ACGTGTATGAGTTAAGCTTTGAACCATAAAACCTAAGCAA	TAGGGAAGAGAAGGACATATGATACGTGTATGAGTTAAGCTTTGAACCATAAAACCTAAGCAATTGACTAGTACATGACCACTTGA
687	5	21.5351	CAACTTTACCTGTGTTCTCATGGGCGGAAAGTATGCTGGA	TAGGGAAGAGAAGGACATATGATCAACTTTACCTGTGTTCTCATGGGCGGAAAGTATGCTGGATTGACTAGTACATGACCACTTGA
688	5	21.5351	TCATGCTTTGCAGATAGTCCATCATTCGTCCCTCTCAAAT	TAGGGAAGAGAAGGACATATGATTCATGCTTTGCAGATAGTCCATCATTCGTCCCTCTCAAATTTGACTAGTACATGACCACTTGA
689	5	21.5351	AAGTCTGATGGCTCAGGTCACGTTTCACCCCGCTCATGCG	TAGGGAAGAGAAGGACATATGATAAGTCTGATGGCTCAGGTCACGTTTCACCCCGCTCATGCGTTGACTAGTACATGACCACTTGA
690	5	21.5351	GGAAAAAGCGTCTCATGTGCCTACACCTTGCTTCCTCTTC	TAGGGAAGAGAAGGACATATGATGGAAAAAGCGTCTCATGTGCCTACACCTTGCTTCCTCTTCTTGACTAGTACATGACCACTTGA
691	5	21.5351	GCTTATATATTCGTTCTCAGGTGCTATGTGTGTTCCATCG	TAGGGAAGAGAAGGACATATGATGCTTATATATTCGTTCTCAGGTGCTATGTGTGTTCCATCGTTGACTAGTACATGACCACTTGA
692	5	21.5351	CTGCTGGTTATAAGCTGAGCTACCTCTCAAGTACGATCTT	TAGGGAAGAGAAGGACATATGATCTGCTGGTTATAAGCTGAGCTACCTCTCAAGTACGATCTTTTGACTAGTACATGACCACTTGA
693	5	21.5351	TACGTACTCGTTAGAACTGTGTAAATTTCTAGGACTAGCT	TAGGGAAGAGAAGGACATATGATTACGTACTCGTTAGAACTGTGTAAATTTCTAGGACTAGCTTTGACTAGTACATGACCACTTGA
694	5	21.5351	ACAAGTCTAAATTCATATGACAATACCATAGCAGAACGTC	TAGGGAAGAGAAGGACATATGATACAAGTCTAAATTCATATGACAATACCATAGCAGAACGTCTTGACTAGTACATGACCACTTGA
695	5	21.5351	TACCAAGCTCGAATCTGGAGGAGACAACAATAAGGCAAAT	TAGGGAAGAGAAGGACATATGATTACCAAGCTCGAATCTGGAGGAGACAACAATAAGGCAAATTTGACTAGTACATGACCACTTGA
696	5	21.5351	TTTACCAAACAACAAGTTTGCTCAAGATATGGCTTTAACC	TAGGGAAGAGAAGGACATATGATTTTACCAAACAACAAGTTTGCTCAAGATATGGCTTTAACCTTGACTAGTACATGACCACTTGA
697	5	21.5351	GGGCCCGCCTCATGTGCCCTGGAAACCTAGTCTCAGCTTC	TAGGGAAGAGAAGGACATATGATGGGCCCGCCTCATGTGCCCTGGAAACCTAGTCTCAGCTTCTTGACTAGTACATGACCACTTGA
698	5	21.5351	TACCTACTATATAATCGACTAAGTTGTCTCAGATCATCAG	TAGGGAAGAGAAGGACATATGATTACCTACTATATAATCGACTAAGTTGTCTCAGATCATCAGTTGACTAGTACATGACCACTTGA
699	5	21.5351	CATCTATGTTACAATCTCTTCTGACACGAACTCCCACAAT	TAGGGAAGAGAAGGACATATGATCATCTATGTTACAATCTCTTCTGACACGAACTCCCACAATTTGACTAGTACATGACCACTTGA
700	5	21.5351	GGAACAGGTGCCCTTTACATGCCTTTGGGTCAGAGGTTAG	TAGGGAAGAGAAGGACATATGATGGAACAGGTGCCCTTTACATGCCTTTGGGTCAGAGGTTAGTTGACTAGTACATGACCACTTGA
701	5	21.5351	TCTTCGATAATATATTCCTAGCTCCAGTCATATCATACAA	TAGGGAAGAGAAGGACATATGATTCTTCGATAATATATTCCTAGCTCCAGTCATATCATACAATTGACTAGTACATGACCACTTGA
702	5	21.5351	AGAAGTTGATTTCATCTTAAGCATGATCCACCCCTGGAGG	TAGGGAAGAGAAGGACATATGATAGAAGTTGATTTCATCTTAAGCATGATCCACCCCTGGAGGTTGACTAGTACATGACCACTTGA
703	5	21.5351	GCCGCGACGTTGCACGTCACGTATCAGCCATGTCTACACA	TAGGGAAGAGAAGGACATATGATGCCGCGACGTTGCACGTCACGTATCAGCCATGTCTACACATTGACTAGTACATGACCACTTGA
704	5	21.5351	ACTGCAGACGCTTAAATTCTCGGAGATACCTCCAAATTTA	TAGGGAAGAGAAGGACATATGATACTGCAGACGCTTAAATTCTCGGAGATACCTCCAAATTTATTGACTAGTACATGACCACTTGA
705	5	21.5351	GCCTAAGTCTTGGACCACAGTATATCTTGTGCACCCTTGC	TAGGGAAGAGAAGGACATATGATGCCTAAGTCTTGGACCACAGTATATCTTGTGCACCCTTGCTTGACTAGTACATGACCACTTGA
706	5	21.5351	ATGTTTTTAAGTTACGCTTACACTCAGGACCTTAACAACA	TAGGGAAGAGAAGGACATATGATATGTTTTTAAGTTACGCTTACACTCAGGACCTTAACAACATTGACTAGTACATGACCACTTGA
707	5	21.5351	GGCTAATCCCGACTCAGCGGACTCAAACCTCAAGCTACCA	TAGGGAAGAGAAGGACATATGATGGCTAATCCCGACTCAGCGGACTCAAACCTCAAGCTACCATTGACTAGTACATGACCACTTGA
708	5	21.5351	TTCCGCACTCCGTTTTAAACGCCTATTGGGTCTGGTTAAT	TAGGGAAGAGAAGGACATATGATTTCCGCACTCCGTTTTAAACGCCTATTGGGTCTGGTTAATTTGACTAGTACATGACCACTTGA
709	5	21.5351	AGTTGGAGAACCACTTTCTCTTCGAGGCAATCCCATCCTG	TAGGGAAGAGAAGGACATATGATAGTTGGAGAACCACTTTCTCTTCGAGGCAATCCCATCCTGTTGACTAGTACATGACCACTTGA
710	5	21.5351	TGGAAACCTTTAATGCTATACTGGTGCACCTACATTTAGG	TAGGGAAGAGAAGGACATATGATTGGAAACCTTTAATGCTATACTGGTGCACCTACATTTAGGTTGACTAGTACATGACCACTTGA
711	5	21.5351	CCCCCCGCAGATAGCCAATTCTTGGAATCTCCGGAGACTT	TAGGGAAGAGAAGGACATATGATCCCCCCGCAGATAGCCAATTCTTGGAATCTCCGGAGACTTTTGACTAGTACATGACCACTTGA
712	5	21.5351	ATTAAGCTATCATTACAATATAATCCGGCCTCACACACTT	TAGGGAAGAGAAGGACATATGATATTAAGCTATCATTACAATATAATCCGGCCTCACACACTTTTGACTAGTACATGACCACTTGA
713	5	21.5351	GTACTTGTACGTCAAGAATCAGGCCATGTCCACTATATAAC	TAGGGAAGAGAAGGACATATGATGTACTTGTACGTCAAGAATCAGGCCATGTCCACTATATAACTTGACTAGTACATGACCACTTGA
714	5	21.5351	GGGAAACGTCATCTTTTCACTCCTGCGAGCAGAGGCGAAA	TAGGGAAGAGAAGGACATATGATGGGAAACGTCATCTTTTCACTCCTGCGAGCAGAGGCGAAATTGACTAGTACATGACCACTTGA
715	5	21.5351	GGTTCTCCCAACCATCCGTGTGGGTAGTTTAGGCTCATTA	TAGGGAAGAGAAGGACATATGATGGTTCTCCCAACCATCCGTGTGGGTAGTTTAGGCTCATTATTGACTAGTACATGACCACTTGA
716	5	21.5351	ACTGGTCTAATTGTAAACCTGCGTCACCAAGAGCAGAGCC	TAGGGAAGAGAAGGACATATGATACTGGTCTAATTGTAAACCTGCGTCACCAAGAGCAGAGCCTTGACTAGTACATGACCACTTGA
717	5	21.5351	ATCTGTATTCATTCCTAATGCATAAGTACTACTAACGTCA	TAGGGAAGAGAAGGACATATGATATCTGTATTCATTCCTAATGCATAAGTACTACTAACGTCATTGACTAGTACATGACCACTTGA
718	5	21.5351	ATACTGGTTCCGAAACTTACCCAGGAGCTCTGAACGTCAG	TAGGGAAGAGAAGGACATATGATATACTGGTTCCGAAACTTACCCAGGAGCTCTGAACGTCAGTTGACTAGTACATGACCACTTGA
719	5	21.5351	CCCACGGGACCTCTTAATTTCTTACCGGCTGCCCAAGTTC	TAGGGAAGAGAAGGACATATGATCCCACGGGACCTCTTAATTTCTTACCGGCTGCCCAAGTTCTTGACTAGTACATGACCACTTGA
720	5	21.5351	GAGTCACGTCCCGTGTCGAGTCGTACCACCCTCAACCTTT	TAGGGAAGAGAAGGACATATGATGAGTCACGTCCCGTGTCGAGTCGTACCACCCTCAACCTTTTTGACTAGTACATGACCACTTGA
721	5	21.5351	TATACACCTACCACACAGCTTACACTGTGTCCCCGGGCAA	TAGGGAAGAGAAGGACATATGATTATACACCTACCACACAGCTTACACTGTGTCCCCGGGCAATTGACTAGTACATGACCACTTGA
722	5	21.5351	AGGCAGTGTGGTAGCAGAGTACCCTTTATATAATCCTATG	TAGGGAAGAGAAGGACATATGATAGGCAGTGTGGTAGCAGAGTACCCTTTATATAATCCTATGTTGACTAGTACATGACCACTTGA
723	5	21.5351	ACCATGTTTTGGATACGGTCCGAAGATGATCTCTTGCACA	TAGGGAAGAGAAGGACATATGATACCATGTTTTGGATACGGTCCGAAGATGATCTCTTGCACATTGACTAGTACATGACCACTTGA
724	5	21.5351	TCATACGTTTCGTAGTATTGAGGTCAAAATGAGATGAACT	TAGGGAAGAGAAGGACATATGATTCATACGTTTCGTAGTATTGAGGTCAAAATGAGATGAACTTTGACTAGTACATGACCACTTGA
725	5	21.5351	CCTCGATCCCGAGAGTTACGTCTAGTCGTCAGTACGGATT	TAGGGAAGAGAAGGACATATGATCCTCGATCCCGAGAGTTACGTCTAGTCGTCAGTACGGATTTTGACTAGTACATGACCACTTGA
726	5	21.5351	TACTGCTGGTATCCGAAGCATAACCTAGTCATCATTTCCC	TAGGGAAGAGAAGGACATATGATTACTGCTGGTATCCGAAGCATAACCTAGTCATCATTTCCCTTGACTAGTACATGACCACTTGA
727	5	21.5351	AATTACGCGGGTCCGGGAAGTCGTTCTCGATCGTGATCAT	TAGGGAAGAGAAGGACATATGATAATTACGCGGGTCCGGGAAGTCGTTCTCGATCGTGATCATTTGACTAGTACATGACCACTTGA
728	5	21.5351	TTAGCACACAAGAGACCTCAATGAACCTGCATATCGTGCC	TAGGGAAGAGAAGGACATATGATTTAGCACACAAGAGACCTCAATGAACCTGCATATCGTGCCTTGACTAGTACATGACCACTTGA
729	5	21.5351	AGTAGTTTCGCTCGGCTACTCAATAGCTGGCTGTTCCACT	TAGGGAAGAGAAGGACATATGATAGTAGTTTCGCTCGGCTACTCAATAGCTGGCTGTTCCACTTTGACTAGTACATGACCACTTGA
730	5	21.5351	ATTCAGCATACGCACTATTGCTCGAAATATCGTTGATATA	TAGGGAAGAGAAGGACATATGATATTCAGCATACGCACTATTGCTCGAAATATCGTTGATATATTGACTAGTACATGACCACTTGA
731	5	21.5351	CTTAAGTTAATTGCCAAGCTATAGTCAATGTGTAGTTAGGC	TAGGGAAGAGAAGGACATATGATCTTAAGTTAATTGCCAAGCTATAGTCAATGTGTAGTTAGGCTTGACTAGTACATGACCACTTGA
732	5	21.5351	CAAACTATGTTGGCCCTAGCGGTAAGCGCTCCTAGGTGCT	TAGGGAAGAGAAGGACATATGATCAAACTATGTTGGCCCTAGCGGTAAGCGCTCCTAGGTGCTTTGACTAGTACATGACCACTTGA
733	5	21.5351	TATTTAACAGCTGACCTTAAAAGCGGTCATTTCGACTTTG	TAGGGAAGAGAAGGACATATGATTATTTAACAGCTGACCTTAAAAGCGGTCATTTCGACTTTGTTGACTAGTACATGACCACTTGA
734	5	21.5351	CATTTTAATGTATTTCTTTGCACGCCTCCGCAGTTGGGGT	TAGGGAAGAGAAGGACATATGATCATTTTAATGTATTTCTTTGCACGCCTCCGCAGTTGGGGTTTGACTAGTACATGACCACTTGA
735	5	21.5351	CATCGTAAGGGTAAGACTACAAAGCACTGTACTGCTCATC	TAGGGAAGAGAAGGACATATGATCATCGTAAGGGTAAGACTACAAAGCACTGTACTGCTCATCTTGACTAGTACATGACCACTTGA
736	5	21.5351	CCTAGAACGCAACCTGTAGCGTAGCTCTCTATTTTGTGCC	TAGGGAAGAGAAGGACATATGATCCTAGAACGCAACCTGTAGCGTAGCTCTCTATTTTGTGCCTTGACTAGTACATGACCACTTGA
737	5	21.5351	CCTTACGTATCGGTCACAGTTACGGCAAAAACCCCTAATT	TAGGGAAGAGAAGGACATATGATCCTTACGTATCGGTCACAGTTACGGCAAAAACCCCTAATTTTGACTAGTACATGACCACTTGA
738	5	21.5351	AACCTATAGAGACCGTATTAAATTAGATCCCTAAGCTTCC	TAGGGAAGAGAAGGACATATGATAACCTATAGAGACCGTATTAAATTAGATCCCTAAGCTTCCTTGACTAGTACATGACCACTTGA
739	5	21.5351	CAACGGACCTGTGCCATCTGCAGCCGGCACAATGATTACA	TAGGGAAGAGAAGGACATATGATCAACGGACCTGTGCCATCTGCAGCCGGCACAATGATTACATTGACTAGTACATGACCACTTGA
740	5	21.5351	GAGATAATATTAGTTACTAGCCCTTTTACCATCGACTATT	TAGGGAAGAGAAGGACATATGATGAGATAATATTAGTTACTAGCCCTTTTACCATCGACTATTTTGACTAGTACATGACCACTTGA
741	5	21.5351	TGTGTGGTTATATGTTTGTCGAATGTTCTCGTCAATCCTA	TAGGGAAGAGAAGGACATATGATTGTGTGGTTATATGTTTGTCGAATGTTCTCGTCAATCCTATTGACTAGTACATGACCACTTGA
742	5	21.5351	TCGTATGATGGTGCTCAAGTGCCTTGAAATTGCAACAACA	TAGGGAAGAGAAGGACATATGATTCGTATGATGGTGCTCAAGTGCCTTGAAATTGCAACAACATTGACTAGTACATGACCACTTGA
743	5	21.5351	TCACCTATGACCCTCCTGCCACCCGAATGGTACTCAATCC	TAGGGAAGAGAAGGACATATGATTCACCTATGACCCTCCTGCCACCCGAATGGTACTCAATCCTTGACTAGTACATGACCACTTGA
744	5	21.5351	AGACCAACATCCGCCCTCAGAGTCCATAGACTGAGACTCT	TAGGGAAGAGAAGGACATATGATAGACCAACATCCGCCCTCAGAGTCCATAGACTGAGACTCTTTGACTAGTACATGACCACTTGA
745	5	21.5351	CGATATGCTGGTCATTGCTCAGGCGTAAAGCAAAATTGTC	TAGGGAAGAGAAGGACATATGATCGATATGCTGGTCATTGCTCAGGCGTAAAGCAAAATTGTCTTGACTAGTACATGACCACTTGA
746	5	21.5351	CGAGGCAAGGTACTACTCCCGGTTAGGCATCCAACTTCAA	TAGGGAAGAGAAGGACATATGATCGAGGCAAGGTACTACTCCCGGTTAGGCATCCAACTTCAATTGACTAGTACATGACCACTTGA
747	5	21.5351	TACTGACTAGGTTCCTAAATACGTTGAGAGAGTGTTACTA	TAGGGAAGAGAAGGACATATGATTACTGACTAGGTTCCTAAATACGTTGAGAGAGTGTTACTATTGACTAGTACATGACCACTTGA
748	5	21.5351	AGCCCGCAGTCATCGTAATAGGCTAAGCCCATATATGTAC	TAGGGAAGAGAAGGACATATGATAGCCCGCAGTCATCGTAATAGGCTAAGCCCATATATGTACTTGACTAGTACATGACCACTTGA
749	5	21.5351	CCTATGATATTAAGTTTGTCACTTCGGCACTCTGGTGAAC	TAGGGAAGAGAAGGACATATGATCCTATGATATTAAGTTTGTCACTTCGGCACTCTGGTGAACTTGACTAGTACATGACCACTTGA
750	5	21.5351	ACCGCACACAAGAAACACCATACTGTAATTACAATGACAA	TAGGGAAGAGAAGGACATATGATACCGCACACAAGAAACACCATACTGTAATTACAATGACAATTGACTAGTACATGACCACTTGA
751	5	21.5351	CGTACGCTTCTACTGTCCTACAGTTGGTGACAAGCCGATC	TAGGGAAGAGAAGGACATATGATCGTACGCTTCTACTGTCCTACAGTTGGTGACAAGCCGATCTTGACTAGTACATGACCACTTGA
752	5	21.5351	CGATACATTGACACTCTCCCCACAAAAGACGTATTGGACT	TAGGGAAGAGAAGGACATATGATCGATACATTGACACTCTCCCCACAAAAGACGTATTGGACTTTGACTAGTACATGACCACTTGA
753	5	21.5351	TGATGAACAGGATCAATTTCCGCATCCTTCCCGACCCACT	TAGGGAAGAGAAGGACATATGATTGATGAACAGGATCAATTTCCGCATCCTTCCCGACCCACTTTGACTAGTACATGACCACTTGA
754	5	21.5351	CAGTCGAAGCAAGGAACTAAACCTTAGTTCTCTGTGCTCG	TAGGGAAGAGAAGGACATATGATCAGTCGAAGCAAGGAACTAAACCTTAGTTCTCTGTGCTCGTTGACTAGTACATGACCACTTGA
755	5	21.5351	CATTGTTTCTGTTAGGTCTTTCCCTGATTTAGAAGAGTCT	TAGGGAAGAGAAGGACATATGATCATTGTTTCTGTTAGGTCTTTCCCTGATTTAGAAGAGTCTTTGACTAGTACATGACCACTTGA
756	5	21.5351	CAGTTCAAACTCCTCCGTCAGTCTGCTGGGCATGATCGCT	TAGGGAAGAGAAGGACATATGATCAGTTCAAACTCCTCCGTCAGTCTGCTGGGCATGATCGCTTTGACTAGTACATGACCACTTGA
757	5	21.5351	TATGTCTGGTATTGGATACCTAGTGTTTTTGGAACCTATA	TAGGGAAGAGAAGGACATATGATTATGTCTGGTATTGGATACCTAGTGTTTTTGGAACCTATATTGACTAGTACATGACCACTTGA
758	5	21.5351	CCATCTATCTCCATTGTGTCCCAAGCACAACGTAACCAAG	TAGGGAAGAGAAGGACATATGATCCATCTATCTCCATTGTGTCCCAAGCACAACGTAACCAAGTTGACTAGTACATGACCACTTGA
759	5	21.5351	GAGTCTAAAGGGCGTATTACGCGCCGCACTACGTATCGCA	TAGGGAAGAGAAGGACATATGATGAGTCTAAAGGGCGTATTACGCGCCGCACTACGTATCGCATTGACTAGTACATGACCACTTGA
760	5	21.5351	CGGGACCTTGGTCCATCTATGCCTGCAAAGTGATTCATTC	TAGGGAAGAGAAGGACATATGATCGGGACCTTGGTCCATCTATGCCTGCAAAGTGATTCATTCTTGACTAGTACATGACCACTTGA
761	5	21.5351	TACTAAGAGCCTGAACTGTACGTATCCGTTTTTGCATCCA	TAGGGAAGAGAAGGACATATGATTACTAAGAGCCTGAACTGTACGTATCCGTTTTTGCATCCATTGACTAGTACATGACCACTTGA
762	5	21.5351	GGTCGGCCGCGTGAAGCAATATCACCGGTACGTTTGTACA	TAGGGAAGAGAAGGACATATGATGGTCGGCCGCGTGAAGCAATATCACCGGTACGTTTGTACATTGACTAGTACATGACCACTTGA
763	5	21.5351	GACTATATTGGCGACAAATCTGAGTCACGTCAACGGACCA	TAGGGAAGAGAAGGACATATGATGACTATATTGGCGACAAATCTGAGTCACGTCAACGGACCATTGACTAGTACATGACCACTTGA
764	5	21.5351	CACATCTCTGACGCGCGATGAAACACCCTCTTCTATCCCA	TAGGGAAGAGAAGGACATATGATCACATCTCTGACGCGCGATGAAACACCCTCTTCTATCCCATTGACTAGTACATGACCACTTGA
765	5	21.5351	TGCCTCCTGAGCCCAACACTGTAAGCCTCGACAAGGTGC	TAGGGAAGAGAAGGACATATGATTGCCTCCTGAGCCCAACACTGTAAGCCTCGACAAGGTGCTTGACTAGTACATGACCACTTGA
766	5	21.5351	TTCCACATTTGCCGTTCAGTCTGCGTTCAAGGAAGAGACC	TAGGGAAGAGAAGGACATATGATTTCCACATTTGCCGTTCAGTCTGCGTTCAAGGAAGAGACCTTGACTAGTACATGACCACTTGA
767	5	21.5351	TCATCGTCTACTCACACTTAACTAAGTTAGGTTCCCGTCA	TAGGGAAGAGAAGGACATATGATTCATCGTCTACTCACACTTAACTAAGTTAGGTTCCCGTCATTGACTAGTACATGACCACTTGA
768	5	21.5351	GGGCAACATTTTTTACCATCCATTGCACATGTCCCCAGCT	TAGGGAAGAGAAGGACATATGATGGGCAACATTTTTTACCATCCATTGCACATGTCCCCAGCTTTGACTAGTACATGACCACTTGA
769	5	21.5351	ATCTATGTTCAGAACCTACCAAAACTTTAATCTTGTGGCT	TAGGGAAGAGAAGGACATATGATATCTATGTTCAGAACCTACCAAAACTTTAATCTTGTGGCTTTGACTAGTACATGACCACTTGA
770	5	21.5351	TAACATTCCTTGTGCAGATGCATCTCTCTTACCCACCGCC	TAGGGAAGAGAAGGACATATGATTAACATTCCTTGTGCAGATGCATCTCTCTTACCCACCGCCTTGACTAGTACATGACCACTTGA
771	5	21.5351	CAGCCGCACTCTTCCTCCAATGTAAGTGGATTCCTTATAT	TAGGGAAGAGAAGGACATATGATCAGCCGCACTCTTCCTCCAATGTAAGTGGATTCCTTATATTTGACTAGTACATGACCACTTGA
772	5	21.5351	TCTATCAATCGTTAGTAAACGTTCTGCGTGCTACCTTGTG	TAGGGAAGAGAAGGACATATGATTCTATCAATCGTTAGTAAACGTTCTGCGTGCTACCTTGTGTTGACTAGTACATGACCACTTGA
773	5	21.5351	CCATTCACAGTACAGATGGTTGTAATGCCAAAGTCTAGTAA	TAGGGAAGAGAAGGACATATGATCCATTCACAGTACAGATGGTTGTAATGCCAAAGTCTAGTAATTGACTAGTACATGACCACTTGA
774	5	21.5351	CCTAATCCGCTTCATGTGTCACATCAACCCTTCGTTGCTA	TAGGGAAGAGAAGGACATATGATCCTAATCCGCTTCATGTGTCACATCAACCCTTCGTTGCTATTGACTAGTACATGACCACTTGA
775	5	21.5351	CAATCGCGAGTCCTGCAGTATTCTATATCCATGCGGGCAT	TAGGGAAGAGAAGGACATATGATCAATCGCGAGTCCTGCAGTATTCTATATCCATGCGGGCATTTGACTAGTACATGACCACTTGA
776	5	21.5351	TAGACGTCAGACACGCATGTCACGTCCTCCACGTGGACAA	TAGGGAAGAGAAGGACATATGATTAGACGTCAGACACGCATGTCACGTCCTCCACGTGGACAATTGACTAGTACATGACCACTTGA
777	5	21.5351	GGTCCATACGCGGCAGGTCCGCTATGCCATATAAAGCACCT	TAGGGAAGAGAAGGACATATGATGGTCCATACGCGGCAGGTCCGCTATGCCATATAAAGCACCTTTGACTAGTACATGACCACTTGA
778	5	21.5351	AATCTCACGTTTGTCCCCATACGAGGTATTGATAAATGCC	TAGGGAAGAGAAGGACATATGATAATCTCACGTTTGTCCCCATACGAGGTATTGATAAATGCCTTGACTAGTACATGACCACTTGA
779	5	21.5351	CCGGCCGAAGTTCCGGAGCCGATGGTTGGAGATCCTCCAA	TAGGGAAGAGAAGGACATATGATCCGGCCGAAGTTCCGGAGCCGATGGTTGGAGATCCTCCAATTGACTAGTACATGACCACTTGA
780	5	21.5351	CCGGATATCTATGACGATTCAACCTGAGTTGACTCACGGA	TAGGGAAGAGAAGGACATATGATCCGGATATCTATGACGATTCAACCTGAGTTGACTCACGGATTGACTAGTACATGACCACTTGA
781	5	21.5351	CATAGCTCCGCACCTTAGGGACTGTTACACCACTACTGAC	TAGGGAAGAGAAGGACATATGATCATAGCTCCGCACCTTAGGGACTGTTACACCACTACTGACTTGACTAGTACATGACCACTTGA
782	5	21.5351	GTTGTGACTTCCTTATTGTCCCAGCCCAGAAAAGACCCGC	TAGGGAAGAGAAGGACATATGATGTTGTGACTTCCTTATTGTCCCAGCCCAGAAAAGACCCGCTTGACTAGTACATGACCACTTGA
783	5	21.5351	ATTTTACGATCTAGCATCGCGGTTTCTGATTGGTGCACTC	TAGGGAAGAGAAGGACATATGATATTTTACGATCTAGCATCGCGGTTTCTGATTGGTGCACTCTTGACTAGTACATGACCACTTGA
784	5	21.5351	TATGATCATTCTTATGGACTATTTATCACCCTCAATCTG	TAGGGAAGAGAAGGACATATGATTATGATCATTCTTATGGACTATTTATCACCCTCAATCTGTTGACTAGTACATGACCACTTGA
785	5	21.5351	CGGGATCTCATCGTCGACCCATTCACTCGCAGGACGTGCT	TAGGGAAGAGAAGGACATATGATCGGGATCTCATCGTCGACCCATTCACTCGCAGGACGTGCTTTGACTAGTACATGACCACTTGA
786	5	21.5351	AATGTCGAACCCAAGTTTATCCGAGTGGTGTGCGATACAC	TAGGGAAGAGAAGGACATATGATAATGTCGAACCCAAGTTTATCCGAGTGGTGTGCGATACACTTGACTAGTACATGACCACTTGA
787	5	21.5351	GGCTCTCATTTATGTAAGGATCCTAACACGACCCACCAAC	TAGGGAAGAGAAGGACATATGATGGCTCTCATTTATGTAAGGATCCTAACACGACCCACCAACTTGACTAGTACATGACCACTTGA
788	5	21.5351	CCACCCCAGAAGTGCAACATATCCTCAAAAGAGGGCTTCA	TAGGGAAGAGAAGGACATATGATCCACCCCAGAAGTGCAACATATCCTCAAAAGAGGGCTTCATTGACTAGTACATGACCACTTGA
789	5	21.5351	TATGTCAAAGGGTAGTTACTATCCGCATTTATCATAAGGT	TAGGGAAGAGAAGGACATATGATTATGTCAAAGGGTAGTTACTATCCGCATTTATCATAAGGTTTGACTAGTACATGACCACTTGA
790	5	21.5351	CTTGTTCTAAATAAGACTAATCGGTATACTCTCAAGGCCC	TAGGGAAGAGAAGGACATATGATCTTGTTCTAAATAAGACTAATCGGTATACTCTCAAGGCCCTTGACTAGTACATGACCACTTGA
791	5	21.5351	TGTGGTAAACCTCTCACTAAGTATGTGGTTCATGTGCGGCC	TAGGGAAGAGAAGGACATATGATTGTGGTAAACCTCTCACTAAGTATGTGGTTCATGTGCGGCCTTGACTAGTACATGACCACTTGA
792	5	21.5351	CCTAACTCGCTCTGCATGTATTCCAGCGTCACCTTCCTGC	TAGGGAAGAGAAGGACATATGATCCTAACTCGCTCTGCATGTATTCCAGCGTCACCTTCCTGCTTGACTAGTACATGACCACTTGA
793	5	21.5351	CCCGCCTATCCCACATAAGTAGCACCTCGCGGAAGTTAACT	TAGGGAAGAGAAGGACATATGATCCCGCCTATCCCACATAAGTAGCACCTCGCGGAAGTTAACTTTGACTAGTACATGACCACTTGA
794	5	21.5351	CTGCGCACTAGGCACATTATGTGAGTACCTGTTCCTTAGA	TAGGGAAGAGAAGGACATATGATCTGCGCACTAGGCACATTATGTGAGTACCTGTTCCTTAGATTGACTAGTACATGACCACTTGA
795	5	21.5351	CCAATTTTACCTCCAGAACTACACAGGTCATTTACTCATC	TAGGGAAGAGAAGGACATATGATCCAATTTTACCTCCAGAACTACACAGGTCATTTACTCATCTTGACTAGTACATGACCACTTGA
796	5	21.5351	CGATAGGCACCACATAGGCTTCTGGGTTGGTAACGAACCT	TAGGGAAGAGAAGGACATATGATCGATAGGCACCACATAGGCTTCTGGGTTGGTAACGAACCTTTGACTAGTACATGACCACTTGA
797	5	21.5351	CATGGTACATTGATGGACAGTAAGGTCATTGCCCATAACA	TAGGGAAGAGAAGGACATATGATCATGGTACATTGATGGACAGTAAGGTCATTGCCCATAACATTGACTAGTACATGACCACTTGA
798	5	21.5351	CTAGGGCCTGCCTCATGCAACACAAGTGGTCCATTCATCA	TAGGGAAGAGAAGGACATATGATCTAGGGCCTGCCTCATGCAACACAAGTGGTCCATTCATCATTGACTAGTACATGACCACTTGA
799	5	21.5351	TCAAATTTAGTCCTTCGCAGCCCGCGTCGCTCTCCCTAAC	TAGGGAAGAGAAGGACATATGATTCAAATTTAGTCCTTCGCAGCCCGCGTCGCTCTCCCTAACTTGACTAGTACATGACCACTTGA
800	5	21.5351	GTCTATAGTTAGTGGCCTCATCCCTGGCACATAAGTCCCA	TAGGGAAGAGAAGGACATATGATGTCTATAGTTAGTGGCCTCATCCCTGGCACATAAGTCCCATTGACTAGTACATGACCACTTGA
801	5	21.5351	TCCCGCCAAGCTTCACGTGGTTTCTCCACGAAAAAATTGC	TAGGGAAGAGAAGGACATATGATTCCCGCCAAGCTTCACGTGGTTTCTCCACGAAAAAATTGCTTGACTAGTACATGACCACTTGA
802	5	21.5351	GACAGCTCCCTTCAGTTATGATCGTTAGCGCACCAAGCTC	TAGGGAAGAGAAGGACATATGATGACAGCTCCCTTCAGTTATGATCGTTAGCGCACCAAGCTCTTGACTAGTACATGACCACTTGA
803	5	21.5351	GATTCCCTCGGTTCTGTCTACCTCCTGTCACGAGTATTGA	TAGGGAAGAGAAGGACATATGATGATTCCCTCGGTTCTGTCTACCTCCTGTCACGAGTATTGATTGACTAGTACATGACCACTTGA
804	5	21.5351	TCTGTGCACTCCGTAGCGGCTCATCCCCACGCGTATCGCC	TAGGGAAGAGAAGGACATATGATTCTGTGCACTCCGTAGCGGCTCATCCCCACGCGTATCGCCTTGACTAGTACATGACCACTTGA
805	5	21.5351	GCGCCTTCATAGTGGAACTACTTCTTAAGCAGATTGGCGT	TAGGGAAGAGAAGGACATATGATGCGCCTTCATAGTGGAACTACTTCTTAAGCAGATTGGCGTTTGACTAGTACATGACCACTTGA
806	5	21.5351	GTTCGTACGTACTAATACGCTGATCACGGGTCCAGCAAAC	TAGGGAAGAGAAGGACATATGATGTTCGTACGTACTAATACGCTGATCACGGGTCCAGCAAACTTGACTAGTACATGACCACTTGA
807	5	21.5351	TGGGCCTATCATCAACTGAAGGTGCTGAAAGTCGCGTCCT	TAGGGAAGAGAAGGACATATGATTGGGCCTATCATCAACTGAAGGTGCTGAAAGTCGCGTCCTTTGACTAGTACATGACCACTTGA
808	5	21.5351	TTCGGAAAAAAATTCCATCCCTCACCAATATGGACCCACT	TAGGGAAGAGAAGGACATATGATTTCGGAAAAAAATTCCATCCCTCACCAATATGGACCCACTTTGACTAGTACATGACCACTTGA
809	5	21.5351	AATACCATACACTCTGTACTGCTAGATCCTAGAAGATGGT	TAGGGAAGAGAAGGACATATGATAATACCATACACTCTGTACTGCTAGATCCTAGAAGATGGTTTGACTAGTACATGACCACTTGA
810	5	21.5351	ACTACTCGAAACATAGTTCCTTGGATCACTCGCACTCCTC	TAGGGAAGAGAAGGACATATGATACTACTCGAAACATAGTTCCTTGGATCACTCGCACTCCTCTTGACTAGTACATGACCACTTGA
811	5	21.5351	CTTGTTGCTTAATTGAACACATCACCTATCCGCTGCTTTC	TAGGGAAGAGAAGGACATATGATCTTGTTGCTTAATTGAACACATCACCTATCCGCTGCTTTCTTGACTAGTACATGACCACTTGA
812	5	21.5351	GTAAGTATACTTATCGGAGTCTCATTGCTCCCCCATCAAT	TAGGGAAGAGAAGGACATATGATGTAAGTATACTTATCGGAGTCTCATTGCTCCCCCATCAATTTGACTAGTACATGACCACTTGA
813	5	21.5351	TTAATTGACTGGATCCCTACAATGTGAAACTCTCGTCTA	TAGGGAAGAGAAGGACATATGATTTAATTGACTGGATCCCTACAATGTGAAACTCTCGTCTATTGACTAGTACATGACCACTTGA
814	5	21.5351	TGTTCGAATTCATAAAGATGCCTACATAGTCCCTCGGCAT	TAGGGAAGAGAAGGACATATGATTGTTCGAATTCATAAAGATGCCTACATAGTCCCTCGGCATTTGACTAGTACATGACCACTTGA
815	5	21.5351	CAAATGGATATGCTTCCTACACACCTTTTGCCGATCGTCA	TAGGGAAGAGAAGGACATATGATCAAATGGATATGCTTCCTACACACCTTTTGCCGATCGTCATTGACTAGTACATGACCACTTGA
816	5	21.5351	TGTCGAATGTCCGGTCACATATTAGGCATGGTATGTTGAA	TAGGGAAGAGAAGGACATATGATTGTCGAATGTCCGGTCACATATTAGGCATGGTATGTTGAATTGACTAGTACATGACCACTTGA
817	5	21.5351	CCTATTTCATCACGAAGTGTCCACTTTCAATTCCAGCAGA	TAGGGAAGAGAAGGACATATGATCCTATTTCATCACGAAGTGTCCACTTTCAATTCCAGCAGATTGACTAGTACATGACCACTTGA
818	5	21.5351	ACTGGGCAGAGTGTACGTTTTATAAGATAACGGCATAACA	TAGGGAAGAGAAGGACATATGATACTGGGCAGAGTGTACGTTTTATAAGATAACGGCATAACATTGACTAGTACATGACCACTTGA
819	5	21.5351	CGGTCAACCTTCACCGTTCTATGCAGCCGCCGGAGACAGC	TAGGGAAGAGAAGGACATATGATCGGTCAACCTTCACCGTTCTATGCAGCCGCCGGAGACAGCTTGACTAGTACATGACCACTTGA
820	5	21.5351	TCTAGCTAATCTGCCACGGCCCGGCTCCCAGCCATTGCAA	TAGGGAAGAGAAGGACATATGATTCTAGCTAATCTGCCACGGCCCGGCTCCCAGCCATTGCAATTGACTAGTACATGACCACTTGA
821	5	21.5351	ACCTTCCACATGTCGACCAATTAGGACATGGTGTGACCAT	TAGGGAAGAGAAGGACATATGATACCTTCCACATGTCGACCAATTAGGACATGGTGTGACCATTTGACTAGTACATGACCACTTGA
822	5	21.5351	AACATGTACGCGTTCCGATTAACATACCCTATTACGAGGG	TAGGGAAGAGAAGGACATATGATAACATGTACGCGTTCCGATTAACATACCCTATTACGAGGGTTGACTAGTACATGACCACTTGA
823	5	21.5351	TGCAACCACTATACATGTACGCTCTCTTGGATGTCCCATGC	TAGGGAAGAGAAGGACATATGATTGCAACCACTATACATGTACGCTCTCTTGGATGTCCCATGCTTGACTAGTACATGACCACTTGA
824	5	21.5351	GATACCTTGCGACGTCATTCGCCATTTCGTTCGGAATGCT	TAGGGAAGAGAAGGACATATGATGATACCTTGCGACGTCATTCGCCATTTCGTTCGGAATGCTTTGACTAGTACATGACCACTTGA
825	5	21.5351	ACGCGCTTTCCAACAGTTGCATAATTGTTTTGCTGGAACA	TAGGGAAGAGAAGGACATATGATACGCGCTTTCCAACAGTTGCATAATTGTTTTGCTGGAACATTGACTAGTACATGACCACTTGA
826	5	21.5351	TAACGTAAGTACTAAAAAGTGCTTTCCAGTGTAACCATGA	TAGGGAAGAGAAGGACATATGATTAACGTAAGTACTAAAAAGTGCTTTCCAGTGTAACCATGATTGACTAGTACATGACCACTTGA
827	5	21.5351	CTTAATGAGAATTAATTGGAAGCAAAGCTCCTCGATAGCA	TAGGGAAGAGAAGGACATATGATCTTAATGAGAATTAATTGGAAGCAAAGCTCCTCGATAGCATTGACTAGTACATGACCACTTGA
828	5	21.5351	ATATGTGGTTCTGGCATATTAAGTAAGCTAATCCATGTTT	TAGGGAAGAGAAGGACATATGATATATGTGGTTCTGGCATATTAAGTAAGCTAATCCATGTTTTTGACTAGTACATGACCACTTGA
829	5	21.5351	TAGAGCATGTCTCAGTTTAAGTGTCAAGCTGTTTCTCGCG	TAGGGAAGAGAAGGACATATGATTAGAGCATGTCTCAGTTTAAGTGTCAAGCTGTTTCTCGCGTTGACTAGTACATGACCACTTGA
830	5	21.5351	TAGAGGACAGTGGTCTAGTATCGAAAAATTAGCCAAAACT	TAGGGAAGAGAAGGACATATGATTAGAGGACAGTGGTCTAGTATCGAAAAATTAGCCAAAACTTTGACTAGTACATGACCACTTGA
831	5	21.5351	AGATTCAAACGCATGATAACCCTAGCTCCACTTTACTTGT	TAGGGAAGAGAAGGACATATGATAGATTCAAACGCATGATAACCCTAGCTCCACTTTACTTGTTTGACTAGTACATGACCACTTGA
832	5	21.5351	AGTGAACGGGTCACCATTGTGTTCACGAACCAACTGGTAA	TAGGGAAGAGAAGGACATATGATAGTGAACGGGTCACCATTGTGTTCACGAACCAACTGGTAATTGACTAGTACATGACCACTTGA
833	5	21.5351	CGGTTTGACCTTGGTATGAGAATTAATAATGAACACTCTA	TAGGGAAGAGAAGGACATATGATCGGTTTGACCTTGGTATGAGAATTAATAATGAACACTCTATTGACTAGTACATGACCACTTGA
834	5	21.5351	CTGAGGAGACTCTAGCAGTAATCTCCTTCTATAAGGGCAC	TAGGGAAGAGAAGGACATATGATCTGAGGAGACTCTAGCAGTAATCTCCTTCTATAAGGGCACTTGACTAGTACATGACCACTTGA
835	5	21.5351	GTTGCGGCACCCGTTGGTCAGGATACTATCAGTCCGACCA	TAGGGAAGAGAAGGACATATGATGTTGCGGCACCCGTTGGTCAGGATACTATCAGTCCGACCATTGACTAGTACATGACCACTTGA
836	5	21.5351	TGTAACGCACGTTTATACGAGGTAAGATGAGGTATCATTT	TAGGGAAGAGAAGGACATATGATTGTAACGCACGTTTATACGAGGTAAGATGAGGTATCATTTTTGACTAGTACATGACCACTTGA
837	5	21.5351	CTACCTCGCGATCTTATATCGAACAACTTAAGGTCTGATC	TAGGGAAGAGAAGGACATATGATCTACCTCGCGATCTTATATCGAACAACTTAAGGTCTGATCTTGACTAGTACATGACCACTTGA
838	5	21.5351	TTGGTATACGACTAGGGGCCCGATAGAGCACTCCAACCCCA	TAGGGAAGAGAAGGACATATGATTTGGTATACGACTAGGGGCCCGATAGAGCACTCCAACCCCATTGACTAGTACATGACCACTTGA
839	5	21.5351	TTCGCCGGAAAGTAAGCTAGCCCTCCTGGCCTCCTGTAGC	TAGGGAAGAGAAGGACATATGATTTCGCCGGAAAGTAAGCTAGCCCTCCTGGCCTCCTGTAGCTTGACTAGTACATGACCACTTGA
840	5	21.5351	GTTTACCTTTCAGCATTTAGTCAGCCTTTACGACGCAACG	TAGGGAAGAGAAGGACATATGATGTTTACCTTTCAGCATTTAGTCAGCCTTTACGACGCAACGTTGACTAGTACATGACCACTTGA
841	5	21.5351	CTCTTAGGGTCCAAGGATCCTCTTCCTTCTCCTGCTACAT	TAGGGAAGAGAAGGACATATGATCTCTTAGGGTCCAAGGATCCTCTTCCTTCTCCTGCTACATTTGACTAGTACATGACCACTTGA
842	5	21.5351	ATATGATCTAAGGTCCATCGACAAAGCTACACCAGACGTT	TAGGGAAGAGAAGGACATATGATATATGATCTAAGGTCCATCGACAAAGCTACACCAGACGTTTTGACTAGTACATGACCACTTGA
843	5	21.5351	TAGGCCGGCGATCGCCGCCGATATTCACACTTACTTGGTA	TAGGGAAGAGAAGGACATATGATTAGGCCGGCGATCGCCGCCGATATTCACACTTACTTGGTATTGACTAGTACATGACCACTTGA
844	5	21.5351	AACCCGCTAGATATTTTCGACCCGAGTAATACTCGCACTG	TAGGGAAGAGAAGGACATATGATAACCCGCTAGATATTTTCGACCCGAGTAATACTCGCACTGTTGACTAGTACATGACCACTTGA
845	5	21.5351	CACCAAACATGCGCACCTACGTTTCTTGGCCGTGAATTGT	TAGGGAAGAGAAGGACATATGATCACCAAACATGCGCACCTACGTTTCTTGGCCGTGAATTGTTTGACTAGTACATGACCACTTGA
846	5	21.5351	CGCACACTCGTGCCCGGAGATTATTCCACTGACACTTCGG	TAGGGAAGAGAAGGACATATGATCGCACACTCGTGCCCGGAGATTATTCCACTGACACTTCGGTTGACTAGTACATGACCACTTGA
847	5	21.5351	GTGTATTCGGTCCCATCCAGTGACCGTGCTACATTCAGCT	TAGGGAAGAGAAGGACATATGATGTGTATTCGGTCCCATCCAGTGACCGTGCTACATTCAGCTTTGACTAGTACATGACCACTTGA
848	5	21.5351	GAACCAGATCATTCTTCAATCTTAGGGTGTCCCAGGTGAG	TAGGGAAGAGAAGGACATATGATGAACCAGATCATTCTTCAATCTTAGGGTGTCCCAGGTGAGTTGACTAGTACATGACCACTTGA
849	5	21.5351	TCCACCGATCGCTATTGGGACGTTGGGCTGTTGATATTAG	TAGGGAAGAGAAGGACATATGATTCCACCGATCGCTATTGGGACGTTGGGCTGTTGATATTAGTTGACTAGTACATGACCACTTGA
850	5	21.5351	TCATATTGTTACTTCATTACGGCCTTCTCAACATCCGTCA	TAGGGAAGAGAAGGACATATGATTCATATTGTTACTTCATTACGGCCTTCTCAACATCCGTCATTGACTAGTACATGACCACTTGA
851	5	21.5351	TCTTCGCAAAGAATTCCTTCGGCAATCCGCTTTAAGTCAC	TAGGGAAGAGAAGGACATATGATTCTTCGCAAAGAATTCCTTCGGCAATCCGCTTTAAGTCACTTGACTAGTACATGACCACTTGA
852	5	21.5351	CCTGAGCCGATTGCGTTATGTTCGTACAGGTCATTAGGAA	TAGGGAAGAGAAGGACATATGATCCTGAGCCGATTGCGTTATGTTCGTACAGGTCATTAGGAATTGACTAGTACATGACCACTTGA
853	5	21.5351	TTATATCCCTTCAATCATAAAATATGATCTTTTTGTATCT	TAGGGAAGAGAAGGACATATGATTTATATCCCTTCAATCATAAAATATGATCTTTTTGTATCTTTGACTAGTACATGACCACTTGA
854	5	21.5351	CTATAACTGTATGCCAATAAAGGTTGAGCATACGGCTAGT	TAGGGAAGAGAAGGACATATGATCTATAACTGTATGCCAATAAAGGTTGAGCATACGGCTAGTTTGACTAGTACATGACCACTTGA
855	5	21.5351	ATATCATGAAACGAGTTTCGTTTGTTTACACACCGAGATT	TAGGGAAGAGAAGGACATATGATATATCATGAAACGAGTTTCGTTTGTTTACACACCGAGATTTTGACTAGTACATGACCACTTGA
856	5	21.5351	TCTCGAGTCAGAGTAGTTCTCTCGGTCCTCCTTAGAGTTC	TAGGGAAGAGAAGGACATATGATTCTCGAGTCAGAGTAGTTCTCTCGGTCCTCCTTAGAGTTCTTGACTAGTACATGACCACTTGA
857	5	21.5351	CAATGGTGCAACTGTGTACCGATTCGCGTACGTCCCTGAGT	TAGGGAAGAGAAGGACATATGATCAATGGTGCAACTGTGTACCGATTCGCGTACGTCCCTGAGTTTGACTAGTACATGACCACTTGA
858	5	21.5351	ATCATAGTGTTGTTTTGCCGCGGTTTGTGATAAACGGCAG	TAGGGAAGAGAAGGACATATGATATCATAGTGTTGTTTTGCCGCGGTTTGTGATAAACGGCAGTTGACTAGTACATGACCACTTGA
859	5	21.5351	CGAAGCCGATAAACCTGCTCAACTAGTAATCCCTGGACAT	TAGGGAAGAGAAGGACATATGATCGAAGCCGATAAACCTGCTCAACTAGTAATCCCTGGACATTTGACTAGTACATGACCACTTGA
860	5	21.5351	AGTCGTCGGCTCACAATGTCTCCACTAACTGAATCCAGTC	TAGGGAAGAGAAGGACATATGATAGTCGTCGGCTCACAATGTCTCCACTAACTGAATCCAGTCTTGACTAGTACATGACCACTTGA
861	5	21.5351	CACAGGTGATTTCTTTGGACAGAAGGTGTCATGCTATGGG	TAGGGAAGAGAAGGACATATGATCACAGGTGATTTCTTTGGACAGAAGGTGTCATGCTATGGGTTGACTAGTACATGACCACTTGA
862	5	21.5351	GCCCGTTACCGGCCAGCAATCTGCTCTGCCGTCCCACGAC	TAGGGAAGAGAAGGACATATGATGCCCGTTACCGGCCAGCAATCTGCTCTGCCGTCCCACGACTTGACTAGTACATGACCACTTGA
863	5	21.5351	CCGTTAGTCTACATCATTTGGGGTGATGCAGTCCCAATCT	TAGGGAAGAGAAGGACATATGATCCGTTAGTCTACATCATTTGGGGTGATGCAGTCCCAATCTTTGACTAGTACATGACCACTTGA
864	5	21.5351	CCGATTAGCATAGTTTCCTTACCGGAACAAATCTTAATCG	TAGGGAAGAGAAGGACATATGATCCGATTAGCATAGTTTCCTTACCGGAACAAATCTTAATCGTTGACTAGTACATGACCACTTGA
865	5	21.5351	ATTCCCGCGTGGTCACTGCGAGATTATCATTCGCCTAACT	TAGGGAAGAGAAGGACATATGATATTCCCGCGTGGTCACTGCGAGATTATCATTCGCCTAACTTTGACTAGTACATGACCACTTGA
866	5	21.5351	AACGTCTGAGTAATTCTTGCTCAGCCAGCTGGAAAAATCC	TAGGGAAGAGAAGGACATATGATAACGTCTGAGTAATTCTTGCTCAGCCAGCTGGAAAAATCCTTGACTAGTACATGACCACTTGA
867	5	21.5351	CGCTAATCACCTATCTGTGTAGAATATCATACTGGCCTCT	TAGGGAAGAGAAGGACATATGATCGCTAATCACCTATCTGTGTAGAATATCATACTGGCCTCTTTGACTAGTACATGACCACTTGA
868	5	21.5351	TTACTTTCGTCCCAGTTCCATCGTGAACACATGTTAGTGA	TAGGGAAGAGAAGGACATATGATTTACTTTCGTCCCAGTTCCATCGTGAACACATGTTAGTGATTGACTAGTACATGACCACTTGA
869	5	21.5351	CTCACCCCTCATATACTTCCGTCAACCGACATCCCGCTCC	TAGGGAAGAGAAGGACATATGATCTCACCCCTCATATACTTCCGTCAACCGACATCCCGCTCCTTGACTAGTACATGACCACTTGA
870	5	21.5351	GGCACCCAGTAACATTTGGTCGATTACACAACCCAAATCC	TAGGGAAGAGAAGGACATATGATGGCACCCAGTAACATTTGGTCGATTACACAACCCAAATCCTTGACTAGTACATGACCACTTGA
871	5	21.5351	CTGTTGCAGATAGTCCCTGTGTGCCATTCTTGCTTCCGGT	TAGGGAAGAGAAGGACATATGATCTGTTGCAGATAGTCCCTGTGTGCCATTCTTGCTTCCGGTTTGACTAGTACATGACCACTTGA
872	5	21.5351	CACTATCTAACGGACATGAATTGTAATACTTCTTGAATTA	TAGGGAAGAGAAGGACATATGATCACTATCTAACGGACATGAATTGTAATACTTCTTGAATTATTGACTAGTACATGACCACTTGA
873	5	21.5351	TCCATATTGCGCCCTTATCTTTAGCGTGACCATTCCCTTA	TAGGGAAGAGAAGGACATATGATTCCATATTGCGCCCTTATCTTTAGCGTGACCATTCCCTTATTGACTAGTACATGACCACTTGA
874	5	21.5351	GGCCTATAATACCAGTCCGCATTTTAGCGTTTCCGGGAGA	TAGGGAAGAGAAGGACATATGATGGCCTATAATACCAGTCCGCATTTTAGCGTTTCCGGGAGATTGACTAGTACATGACCACTTGA
875	5	21.5351	CCCGTCCCGAATAGCTTCGCACCGGCAGAGTTCTTCTTGC	TAGGGAAGAGAAGGACATATGATCCCGTCCCGAATAGCTTCGCACCGGCAGAGTTCTTCTTGCTTGACTAGTACATGACCACTTGA
876	5	21.5351	CCGTGGTTCCATGGCCCCGGCCAGTCAAAAGGGCACGCAC	TAGGGAAGAGAAGGACATATGATCCGTGGTTCCATGGCCCCGGCCAGTCAAAAGGGCACGCACTTGACTAGTACATGACCACTTGA
877	5	21.5351	ACATGTACGCAACTGCGAGGATGTATTGCATATTCACTTA	TAGGGAAGAGAAGGACATATGATACATGTACGCAACTGCGAGGATGTATTGCATATTCACTTATTGACTAGTACATGACCACTTGA
878	5	21.5351	GCCACCTGCACATAACCACACCTCGGAGCCCCAGCAATCA	TAGGGAAGAGAAGGACATATGATGCCACCTGCACATAACCACACCTCGGAGCCCCAGCAATCATTGACTAGTACATGACCACTTGA
879	5	21.5351	TTAACATGCCTTACTGCCACGTTTCATAAGTTCCAAGGTC	TAGGGAAGAGAAGGACATATGATTTAACATGCCTTACTGCCACGTTTCATAAGTTCCAAGGTCTTGACTAGTACATGACCACTTGA
880	5	21.5351	TCCGACTTAAGGCAATGCATCACGTCTCTCTCGCGAAAAT	TAGGGAAGAGAAGGACATATGATTCCGACTTAAGGCAATGCATCACGTCTCTCTCGCGAAAATTTGACTAGTACATGACCACTTGA
881	5	21.5351	CACCCAATCAAAGCTTTGACGTGGCAGCGCCAGCTTTGAT	TAGGGAAGAGAAGGACATATGATCACCCAATCAAAGCTTTGACGTGGCAGCGCCAGCTTTGATTTGACTAGTACATGACCACTTGA
882	5	21.5351	ACGGGATCAGCTACCACAGGCTAAGGAACCCTGGAGAACC	TAGGGAAGAGAAGGACATATGATACGGGATCAGCTACCACAGGCTAAGGAACCCTGGAGAACCTTGACTAGTACATGACCACTTGA
883	5	21.5351	TAAACGCTTGCATTCGATAGTTTTTAGTCCCGGTCTTGCA	TAGGGAAGAGAAGGACATATGATTAAACGCTTGCATTCGATAGTTTTTAGTCCCGGTCTTGCATTGACTAGTACATGACCACTTGA
884	5	21.5351	CTCTTTAAGATAGTTCAGTCCACCAATACCTGTTGACGCA	TAGGGAAGAGAAGGACATATGATCTCTTTAAGATAGTTCAGTCCACCAATACCTGTTGACGCATTGACTAGTACATGACCACTTGA
885	5	21.5351	CCTTCGCGGCCCAAGCACTCTTGATTATCTTCTCTGGGCG	TAGGGAAGAGAAGGACATATGATCCTTCGCGGCCCAAGCACTCTTGATTATCTTCTCTGGGCGTTGACTAGTACATGACCACTTGA
886	5	21.5351	GAAAATGACTATAGCTCGGGGGTGCTTCGGACCTTGCCGA	TAGGGAAGAGAAGGACATATGATGAAAATGACTATAGCTCGGGGGTGCTTCGGACCTTGCCGATTGACTAGTACATGACCACTTGA
887	5	21.5351	AGTCTATGTTATAATTGCGTCTCAACTTGAACATATAACC	TAGGGAAGAGAAGGACATATGATAGTCTATGTTATAATTGCGTCTCAACTTGAACATATAACCTTGACTAGTACATGACCACTTGA
888	5	21.5351	TCGCCACGTCAAGGTCCGTAACCGGTCAAAATTTACGCCT	TAGGGAAGAGAAGGACATATGATTCGCCACGTCAAGGTCCGTAACCGGTCAAAATTTACGCCTTTGACTAGTACATGACCACTTGA
889	5	21.5351	ATGTACGCCGAGGCATATGTGCCATATATTCAATGTCCAC	TAGGGAAGAGAAGGACATATGATATGTACGCCGAGGCATATGTGCCATATATTCAATGTCCACTTGACTAGTACATGACCACTTGA
890	5	21.5351	TTTACGCTACTCTTATATGGGCACAAACTGTCTTCCTCGC	TAGGGAAGAGAAGGACATATGATTTTACGCTACTCTTATATGGGCACAAACTGTCTTCCTCGCTTGACTAGTACATGACCACTTGA
891	5	21.5351	CTGCCGACCCCGTCGACGTGGCGCGACGGAGACATATCCA	TAGGGAAGAGAAGGACATATGATCTGCCGACCCCGTCGACGTGGCGCGACGGAGACATATCCATTGACTAGTACATGACCACTTGA
892	5	21.5351	ATTGTTTGTCTTCATCTAATCTAGTGAGCATCAAGGCTAG	TAGGGAAGAGAAGGACATATGATATTGTTTGTCTTCATCTAATCTAGTGAGCATCAAGGCTAGTTGACTAGTACATGACCACTTGA
893	5	21.5351	CCGTTTAACGAATGGACTACTCCAATGTTACCGTCCTGGC	TAGGGAAGAGAAGGACATATGATCCGTTTAACGAATGGACTACTCCAATGTTACCGTCCTGGCTTGACTAGTACATGACCACTTGA
894	5	21.5351	TCTCGATCTCCGCATTGATAGAGCTGTCCAACTCTGCCAC	TAGGGAAGAGAAGGACATATGATTCTCGATCTCCGCATTGATAGAGCTGTCCAACTCTGCCACTTGACTAGTACATGACCACTTGA
895	5	21.5351	GGCGTTTCCCTTTTGTACGACTTAGTTCTTAGTGTGGCCA	TAGGGAAGAGAAGGACATATGATGGCGTTTCCCTTTTGTACGACTTAGTTCTTAGTGTGGCCATTGACTAGTACATGACCACTTGA
896	5	21.5351	TCAGCGTAAAGTACTTTAAGTGTCACCCTCAACGATGTAG	TAGGGAAGAGAAGGACATATGATTCAGCGTAAAGTACTTTAAGTGTCACCCTCAACGATGTAGTTGACTAGTACATGACCACTTGA
897	5	21.5351	CCGCCATGGGACGAATTCGGTGCTCTCTATCACACCCCAT	TAGGGAAGAGAAGGACATATGATCCGCCATGGGACGAATTCGGTGCTCTCTATCACACCCCATTTGACTAGTACATGACCACTTGA
898	5	21.5351	TCTAATTTCACTGCTGTGGTCAGATCTCATAAGCAAAACT	TAGGGAAGAGAAGGACATATGATTCTAATTTCACTGCTGTGGTCAGATCTCATAAGCAAAACTTTGACTAGTACATGACCACTTGA
899	5	21.5351	AGCTGTCCCGATTATACGAACCCTTTTCGTTAAAATTTTA	TAGGGAAGAGAAGGACATATGATAGCTGTCCCGATTATACGAACCCTTTTCGTTAAAATTTTATTGACTAGTACATGACCACTTGA
900	5	21.5351	TGAAATGTGGTATGTTGGTTGCCCTAGTACGCCAACGATC	TAGGGAAGAGAAGGACATATGATTGAAATGTGGTATGTTGGTTGCCCTAGTACGCCAACGATCTTGACTAGTACATGACCACTTGA
901	5	21.5351	ACAGTACACCACATAGTTGAGGGTCACGCCAAAAGACACC	TAGGGAAGAGAAGGACATATGATACAGTACACCACATAGTTGAGGGTCACGCCAAAAGACACCTTGACTAGTACATGACCACTTGA
902	5	21.5351	CCCTTCGCATTTATATTCGAGAGTACGAGGCACAGCCTAG	TAGGGAAGAGAAGGACATATGATCCCTTCGCATTTATATTCGAGAGTACGAGGCACAGCCTAGTTGACTAGTACATGACCACTTGA
903	5	21.5351	TTCCTCTATATACCACCAAACATGTACTACTTAAATTGGG	TAGGGAAGAGAAGGACATATGATTTCCTCTATATACCACCAAACATGTACTACTTAAATTGGGTTGACTAGTACATGACCACTTGA
904	5	21.5351	GTCTCTGTCGGTGTGTGAGACCATAGACCAGTATAACTGT	TAGGGAAGAGAAGGACATATGATGTCTCTGTCGGTGTGTGAGACCATAGACCAGTATAACTGTTTGACTAGTACATGACCACTTGA
905	5	21.5351	CTAGAGAATTCTCGTGCTTCAACTATATAGTAACATCGCA	TAGGGAAGAGAAGGACATATGATCTAGAGAATTCTCGTGCTTCAACTATATAGTAACATCGCATTGACTAGTACATGACCACTTGA
906	5	21.5351	CGACGTAATATACTACCGGATACCAGCGTATATTCATTAT	TAGGGAAGAGAAGGACATATGATCGACGTAATATACTACCGGATACCAGCGTATATTCATTATTTGACTAGTACATGACCACTTGA
907	5	21.5351	TCCTATCACACTCACAACCGGCCCAATGTAAGCTTCCTGA	TAGGGAAGAGAAGGACATATGATTCCTATCACACTCACAACCGGCCCAATGTAAGCTTCCTGATTGACTAGTACATGACCACTTGA
908	5	21.5351	CATGCCCCATTATTCAGATTCCTAGCCCACCTAGTGTATC	TAGGGAAGAGAAGGACATATGATCATGCCCCATTATTCAGATTCCTAGCCCACCTAGTGTATCTTGACTAGTACATGACCACTTGA
909	5	21.5351	TCCACGTACAACAAGCCCGCGGTCAGGTGTAGCGCGATGA	TAGGGAAGAGAAGGACATATGATTCCACGTACAACAAGCCCGCGGTCAGGTGTAGCGCGATGATTGACTAGTACATGACCACTTGA
910	5	21.5351	GATAGAACAAGGTTAGATCCGCAAGGAATGACCCGCGCGA	TAGGGAAGAGAAGGACATATGATGATAGAACAAGGTTAGATCCGCAAGGAATGACCCGCGCGATTGACTAGTACATGACCACTTGA
911	5	21.5351	ACGACAGACTGTTATTCCAGGCTACTCTATTCAAACCAGT	TAGGGAAGAGAAGGACATATGATACGACAGACTGTTATTCCAGGCTACTCTATTCAAACCAGTTTGACTAGTACATGACCACTTGA
912	5	21.5351	CGCAAAATTCTCTACCGTCGTAATCTAGTACGTTCAATTC	TAGGGAAGAGAAGGACATATGATCGCAAAATTCTCTACCGTCGTAATCTAGTACGTTCAATTCTTGACTAGTACATGACCACTTGA
913	5	21.5351	TACTTACCATTGCTCATCCTCTTGCCGTGCTTGATCGTAC	TAGGGAAGAGAAGGACATATGATTACTTACCATTGCTCATCCTCTTGCCGTGCTTGATCGTACTTGACTAGTACATGACCACTTGA
914	5	21.5351	ACTGCAGTCTGCCCGAATTGCGCAATCATCACATGGGGGT	TAGGGAAGAGAAGGACATATGATACTGCAGTCTGCCCGAATTGCGCAATCATCACATGGGGGTTTGACTAGTACATGACCACTTGA
915	5	21.5351	CGTGCTATCCCCTGAGGCCTCAAACCTTTCTAGTATTTAT	TAGGGAAGAGAAGGACATATGATCGTGCTATCCCCTGAGGCCTCAAACCTTTCTAGTATTTATTTGACTAGTACATGACCACTTGA
916	5	21.5351	CAATATTAGGTGCAGGATCCCTCATGTTTAGTACTCATTG	TAGGGAAGAGAAGGACATATGATCAATATTAGGTGCAGGATCCCTCATGTTTAGTACTCATTGTTGACTAGTACATGACCACTTGA
917	5	21.5351	CTAGGGAGAATAGAAGACTTGCTCCCACAGTCAGTGGAGT	TAGGGAAGAGAAGGACATATGATCTAGGGAGAATAGAAGACTTGCTCCCACAGTCAGTGGAGTTTGACTAGTACATGACCACTTGA
918	5	21.5351	CCATCAGAAATGTCACTGGCCTCTGCAGCCCGCACTAATT	TAGGGAAGAGAAGGACATATGATCCATCAGAAATGTCACTGGCCTCTGCAGCCCGCACTAATTTTGACTAGTACATGACCACTTGA
919	5	21.5351	GGATAGATCCATACCGTCATCTCATCCACACCTCAGCTAG	TAGGGAAGAGAAGGACATATGATGGATAGATCCATACCGTCATCTCATCCACACCTCAGCTAGTTGACTAGTACATGACCACTTGA
920	5	21.5351	ATCGGCTATTCAAAGCTCACAATCCGTGTTTAAACCCGCA	TAGGGAAGAGAAGGACATATGATATCGGCTATTCAAAGCTCACAATCCGTGTTTAAACCCGCATTGACTAGTACATGACCACTTGA
921	5	21.5351	CATCTCTTAATAGTAGTCGTCCAATTTATAGAGAGCCTAG	TAGGGAAGAGAAGGACATATGATCATCTCTTAATAGTAGTCGTCCAATTTATAGAGAGCCTAGTTGACTAGTACATGACCACTTGA
922	5	21.5351	TTTACCTCGGAAAAACTTTAACGAGTACGCTATCATTGTA	TAGGGAAGAGAAGGACATATGATTTTACCTCGGAAAAACTTTAACGAGTACGCTATCATTGTATTGACTAGTACATGACCACTTGA
923	5	21.5351	CGTCATCTTGACTAGCTTAATCTATGATCCGTTTGTGACG	TAGGGAAGAGAAGGACATATGATCGTCATCTTGACTAGCTTAATCTATGATCCGTTTGTGACGTTGACTAGTACATGACCACTTGA
924	5	21.5351	CGACACATAGCGTCCGCAAGTGAGTCTATAGATTAGCAAT	TAGGGAAGAGAAGGACATATGATCGACACATAGCGTCCGCAAGTGAGTCTATAGATTAGCAATTTGACTAGTACATGACCACTTGA
925	5	21.5351	GCAGATCCGCCCTTTCAAGTGCATTTTTGACCTGTTACCC	TAGGGAAGAGAAGGACATATGATGCAGATCCGCCCTTTCAAGTGCATTTTTGACCTGTTACCCTTGACTAGTACATGACCACTTGA
926	5	21.5351	GGTGAGAATCGAGGCAGTTGCTGGCAATTTCTGATCGATC	TAGGGAAGAGAAGGACATATGATGGTGAGAATCGAGGCAGTTGCTGGCAATTTCTGATCGATCTTGACTAGTACATGACCACTTGA
927	5	21.5351	ATCAGGGCATCGAGCACATACGCGTGTCGCTGTAGCGACG	TAGGGAAGAGAAGGACATATGATATCAGGGCATCGAGCACATACGCGTGTCGCTGTAGCGACGTTGACTAGTACATGACCACTTGA
928	5	21.5351	ACGCTTCAATCTGACCAGGCAACTCTTCACTCAAATGATG	TAGGGAAGAGAAGGACATATGATACGCTTCAATCTGACCAGGCAACTCTTCACTCAAATGATGTTGACTAGTACATGACCACTTGA
929	5	21.5351	GAAAGCATGCGTGTACCTTGTTTTCACCTAGAGAACTCTC	TAGGGAAGAGAAGGACATATGATGAAAGCATGCGTGTACCTTGTTTTCACCTAGAGAACTCTCTTGACTAGTACATGACCACTTGA
930	5	21.5351	CCATTGCTACCTGATATTCCACCCCCCTTTATTTTTCGAG	TAGGGAAGAGAAGGACATATGATCCATTGCTACCTGATATTCCACCCCCCTTTATTTTTCGAGTTGACTAGTACATGACCACTTGA
931	5	21.5351	ATGTGAAGTAACTAAGCCCGTTCTCATGTGGTTTCCATCA	TAGGGAAGAGAAGGACATATGATATGTGAAGTAACTAAGCCCGTTCTCATGTGGTTTCCATCATTGACTAGTACATGACCACTTGA
932	5	21.5351	TTTTTAAAACCGATGGTTTATACATCGCCGTCCTAGGTT	TAGGGAAGAGAAGGACATATGATTTTTTAAAACCGATGGTTTATACATCGCCGTCCTAGGTTTTGACTAGTACATGACCACTTGA
933	5	21.5351	TATCTTGGCCCAATCTTACTTATTGGAGTCAAGTCCCGCA	TAGGGAAGAGAAGGACATATGATTATCTTGGCCCAATCTTACTTATTGGAGTCAAGTCCCGCATTGACTAGTACATGACCACTTGA
934	5	21.5351	GATGGGGCTCAGTTACTCATCCGATAACCCCCAACAGCAT	TAGGGAAGAGAAGGACATATGATGATGGGGCTCAGTTACTCATCCGATAACCCCCAACAGCATTTGACTAGTACATGACCACTTGA
935	5	21.5351	GTAAGCATCTCCACGTCTTTCCCGAAACCGAGTGCTCTCT	TAGGGAAGAGAAGGACATATGATGTAAGCATCTCCACGTCTTTCCCGAAACCGAGTGCTCTCTTTGACTAGTACATGACCACTTGA
936	5	21.5351	GACAGCATGCTCACGTGGTTTGCCTGATAAGTAAGCGTAT	TAGGGAAGAGAAGGACATATGATGACAGCATGCTCACGTGGTTTGCCTGATAAGTAAGCGTATTTGACTAGTACATGACCACTTGA
937	5	21.5351	TGTCAGTCCTCTGTGCGAACCTCTCGCATGAAACTAAGAC	TAGGGAAGAGAAGGACATATGATTGTCAGTCCTCTGTGCGAACCTCTCGCATGAAACTAAGACTTGACTAGTACATGACCACTTGA
938	5	21.5351	CGTCCCGAAGCAGCCCGATGCGCGCATCCCTAACGATCAC	TAGGGAAGAGAAGGACATATGATCGTCCCGAAGCAGCCCGATGCGCGCATCCCTAACGATCACTTGACTAGTACATGACCACTTGA
939	5	21.5351	AGGTTCCCCCTACTTGCGTAACGAATGGTGACTTAGCACT	TAGGGAAGAGAAGGACATATGATAGGTTCCCCCTACTTGCGTAACGAATGGTGACTTAGCACTTTGACTAGTACATGACCACTTGA
940	5	21.5351	CATTCCTTTGTCGGGTATCCTCTCGGTCCTATCTCACCCT	TAGGGAAGAGAAGGACATATGATCATTCCTTTGTCGGGTATCCTCTCGGTCCTATCTCACCCTTTGACTAGTACATGACCACTTGA
941	5	21.5351	AATGGAATGTTTAGGTTAACGAGATTAATACATGCCACC	TAGGGAAGAGAAGGACATATGATAATGGAATGTTTAGGTTAACGAGATTAATACATGCCACCTTGACTAGTACATGACCACTTGA
942	5	21.5351	CCCCCCAGCTCAATAATAGAACTTGCGAAGGTCCACTCTA	TAGGGAAGAGAAGGACATATGATCCCCCCAGCTCAATAATAGAACTTGCGAAGGTCCACTCTATTGACTAGTACATGACCACTTGA
943	5	21.5351	TTAGAAAGCCGGGCCCTCTAAGCCTCTGTCACTAAAATGA	TAGGGAAGAGAAGGACATATGATTTAGAAAGCCGGGCCCTCTAAGCCTCTGTCACTAAAATGATTGACTAGTACATGACCACTTGA
944	5	21.5351	GGAAATCCCATGGCGACATCATATTAGAGCCGTCACCCAC	TAGGGAAGAGAAGGACATATGATGGAAATCCCATGGCGACATCATATTAGAGCCGTCACCCACTTGACTAGTACATGACCACTTGA
945	5	21.5351	ACAGGGGGAACAGTGTGTCTACACTGCGTGTCCCCCGAAT	TAGGGAAGAGAAGGACATATGATACAGGGGGAACAGTGTGTCTACACTGCGTGTCCCCCGAATTTGACTAGTACATGACCACTTGA
946	5	21.5351	ATGTTACATACCAGGTCGCTATGGATAATCTAGAGTATGT	TAGGGAAGAGAAGGACATATGATATGTTACATACCAGGTCGCTATGGATAATCTAGAGTATGTTTGACTAGTACATGACCACTTGA
947	5	21.5351	AGCCACGGACCTAACGTGGTTTCTCGGGTAAAGGCTTCGT	TAGGGAAGAGAAGGACATATGATAGCCACGGACCTAACGTGGTTTCTCGGGTAAAGGCTTCGTTTGACTAGTACATGACCACTTGA
948	5	21.5351	AATCTCGATCACCCCAACCTCTGGATTAGGTACAGGTGTT	TAGGGAAGAGAAGGACATATGATAATCTCGATCACCCCAACCTCTGGATTAGGTACAGGTGTTTTGACTAGTACATGACCACTTGA
949	5	21.5351	CTAAACCTATCAGGTAGCTCGGTAGCCTTTTATAACTATC	TAGGGAAGAGAAGGACATATGATCTAAACCTATCAGGTAGCTCGGTAGCCTTTTATAACTATCTTGACTAGTACATGACCACTTGA
950	5	21.5351	AACAAACCTAGACCGATTGCGTCCTATATCTTGGCTGCGA	TAGGGAAGAGAAGGACATATGATAACAAACCTAGACCGATTGCGTCCTATATCTTGGCTGCGATTGACTAGTACATGACCACTTGA
951	5	21.5351	CCGTTGGTATCCCAATCCTATGTCGTGTCGACAGGATAAC	TAGGGAAGAGAAGGACATATGATCCGTTGGTATCCCAATCCTATGTCGTGTCGACAGGATAACTTGACTAGTACATGACCACTTGA
952	5	21.5351	TCACAATCCTATGCCTTAAGTGGGCCCAAAAGGATAGCCT	TAGGGAAGAGAAGGACATATGATTCACAATCCTATGCCTTAAGTGGGCCCAAAAGGATAGCCTTTGACTAGTACATGACCACTTGA
953	5	21.5351	GTAGGCTATTATACACAGCGATACCCCGATTGGCTAGCGA	TAGGGAAGAGAAGGACATATGATGTAGGCTATTATACACAGCGATACCCCGATTGGCTAGCGATTGACTAGTACATGACCACTTGA
954	5	21.5351	TATGAAAAAGGAACTCCTCTCGACACTTCTCAAGCTGAGC	TAGGGAAGAGAAGGACATATGATTATGAAAAAGGAACTCCTCTCGACACTTCTCAAGCTGAGCTTGACTAGTACATGACCACTTGA
955	5	21.5351	TCCGTAGGCGATTAAGTGTTCGTTTTATAACGCCCTCACA	TAGGGAAGAGAAGGACATATGATTCCGTAGGCGATTAAGTGTTCGTTTTATAACGCCCTCACATTGACTAGTACATGACCACTTGA
956	5	21.5351	CGTCTACAACACCGTTCAACGAGATGTCAAGAAACATCAT	TAGGGAAGAGAAGGACATATGATCGTCTACAACACCGTTCAACGAGATGTCAAGAAACATCATTTGACTAGTACATGACCACTTGA
957	5	21.5351	GTTACAGATCATTACGGTCACCTTAATTCTATAAACTCGG	TAGGGAAGAGAAGGACATATGATGTTACAGATCATTACGGTCACCTTAATTCTATAAACTCGGTTGACTAGTACATGACCACTTGA
958	5	21.5351	CTTCCTAGACCAAATCGCCCAACTGTTCCTCCCTATCATG	TAGGGAAGAGAAGGACATATGATCTTCCTAGACCAAATCGCCCAACTGTTCCTCCCTATCATGTTGACTAGTACATGACCACTTGA
959	5	21.5351	TTTCACGGATACGAAGAAGATCCCACATATACGGTTAGCA	TAGGGAAGAGAAGGACATATGATTTTCACGGATACGAAGAAGATCCCACATATACGGTTAGCATTGACTAGTACATGACCACTTGA
960	5	21.5351	AGCGCACATTCATAAATTGGAAACTTTACCTAGGGAAGTTT	TAGGGAAGAGAAGGACATATGATAGCGCACATTCATAAATTGGAAACTTTACCTAGGGAAGTTTTTGACTAGTACATGACCACTTGA
961	5	21.5351	GGCCTTATATGTAATTTCTGCGGCTTTGGATAGGTTGGCT	TAGGGAAGAGAAGGACATATGATGGCCTTATATGTAATTTCTGCGGCTTTGGATAGGTTGGCTTTGACTAGTACATGACCACTTGA
962	5	21.5351	ACGGCCAGCACCCTCACACCAGGTCTACGAGTCACGACTC	TAGGGAAGAGAAGGACATATGATACGGCCAGCACCCTCACACCAGGTCTACGAGTCACGACTCTTGACTAGTACATGACCACTTGA
963	5	21.5351	CCTTCCTACAAGTTAAACATTACTTGGCCTCACTTCTCCG	TAGGGAAGAGAAGGACATATGATCCTTCCTACAAGTTAAACATTACTTGGCCTCACTTCTCCGTTGACTAGTACATGACCACTTGA
964	5	21.5351	CAATTATCACGAGGTCCCGCTATGACATTTCCCACAATAC	TAGGGAAGAGAAGGACATATGATCAATTATCACGAGGTCCCGCTATGACATTTCCCACAATACTTGACTAGTACATGACCACTTGA
965	5	21.5351	CTTGATATCTATAAATACCTATCTATAAGTACAATCAAAG	TAGGGAAGAGAAGGACATATGATCTTGATATCTATAAATACCTATCTATAAGTACAATCAAAGTTGACTAGTACATGACCACTTGA
966	5	21.5351	ACCCCTTAGATTCTGAAAGTAATCCCTATTGTACCAAGTA	TAGGGAAGAGAAGGACATATGATACCCCTTAGATTCTGAAAGTAATCCCTATTGTACCAAGTATTGACTAGTACATGACCACTTGA
967	5	21.5351	AATCACAACTCATTCATGCCTCCCATGGGAAAACATATTC	TAGGGAAGAGAAGGACATATGATAATCACAACTCATTCATGCCTCCCATGGGAAAACATATTCTTGACTAGTACATGACCACTTGA
968	5	21.5351	CTGCCCGATGCCTAACATTGTTGCACTCGGCCGTCCATCA	TAGGGAAGAGAAGGACATATGATCTGCCCGATGCCTAACATTGTTGCACTCGGCCGTCCATCATTGACTAGTACATGACCACTTGA
969	5	21.5351	CCGTCAGCGGAAAAGTCTAAGCCGTCACAGCTGGTCTGTC	TAGGGAAGAGAAGGACATATGATCCGTCAGCGGAAAAGTCTAAGCCGTCACAGCTGGTCTGTCTTGACTAGTACATGACCACTTGA
970	5	21.5351	CTTACCTGCGTCAGCTCTGCTAGACTGCGCCTCTATACAC	TAGGGAAGAGAAGGACATATGATCTTACCTGCGTCAGCTCTGCTAGACTGCGCCTCTATACACTTGACTAGTACATGACCACTTGA
971	5	21.5351	CTCCCCCAGACAAGTGTCCCGAGCCGGTGATTACCCTGTT	TAGGGAAGAGAAGGACATATGATCTCCCCCAGACAAGTGTCCCGAGCCGGTGATTACCCTGTTTTGACTAGTACATGACCACTTGA
972	5	21.5351	TCCAGTCCTTAGACTTAGTTTCCGAATCCGGATGCGTCCT	TAGGGAAGAGAAGGACATATGATTCCAGTCCTTAGACTTAGTTTCCGAATCCGGATGCGTCCTTTGACTAGTACATGACCACTTGA
973	5	21.5351	GGGTCCCAGCGGCATACTGATACGTTTGTGAATTACGCAC	TAGGGAAGAGAAGGACATATGATGGGTCCCAGCGGCATACTGATACGTTTGTGAATTACGCACTTGACTAGTACATGACCACTTGA
974	5	21.5351	CTCAAGTACACTACGTCCGATTTGCCTGAACTTTAGGTGG	TAGGGAAGAGAAGGACATATGATCTCAAGTACACTACGTCCGATTTGCCTGAACTTTAGGTGGTTGACTAGTACATGACCACTTGA
975	5	21.5351	AACCCAGTGCCTCGCAGGCGTCTGTTCATCGATAGTTCAC	TAGGGAAGAGAAGGACATATGATAACCCAGTGCCTCGCAGGCGTCTGTTCATCGATAGTTCACTTGACTAGTACATGACCACTTGA
976	5	21.5351	TGCAAGATGATATAGGGAATCCTTAGCCTGTTATGGGTGCC	TAGGGAAGAGAAGGACATATGATTGCAAGATGATATAGGGAATCCTTAGCCTGTTATGGGTGCCTTGACTAGTACATGACCACTTGA
977	5	21.5351	ATGGATAACTTCTAACCCTAGTCCCGACCAGCTCTGTTCG	TAGGGAAGAGAAGGACATATGATATGGATAACTTCTAACCCTAGTCCCGACCAGCTCTGTTCGTTGACTAGTACATGACCACTTGA
978	5	21.5351	CGCCGCGAGATCAGCCATGCGGACTGGGCCCTCCCTAAAG	TAGGGAAGAGAAGGACATATGATCGCCGCGAGATCAGCCATGCGGACTGGGCCCTCCCTAAAGTTGACTAGTACATGACCACTTGA
979	5	21.5351	CTCAAGATCTCACCCCTGTCCTTTGCGATGCCTGTGAA	TAGGGAAGAGAAGGACATATGATCTCAAGATCTCACCCCTGTCCTTTGCGATGCCTGTGAATTGACTAGTACATGACCACTTGA
980	5	21.5351	ACTAGTTATTTGTGGCCGGTTGACTTCCGTCCAATCCATA	TAGGGAAGAGAAGGACATATGATACTAGTTATTTGTGGCCGGTTGACTTCCGTCCAATCCATATTGACTAGTACATGACCACTTGA
981	5	21.5351	TCTTTTCAAGGTGTACGGATCATTGCAACGCAGTTTTCTC	TAGGGAAGAGAAGGACATATGATTCTTTTCAAGGTGTACGGATCATTGCAACGCAGTTTTCTCTTGACTAGTACATGACCACTTGA
982	5	21.5351	TTTGGCAGTTGTCATCTTCAAATCACAGGGCATCGCTCTA	TAGGGAAGAGAAGGACATATGATTTTGGCAGTTGTCATCTTCAAATCACAGGGCATCGCTCTATTGACTAGTACATGACCACTTGA
983	5	21.5351	TGATTAATCACTGCATCGAGTCAAGGCTAGAAACTCTCAT	TAGGGAAGAGAAGGACATATGATTGATTAATCACTGCATCGAGTCAAGGCTAGAAACTCTCATTTGACTAGTACATGACCACTTGA
984	5	21.5351	CTTCTGGAACTTCCTGATGTCGACGTTACCTCAATTTGTC	TAGGGAAGAGAAGGACATATGATCTTCTGGAACTTCCTGATGTCGACGTTACCTCAATTTGTCTTGACTAGTACATGACCACTTGA
985	5	21.5351	CCGGAGAAAACGGTCGAGCTTTGACGATGTTGATAGTTCG	TAGGGAAGAGAAGGACATATGATCCGGAGAAAACGGTCGAGCTTTGACGATGTTGATAGTTCGTTGACTAGTACATGACCACTTGA
986	5	21.5351	GCCATTGTTTGTATTTCTAATATGATTAGTAAGCTTCTCG	TAGGGAAGAGAAGGACATATGATGCCATTGTTTGTATTTCTAATATGATTAGTAAGCTTCTCGTTGACTAGTACATGACCACTTGA
987	5	21.5351	TCAGAGTCCTATCACTCCCCTCATGCTATGGACCCACACA	TAGGGAAGAGAAGGACATATGATTCAGAGTCCTATCACTCCCCTCATGCTATGGACCCACACATTGACTAGTACATGACCACTTGA
988	5	21.5351	TCCCCGCCAACTTAGTGTGCCAATGACCAATCACTCCGTT	TAGGGAAGAGAAGGACATATGATTCCCCGCCAACTTAGTGTGCCAATGACCAATCACTCCGTTTTGACTAGTACATGACCACTTGA
989	5	21.5351	GCGATCGACGCAGAACCAGTCGCTCGATGCTCATGATACG	TAGGGAAGAGAAGGACATATGATGCGATCGACGCAGAACCAGTCGCTCGATGCTCATGATACGTTGACTAGTACATGACCACTTGA
990	5	21.5351	GTCAGACTACTCAGTTATATTGCTCGTTGACGTTAGGTCC	TAGGGAAGAGAAGGACATATGATGTCAGACTACTCAGTTATATTGCTCGTTGACGTTAGGTCCTTGACTAGTACATGACCACTTGA
991	5	21.5351	CTATATTCCCCACACGGGTTGTCCAGGATACCAAGCGTCC	TAGGGAAGAGAAGGACATATGATCTATATTCCCCACACGGGTTGTCCAGGATACCAAGCGTCCTTGACTAGTACATGACCACTTGA
992	5	21.5351	TGTGCCTTAAACGAACCAATAGGATGAGGTACAACACGTA	TAGGGAAGAGAAGGACATATGATTGTGCCTTAAACGAACCAATAGGATGAGGTACAACACGTATTGACTAGTACATGACCACTTGA
993	5	21.5351	AGCTCGCAAATGCCTCCCTATACCACATGGCTATGTGCCC	TAGGGAAGAGAAGGACATATGATAGCTCGCAAATGCCTCCCTATACCACATGGCTATGTGCCCTTGACTAGTACATGACCACTTGA
994	5	21.5351	TCGTCATTTTCTACCGACAAGGTGTTCTTAGTCGCCCATT	TAGGGAAGAGAAGGACATATGATTCGTCATTTTCTACCGACAAGGTGTTCTTAGTCGCCCATTTTGACTAGTACATGACCACTTGA
995	5	21.5351	CATCTCTACATACTGCTTTTGGTTTGACCATCGTTTCATG	TAGGGAAGAGAAGGACATATGATCATCTCTACATACTGCTTTTGGTTTGACCATCGTTTCATGTTGACTAGTACATGACCACTTGA
996	5	21.5351	CTGTCACAAAGACCAATCCAGTGGCCCGCACAAATTCGTC	TAGGGAAGAGAAGGACATATGATCTGTCACAAAGACCAATCCAGTGGCCCGCACAAATTCGTCTTGACTAGTACATGACCACTTGA
997	5	21.5351	TCCCTATAGGAGATACTCTTGACTCCGAGTTCAAAGAAAA	TAGGGAAGAGAAGGACATATGATTCCCTATAGGAGATACTCTTGACTCCGAGTTCAAAGAAAATTGACTAGTACATGACCACTTGA
998	5	21.5351	CCTCCGCCTTTTCGTTTGACTGAATTAAGGCTAACCATCC	TAGGGAAGAGAAGGACATATGATCCTCCGCCTTTTCGTTTGACTGAATTAAGGCTAACCATCCTTGACTAGTACATGACCACTTGA
999	5	21.5351	ACGAATATCTTGTTGGCCCCACCTTCCCCGGTAAGAGGGC	TAGGGAAGAGAAGGACATATGATACGAATATCTTGTTGGCCCCACCTTCCCCGGTAAGAGGGCTTGACTAGTACATGACCACTTGA
1000	5	21.5351	GGCAGTTAAGTGATGGGTCCAATATCGATGATACGCCGAC	TAGGGAAGAGAAGGACATATGATGGCAGTTAAGTGATGGGTCCAATATCGATGATACGCCGACTTGACTAGTACATGACCACTTGA

## Sheet: R03
Top 1000 reads, Illumina, Round R03
R03	228620 reads
rank	absolute count	reads per million	random region	full sequence	analysed as candidate
1	9	39.3666	CGTTCACTTATCGGCGCTACGGCTTTGGGCAAAACCTACC	TAGGGAAGAGAAGGACATATGATCGTTCACTTATCGGCGCTACGGCTTTGGGCAAAACCTACCTTGACTAGTACATGACCACTTGA
2	9	39.3666	ACGACTCATGCCTACCCAGAGTATTGCTGTTAGTCTCCTT	TAGGGAAGAGAAGGACATATGATACGACTCATGCCTACCCAGAGTATTGCTGTTAGTCTCCTTTTGACTAGTACATGACCACTTGA
3	9	39.3666	GAGACTCGCTCCCTGAGTCTGGCTGTCACATTCACAATTG	TAGGGAAGAGAAGGACATATGATGAGACTCGCTCCCTGAGTCTGGCTGTCACATTCACAATTGTTGACTAGTACATGACCACTTGA
4	9	39.3666	GTCATAGCCGATTGCCGTGGTTCTTTCAAGACCTTGCGTT	TAGGGAAGAGAAGGACATATGATGTCATAGCCGATTGCCGTGGTTCTTTCAAGACCTTGCGTTTTGACTAGTACATGACCACTTGA
5	8	34.9926	CTCAATTATAGGACACAAATCTAATCTTTCCCTCGCGCTG	TAGGGAAGAGAAGGACATATGATCTCAATTATAGGACACAAATCTAATCTTTCCCTCGCGCTGTTGACTAGTACATGACCACTTGA
6	8	34.9926	CGGGAGCGCAGAGGCGCCAGTGTTCCAATGGGGCTAGCCC	TAGGGAAGAGAAGGACATATGATCGGGAGCGCAGAGGCGCCAGTGTTCCAATGGGGCTAGCCCTTGACTAGTACATGACCACTTGA
7	8	34.9926	TTTACTGCGTCGCGTCTTGTGGTTGAAGAATCGTTTCTTC	TAGGGAAGAGAAGGACATATGATTTTACTGCGTCGCGTCTTGTGGTTGAAGAATCGTTTCTTCTTGACTAGTACATGACCACTTGA
8	8	34.9926	CTCAATGTCCGTATATACGAAACATTCTGGTACAAGTATC	TAGGGAAGAGAAGGACATATGATCTCAATGTCCGTATATACGAAACATTCTGGTACAAGTATCTTGACTAGTACATGACCACTTGA
9	8	34.9926	AGCATAGTAAGCTTTGTATCCTCTGCTTAGTCCTCCTTTC	TAGGGAAGAGAAGGACATATGATAGCATAGTAAGCTTTGTATCCTCTGCTTAGTCCTCCTTTCTTGACTAGTACATGACCACTTGA
10	8	34.9926	CTTGTCTCCGCATAAGGGCAACAACTGCACTATGACTGAC	TAGGGAAGAGAAGGACATATGATCTTGTCTCCGCATAAGGGCAACAACTGCACTATGACTGACTTGACTAGTACATGACCACTTGA
11	8	34.9926	CCCTCGCGTAATCGGCACCAGCGGAGATAGCTTGAGACAG	TAGGGAAGAGAAGGACATATGATCCCTCGCGTAATCGGCACCAGCGGAGATAGCTTGAGACAGTTGACTAGTACATGACCACTTGA
12	7	30.6185	TCTTTCAGACGGTTCCGCACAGACTCGTCCCTACAAGAAC	TAGGGAAGAGAAGGACATATGATTCTTTCAGACGGTTCCGCACAGACTCGTCCCTACAAGAACTTGACTAGTACATGACCACTTGA
13	7	30.6185	ATACACTGGCCCGACAATTTCACTCATTATTGTGCATGGC	TAGGGAAGAGAAGGACATATGATATACACTGGCCCGACAATTTCACTCATTATTGTGCATGGCTTGACTAGTACATGACCACTTGA
14	7	30.6185	CATCGGCGTATAGGAACTAGCTTGGCCTACCTCCCTTCTT	TAGGGAAGAGAAGGACATATGATCATCGGCGTATAGGAACTAGCTTGGCCTACCTCCCTTCTTTTGACTAGTACATGACCACTTGA
15	7	30.6185	ACCACCTAGAATCAGTGTCATGCCACAATTATGTGCAACA	TAGGGAAGAGAAGGACATATGATACCACCTAGAATCAGTGTCATGCCACAATTATGTGCAACATTGACTAGTACATGACCACTTGA
16	7	30.6185	TGATTATGACGTATCTAGTTCTGTGTTAACTACGCTCTAG	TAGGGAAGAGAAGGACATATGATTGATTATGACGTATCTAGTTCTGTGTTAACTACGCTCTAGTTGACTAGTACATGACCACTTGA
17	7	30.6185	TATTTTCTAACTAACATTCGACACCTTCCTCTGGTACAGT	TAGGGAAGAGAAGGACATATGATTATTTTCTAACTAACATTCGACACCTTCCTCTGGTACAGTTTGACTAGTACATGACCACTTGA
18	7	30.6185	CTCAGAACCAATTGTATCATGAGATCTAATTGTGGTCCTC	TAGGGAAGAGAAGGACATATGATCTCAGAACCAATTGTATCATGAGATCTAATTGTGGTCCTCTTGACTAGTACATGACCACTTGA
19	7	30.6185	TGATAGCGTTACTTCAAATTTAGAGTAACACTCCGGCA	TAGGGAAGAGAAGGACATATGATTGATAGCGTTACTTCAAATTTAGAGTAACACTCCGGCATTGACTAGTACATGACCACTTGA
20	7	30.6185	TAGTCTATCTCCAGCTAACATACTTGTTAATGGCCTAAAA	TAGGGAAGAGAAGGACATATGATTAGTCTATCTCCAGCTAACATACTTGTTAATGGCCTAAAATTGACTAGTACATGACCACTTGA
21	7	30.6185	AGAACACTTTGCCGGTCAGCCTCCCTCTTCTAGCTGGTAA	TAGGGAAGAGAAGGACATATGATAGAACACTTTGCCGGTCAGCCTCCCTCTTCTAGCTGGTAATTGACTAGTACATGACCACTTGA
22	7	30.6185	TGTCACCTCTCACGACGTGAACTCGACTGCCTTTGGGCAT	TAGGGAAGAGAAGGACATATGATTGTCACCTCTCACGACGTGAACTCGACTGCCTTTGGGCATTTGACTAGTACATGACCACTTGA
23	7	30.6185	AAGTTATCCCCTAGTAGACTTCACCTTCTTCAAGCACGAT	TAGGGAAGAGAAGGACATATGATAAGTTATCCCCTAGTAGACTTCACCTTCTTCAAGCACGATTTGACTAGTACATGACCACTTGA
24	7	30.6185	AAGCACCGGCTAAGTATAGTCAGGACTTAGTTGACTAGGA	TAGGGAAGAGAAGGACATATGATAAGCACCGGCTAAGTATAGTCAGGACTTAGTTGACTAGGATTGACTAGTACATGACCACTTGA
25	7	30.6185	TCAATCGCATTCCATGCGTGTTTATACTAGATGATTTGTC	TAGGGAAGAGAAGGACATATGATTCAATCGCATTCCATGCGTGTTTATACTAGATGATTTGTCTTGACTAGTACATGACCACTTGA
26	7	30.6185	GATCTCAGCGTTCCCTATCCTGCACATATTTACACTGTAA	TAGGGAAGAGAAGGACATATGATGATCTCAGCGTTCCCTATCCTGCACATATTTACACTGTAATTGACTAGTACATGACCACTTGA
27	7	30.6185	TAATCAATATGACAACCAATCCCAGCGTGCCAAACATGTC	TAGGGAAGAGAAGGACATATGATTAATCAATATGACAACCAATCCCAGCGTGCCAAACATGTCTTGACTAGTACATGACCACTTGA
28	7	30.6185	ATCCCTCGGTAACACTTTGTCTCTACCCCAAAGTAGATCA	TAGGGAAGAGAAGGACATATGATATCCCTCGGTAACACTTTGTCTCTACCCCAAAGTAGATCATTGACTAGTACATGACCACTTGA
29	7	30.6185	CATTCGGCTAACTGATCATCCGATTTGCAAAAACACCCG	TAGGGAAGAGAAGGACATATGATCATTCGGCTAACTGATCATCCGATTTGCAAAAACACCCGTTGACTAGTACATGACCACTTGA
30	7	30.6185	CGGCCACCTACCTCAGGGGCTTTTGCGCACGTACATTGTG	TAGGGAAGAGAAGGACATATGATCGGCCACCTACCTCAGGGGCTTTTGCGCACGTACATTGTGTTGACTAGTACATGACCACTTGA
31	7	30.6185	TAGCCTACGATATCAAGACCTGTCCAACTTTATTTCGTCT	TAGGGAAGAGAAGGACATATGATTAGCCTACGATATCAAGACCTGTCCAACTTTATTTCGTCTTTGACTAGTACATGACCACTTGA
32	7	30.6185	TTCAGCGACCTGCCTGTTCTCTTGACGCTCATGTAGCGAC	TAGGGAAGAGAAGGACATATGATTTCAGCGACCTGCCTGTTCTCTTGACGCTCATGTAGCGACTTGACTAGTACATGACCACTTGA
33	7	30.6185	TCGGCGGACGCTTTGCGCAGTGTATCATGGCCTCTGGACA	TAGGGAAGAGAAGGACATATGATTCGGCGGACGCTTTGCGCAGTGTATCATGGCCTCTGGACATTGACTAGTACATGACCACTTGA
34	7	30.6185	CCTCTAACCCAATGATACCTATCTTGACATTGTTCACTTGG	TAGGGAAGAGAAGGACATATGATCCTCTAACCCAATGATACCTATCTTGACATTGTTCACTTGGTTGACTAGTACATGACCACTTGA
35	7	30.6185	TACACAGGTACCAGCCTTCCAAAAGGTATCATGGTACGGC	TAGGGAAGAGAAGGACATATGATTACACAGGTACCAGCCTTCCAAAAGGTATCATGGTACGGCTTGACTAGTACATGACCACTTGA
36	7	30.6185	GTCTCTCGTACATGGACTTCGCCTGCCAAGTCGATTTGGT	TAGGGAAGAGAAGGACATATGATGTCTCTCGTACATGGACTTCGCCTGCCAAGTCGATTTGGTTTGACTAGTACATGACCACTTGA
37	7	30.6185	CTAATGCAAAACGATACCGTATACTATGAAAGACTCAGTT	TAGGGAAGAGAAGGACATATGATCTAATGCAAAACGATACCGTATACTATGAAAGACTCAGTTTTGACTAGTACATGACCACTTGA
38	7	30.6185	TAGAGGCTTCAACAACGCGTCGTCTAAGCGCTACAAAATA	TAGGGAAGAGAAGGACATATGATTAGAGGCTTCAACAACGCGTCGTCTAAGCGCTACAAAATATTGACTAGTACATGACCACTTGA
39	7	30.6185	GGAGTCCTCGTGTTGGTTATTGCATAATTGACAATCAGGA	TAGGGAAGAGAAGGACATATGATGGAGTCCTCGTGTTGGTTATTGCATAATTGACAATCAGGATTGACTAGTACATGACCACTTGA
40	7	30.6185	ACGGTTCTTGTACATAGAGAATTCACTCGACTCTCCCGTC	TAGGGAAGAGAAGGACATATGATACGGTTCTTGTACATAGAGAATTCACTCGACTCTCCCGTCTTGACTAGTACATGACCACTTGA
41	7	30.6185	AATGACCAATCTGATCGCATGCTTTCCTCCGTCATGACAT	TAGGGAAGAGAAGGACATATGATAATGACCAATCTGATCGCATGCTTTCCTCCGTCATGACATTTGACTAGTACATGACCACTTGA
42	7	30.6185	GCCACATCAGAAGGGACAACAATTTCACGGAGCCAGGGCC	TAGGGAAGAGAAGGACATATGATGCCACATCAGAAGGGACAACAATTTCACGGAGCCAGGGCCTTGACTAGTACATGACCACTTGA
43	7	30.6185	CCTTTTCGCGGTGCTTACAAGGTCAAAGGTCCGGCTATAG	TAGGGAAGAGAAGGACATATGATCCTTTTCGCGGTGCTTACAAGGTCAAAGGTCCGGCTATAGTTGACTAGTACATGACCACTTGA
44	6	26.2444	GATAAATCTGCAGCCGTTAACACTGTTATGTTAGTAAGGA	TAGGGAAGAGAAGGACATATGATGATAAATCTGCAGCCGTTAACACTGTTATGTTAGTAAGGATTGACTAGTACATGACCACTTGA
45	6	26.2444	TAGTCTAGAACGGACAGCGGGCCTAGTGATCCATTGCTTC	TAGGGAAGAGAAGGACATATGATTAGTCTAGAACGGACAGCGGGCCTAGTGATCCATTGCTTCTTGACTAGTACATGACCACTTGA
46	6	26.2444	ACTCTCGTCTCGGCTAAAGCCCACATCGGTAAGAGGTATG	TAGGGAAGAGAAGGACATATGATACTCTCGTCTCGGCTAAAGCCCACATCGGTAAGAGGTATGTTGACTAGTACATGACCACTTGA
47	6	26.2444	GCTGACGGCGGATGTCTAATCAACTTTGTCATGGTTTGGT	TAGGGAAGAGAAGGACATATGATGCTGACGGCGGATGTCTAATCAACTTTGTCATGGTTTGGTTTGACTAGTACATGACCACTTGA
48	6	26.2444	ACCTGTAATACTGCGTAGCTGACCGTCTCACCCTGAGTGG	TAGGGAAGAGAAGGACATATGATACCTGTAATACTGCGTAGCTGACCGTCTCACCCTGAGTGGTTGACTAGTACATGACCACTTGA
49	6	26.2444	TAAGTATACTTATTAACTAAGATCCCATATGCTAAACTCC	TAGGGAAGAGAAGGACATATGATTAAGTATACTTATTAACTAAGATCCCATATGCTAAACTCCTTGACTAGTACATGACCACTTGA
50	6	26.2444	CAACTCAGAACGTTTAAAGCAGTTCCTTGTCTCTTGGTAG	TAGGGAAGAGAAGGACATATGATCAACTCAGAACGTTTAAAGCAGTTCCTTGTCTCTTGGTAGTTGACTAGTACATGACCACTTGA
51	6	26.2444	TAATAAGATTCTGGATTGACGACGCCGTCCAACTCATTCA	TAGGGAAGAGAAGGACATATGATTAATAAGATTCTGGATTGACGACGCCGTCCAACTCATTCATTGACTAGTACATGACCACTTGA
52	6	26.2444	TGGACCCTCCGAACTAGGGCTATGTACTTCCAATCACTTTG	TAGGGAAGAGAAGGACATATGATTGGACCCTCCGAACTAGGGCTATGTACTTCCAATCACTTTGTTGACTAGTACATGACCACTTGA
53	6	26.2444	CCTACATTCCTGGGGACACGGCCCTGTCTTCGTCTTGCGC	TAGGGAAGAGAAGGACATATGATCCTACATTCCTGGGGACACGGCCCTGTCTTCGTCTTGCGCTTGACTAGTACATGACCACTTGA
54	6	26.2444	AACGAAAAACCATTCGTACGCCTACCTCTGGTTATACGAT	TAGGGAAGAGAAGGACATATGATAACGAAAAACCATTCGTACGCCTACCTCTGGTTATACGATTTGACTAGTACATGACCACTTGA
55	6	26.2444	CCGGGTCAACACGCTGTTGGTGGTAAAGAAATGTAAGTCT	TAGGGAAGAGAAGGACATATGATCCGGGTCAACACGCTGTTGGTGGTAAAGAAATGTAAGTCTTTGACTAGTACATGACCACTTGA
56	6	26.2444	TATCTGCCGATAACGTCGGTAGTCCAAGATAAAAGTTCCT	TAGGGAAGAGAAGGACATATGATTATCTGCCGATAACGTCGGTAGTCCAAGATAAAAGTTCCTTTGACTAGTACATGACCACTTGA
57	6	26.2444	ATTCAGCGCATGAATCACGATTCTATCATCTGTTCCTAGT	TAGGGAAGAGAAGGACATATGATATTCAGCGCATGAATCACGATTCTATCATCTGTTCCTAGTTTGACTAGTACATGACCACTTGA
58	6	26.2444	GCTTCGCGCCCTAACGTGCATGTGGCAATTCTTTGAGCCT	TAGGGAAGAGAAGGACATATGATGCTTCGCGCCCTAACGTGCATGTGGCAATTCTTTGAGCCTTTGACTAGTACATGACCACTTGA
59	6	26.2444	CTCAACGGTGCCTTTGGGTTAAGTTCATTCATCCCTGTCT	TAGGGAAGAGAAGGACATATGATCTCAACGGTGCCTTTGGGTTAAGTTCATTCATCCCTGTCTTTGACTAGTACATGACCACTTGA
60	6	26.2444	GCTTATACACAACCGCTAAGACTTGGTCTCGGTGTTGTCC	TAGGGAAGAGAAGGACATATGATGCTTATACACAACCGCTAAGACTTGGTCTCGGTGTTGTCCTTGACTAGTACATGACCACTTGA
61	6	26.2444	TGCCCGTCCCTACTCCTGTCTACTGTTCTAGTTACGGGAT	TAGGGAAGAGAAGGACATATGATTGCCCGTCCCTACTCCTGTCTACTGTTCTAGTTACGGGATTTGACTAGTACATGACCACTTGA
62	6	26.2444	CAGTCCCGGCAACACTTCTTCTTGTGGATCATTCCATACA	TAGGGAAGAGAAGGACATATGATCAGTCCCGGCAACACTTCTTCTTGTGGATCATTCCATACATTGACTAGTACATGACCACTTGA
63	6	26.2444	ATTACTCTCTTAACTGCCTACAATGGTATATACGTCTACG	TAGGGAAGAGAAGGACATATGATATTACTCTCTTAACTGCCTACAATGGTATATACGTCTACGTTGACTAGTACATGACCACTTGA
64	6	26.2444	AGTTCAAGTCTAATCATATCCCGAATCAGTTTCTCTACGG	TAGGGAAGAGAAGGACATATGATAGTTCAAGTCTAATCATATCCCGAATCAGTTTCTCTACGGTTGACTAGTACATGACCACTTGA
65	6	26.2444	ATTACGATCCTCGGCGCTAATCTAGCCCGGGACCGGAAAT	TAGGGAAGAGAAGGACATATGATATTACGATCCTCGGCGCTAATCTAGCCCGGGACCGGAAATTTGACTAGTACATGACCACTTGA
66	6	26.2444	TACCTGGCCACTCGCCTTGACGTCAATGAACAATCAATGT	TAGGGAAGAGAAGGACATATGATTACCTGGCCACTCGCCTTGACGTCAATGAACAATCAATGTTTGACTAGTACATGACCACTTGA
67	6	26.2444	CGTGCATAGTAGGTGGTGCACGCTTGTTGACGGTGTTGGG	TAGGGAAGAGAAGGACATATGATCGTGCATAGTAGGTGGTGCACGCTTGTTGACGGTGTTGGGTTGACTAGTACATGACCACTTGA
68	6	26.2444	CAGTTGTTTACCGCTCAATCGGGTATGACTAACTTTCCTG	TAGGGAAGAGAAGGACATATGATCAGTTGTTTACCGCTCAATCGGGTATGACTAACTTTCCTGTTGACTAGTACATGACCACTTGA
69	6	26.2444	TGCAGCTCTTCAAGGGCACGTTATCTAAGGGCCTGGAATT	TAGGGAAGAGAAGGACATATGATTGCAGCTCTTCAAGGGCACGTTATCTAAGGGCCTGGAATTTTGACTAGTACATGACCACTTGA
70	6	26.2444	CGGCGCTTCAAAGGTACCAAACTCATCCCTTTACATGTTA	TAGGGAAGAGAAGGACATATGATCGGCGCTTCAAAGGTACCAAACTCATCCCTTTACATGTTATTGACTAGTACATGACCACTTGA
71	6	26.2444	GATAAAGTTTTGTTGCGATCGGGCGAGCCTACGGTGGCTC	TAGGGAAGAGAAGGACATATGATGATAAAGTTTTGTTGCGATCGGGCGAGCCTACGGTGGCTCTTGACTAGTACATGACCACTTGA
72	6	26.2444	TCTTGTTGTGACCACTACATCCTGGTTTATCCCTTCTATC	TAGGGAAGAGAAGGACATATGATTCTTGTTGTGACCACTACATCCTGGTTTATCCCTTCTATCTTGACTAGTACATGACCACTTGA
73	6	26.2444	TACCCCTCTGGTCTCGCGGTAATCTCACAAACCGCGTGTG	TAGGGAAGAGAAGGACATATGATTACCCCTCTGGTCTCGCGGTAATCTCACAAACCGCGTGTGTTGACTAGTACATGACCACTTGA
74	6	26.2444	CATCGGAATCCGGAATCCATAGCCTGTTTACTTCTCGTGT	TAGGGAAGAGAAGGACATATGATCATCGGAATCCGGAATCCATAGCCTGTTTACTTCTCGTGTTTGACTAGTACATGACCACTTGA
75	6	26.2444	TCGAGGATAGTCGCCACGTGCTTACCAGTAGTCAATAGCC	TAGGGAAGAGAAGGACATATGATTCGAGGATAGTCGCCACGTGCTTACCAGTAGTCAATAGCCTTGACTAGTACATGACCACTTGA
76	6	26.2444	CGAATCCGACTCTAATGATGATTATCTTTGTCTACTAACA	TAGGGAAGAGAAGGACATATGATCGAATCCGACTCTAATGATGATTATCTTTGTCTACTAACATTGACTAGTACATGACCACTTGA
77	6	26.2444	ACACAATCAGTAAATACAATTTTTCCCGCCAAGCATTACA	TAGGGAAGAGAAGGACATATGATACACAATCAGTAAATACAATTTTTCCCGCCAAGCATTACATTGACTAGTACATGACCACTTGA
78	6	26.2444	AGTCATCACCTTTACCCCCGTAGCATCGGGTGCTACTCCG	TAGGGAAGAGAAGGACATATGATAGTCATCACCTTTACCCCCGTAGCATCGGGTGCTACTCCGTTGACTAGTACATGACCACTTGA
79	6	26.2444	TACCTGCCTATTCATGAACATTCCCTCAAGTCTTCCCTCT	TAGGGAAGAGAAGGACATATGATTACCTGCCTATTCATGAACATTCCCTCAAGTCTTCCCTCTTTGACTAGTACATGACCACTTGA
80	6	26.2444	TAGAACTCTGTTCTTCCGCCCGACATTTTAACAGGTTGTT	TAGGGAAGAGAAGGACATATGATTAGAACTCTGTTCTTCCGCCCGACATTTTAACAGGTTGTTTTGACTAGTACATGACCACTTGA
81	6	26.2444	TTCGCCTACTCCCCGACTCATGACTTCTCTTACCGTTTGG	TAGGGAAGAGAAGGACATATGATTTCGCCTACTCCCCGACTCATGACTTCTCTTACCGTTTGGTTGACTAGTACATGACCACTTGA
82	6	26.2444	ACCGTATTCATTATTGACTGCACACGCCCGTTACGTCAGT	TAGGGAAGAGAAGGACATATGATACCGTATTCATTATTGACTGCACACGCCCGTTACGTCAGTTTGACTAGTACATGACCACTTGA
83	6	26.2444	ACCGCACAAAGAACGGCACTGGTCGTCTTCGACCTATTTCT	TAGGGAAGAGAAGGACATATGATACCGCACAAAGAACGGCACTGGTCGTCTTCGACCTATTTCTTTGACTAGTACATGACCACTTGA
84	6	26.2444	AGCATCGTGAAAAAACTGCTCTGATTATCTTTTTTTTTGA	TAGGGAAGAGAAGGACATATGATAGCATCGTGAAAAAACTGCTCTGATTATCTTTTTTTTTGATTGACTAGTACATGACCACTTGA
85	6	26.2444	ATCTGCCGTATACAGTTGTATAGTTTATTAGCTGTTTGCGA	TAGGGAAGAGAAGGACATATGATATCTGCCGTATACAGTTGTATAGTTTATTAGCTGTTTGCGATTGACTAGTACATGACCACTTGA
86	6	26.2444	CCATTCATCTTTCACAGCACGGATTTCTAGGCTGGTCGGT	TAGGGAAGAGAAGGACATATGATCCATTCATCTTTCACAGCACGGATTTCTAGGCTGGTCGGTTTGACTAGTACATGACCACTTGA
87	6	26.2444	CAATGCGATGTGATGGAGTCTTCCCCACAAGTTCATGATG	TAGGGAAGAGAAGGACATATGATCAATGCGATGTGATGGAGTCTTCCCCACAAGTTCATGATGTTGACTAGTACATGACCACTTGA
88	6	26.2444	GCGCCCTAAATCAAAGAAGCCATTATCATCCTTCCTCAAT	TAGGGAAGAGAAGGACATATGATGCGCCCTAAATCAAAGAAGCCATTATCATCCTTCCTCAATTTGACTAGTACATGACCACTTGA
89	6	26.2444	AACGAGTCGTAGTCGATCTATCCACTTCAGCGTACCGGCA	TAGGGAAGAGAAGGACATATGATAACGAGTCGTAGTCGATCTATCCACTTCAGCGTACCGGCATTGACTAGTACATGACCACTTGA
90	6	26.2444	TTGACGATAGTATGGAATATGTACTTACTTCGTACCTTAA	TAGGGAAGAGAAGGACATATGATTTGACGATAGTATGGAATATGTACTTACTTCGTACCTTAATTGACTAGTACATGACCACTTGA
91	6	26.2444	TTCCGCTCTAAATTGCCGGACGACATCCAATCATGTGTTA	TAGGGAAGAGAAGGACATATGATTTCCGCTCTAAATTGCCGGACGACATCCAATCATGTGTTATTGACTAGTACATGACCACTTGA
92	6	26.2444	CGGGACACAAACTATATATTGCTACCAAATCGCTCCTGCC	TAGGGAAGAGAAGGACATATGATCGGGACACAAACTATATATTGCTACCAAATCGCTCCTGCCTTGACTAGTACATGACCACTTGA
93	6	26.2444	CGTCAGCCACTGATAAACTGATCTGATCCTGAGGTCCCTA	TAGGGAAGAGAAGGACATATGATCGTCAGCCACTGATAAACTGATCTGATCCTGAGGTCCCTATTGACTAGTACATGACCACTTGA
94	6	26.2444	CTTATATTCCTTCTATAAACTCGGTTACGCCCGGGGTCCG	TAGGGAAGAGAAGGACATATGATCTTATATTCCTTCTATAAACTCGGTTACGCCCGGGGTCCGTTGACTAGTACATGACCACTTGA
95	6	26.2444	TAGGATATCCGATCGTGAATCAATATGTCTTACCATCGCG	TAGGGAAGAGAAGGACATATGATTAGGATATCCGATCGTGAATCAATATGTCTTACCATCGCGTTGACTAGTACATGACCACTTGA
96	6	26.2444	GCTTACCATTGCTCCGAACTCGGGCAATGATTGACAACA	TAGGGAAGAGAAGGACATATGATGCTTACCATTGCTCCGAACTCGGGCAATGATTGACAACATTGACTAGTACATGACCACTTGA
97	6	26.2444	ACGCTTTCTGCTTTGACGTTTCAGCAGCTAAAATCCATCA	TAGGGAAGAGAAGGACATATGATACGCTTTCTGCTTTGACGTTTCAGCAGCTAAAATCCATCATTGACTAGTACATGACCACTTGA
98	6	26.2444	TTCGGCAAGGCATCCCAGTTGCTATTCATAAAGAATCGAC	TAGGGAAGAGAAGGACATATGATTTCGGCAAGGCATCCCAGTTGCTATTCATAAAGAATCGACTTGACTAGTACATGACCACTTGA
99	6	26.2444	ATCAATCGCTATGTTCTTGTGTAGCGAACATTTCTTGGTC	TAGGGAAGAGAAGGACATATGATATCAATCGCTATGTTCTTGTGTAGCGAACATTTCTTGGTCTTGACTAGTACATGACCACTTGA
100	6	26.2444	GGGAAAATCGGTCATCCGCGTAAACGTGATCTACCACATT	TAGGGAAGAGAAGGACATATGATGGGAAAATCGGTCATCCGCGTAAACGTGATCTACCACATTTTGACTAGTACATGACCACTTGA
101	6	26.2444	AATATTAGTCAACACGTAACTCTATACAATTAAGTACAGA	TAGGGAAGAGAAGGACATATGATAATATTAGTCAACACGTAACTCTATACAATTAAGTACAGATTGACTAGTACATGACCACTTGA
102	6	26.2444	AATCACCGACAACTAGCAGTTCTTCCGTCATGCTAACCTG	TAGGGAAGAGAAGGACATATGATAATCACCGACAACTAGCAGTTCTTCCGTCATGCTAACCTGTTGACTAGTACATGACCACTTGA
103	6	26.2444	CCCCATCAAATTCCGCTCAATTCGCACCGCCTTGTGCACC	TAGGGAAGAGAAGGACATATGATCCCCATCAAATTCCGCTCAATTCGCACCGCCTTGTGCACCTTGACTAGTACATGACCACTTGA
104	6	26.2444	ACATCCCCGTGTTCACATGCTACGGTATTCTGATACGCGA	TAGGGAAGAGAAGGACATATGATACATCCCCGTGTTCACATGCTACGGTATTCTGATACGCGATTGACTAGTACATGACCACTTGA
105	6	26.2444	CTGCATATTCTCTTGTTTACTGATCCTTCAAGTTATGATC	TAGGGAAGAGAAGGACATATGATCTGCATATTCTCTTGTTTACTGATCCTTCAAGTTATGATCTTGACTAGTACATGACCACTTGA
106	6	26.2444	TCCAAATTCTATGGGATTGTACTTCCGTAGCCAAGACTCA	TAGGGAAGAGAAGGACATATGATTCCAAATTCTATGGGATTGTACTTCCGTAGCCAAGACTCATTGACTAGTACATGACCACTTGA
107	6	26.2444	ACATTGCTCATAACGACTAGAAACTATTCTTCTCAGTATG	TAGGGAAGAGAAGGACATATGATACATTGCTCATAACGACTAGAAACTATTCTTCTCAGTATGTTGACTAGTACATGACCACTTGA
108	6	26.2444	GGTGTATACAGCCTCTTCCAACATCCAACCGATGCGCATC	TAGGGAAGAGAAGGACATATGATGGTGTATACAGCCTCTTCCAACATCCAACCGATGCGCATCTTGACTAGTACATGACCACTTGA
109	6	26.2444	GCAGTTTCACTGGTTATTCCACGTGCTCATTGTGGCCATGG	TAGGGAAGAGAAGGACATATGATGCAGTTTCACTGGTTATTCCACGTGCTCATTGTGGCCATGGTTGACTAGTACATGACCACTTGA
110	6	26.2444	TGAACCTACCCGCAAACGTGGGATTCACTATGATACCGGC	TAGGGAAGAGAAGGACATATGATTGAACCTACCCGCAAACGTGGGATTCACTATGATACCGGCTTGACTAGTACATGACCACTTGA
111	6	26.2444	ATTGCAAGTATGAATTAGAGCACACTCCCATTTTTGCCTA	TAGGGAAGAGAAGGACATATGATATTGCAAGTATGAATTAGAGCACACTCCCATTTTTGCCTATTGACTAGTACATGACCACTTGA
112	6	26.2444	ACTCGGTGACTGGACTTAAACACTGCATCAATCCCAGGAA	TAGGGAAGAGAAGGACATATGATACTCGGTGACTGGACTTAAACACTGCATCAATCCCAGGAATTGACTAGTACATGACCACTTGA
113	6	26.2444	AATAGTCGACTAGGTTCCGATACATGTATCCTTTAACGCG	TAGGGAAGAGAAGGACATATGATAATAGTCGACTAGGTTCCGATACATGTATCCTTTAACGCGTTGACTAGTACATGACCACTTGA
114	6	26.2444	GCCTTACCACCCGTTCCGTTTTCGAGAGGCTCCAACTTAT	TAGGGAAGAGAAGGACATATGATGCCTTACCACCCGTTCCGTTTTCGAGAGGCTCCAACTTATTTGACTAGTACATGACCACTTGA
115	6	26.2444	CTCGCGTACAAATCACATACTGTAAAGGATCTGCCAACAC	TAGGGAAGAGAAGGACATATGATCTCGCGTACAAATCACATACTGTAAAGGATCTGCCAACACTTGACTAGTACATGACCACTTGA
116	6	26.2444	TTTCGCAAAAGCTACTGTACATACCGCATTTCCATCTGGC	TAGGGAAGAGAAGGACATATGATTTTCGCAAAAGCTACTGTACATACCGCATTTCCATCTGGCTTGACTAGTACATGACCACTTGA
117	6	26.2444	AAGTTAATTCTCATCAGTGCGTTCACTCGTCACCTTGTAG	TAGGGAAGAGAAGGACATATGATAAGTTAATTCTCATCAGTGCGTTCACTCGTCACCTTGTAGTTGACTAGTACATGACCACTTGA
118	6	26.2444	TTTCTCGTTATCCGTGGAACCACTCCCGCTAAACAAGGCA	TAGGGAAGAGAAGGACATATGATTTTCTCGTTATCCGTGGAACCACTCCCGCTAAACAAGGCATTGACTAGTACATGACCACTTGA
119	6	26.2444	CCGGCTCGATATGGTATCAATTTTGTACACCCGGCCTAGC	TAGGGAAGAGAAGGACATATGATCCGGCTCGATATGGTATCAATTTTGTACACCCGGCCTAGCTTGACTAGTACATGACCACTTGA
120	6	26.2444	CATCAACTATAGTCCGTCTTCCATAAACATCTGGCTTTTG	TAGGGAAGAGAAGGACATATGATCATCAACTATAGTCCGTCTTCCATAAACATCTGGCTTTTGTTGACTAGTACATGACCACTTGA
121	6	26.2444	CATCACTTGTTAAGCCCTCCGCTATAAGACCCCTAGCCGC	TAGGGAAGAGAAGGACATATGATCATCACTTGTTAAGCCCTCCGCTATAAGACCCCTAGCCGCTTGACTAGTACATGACCACTTGA
122	6	26.2444	TCACCCTTTAAATGGCTAGCATAAGTGCCCGTTATCGCGT	TAGGGAAGAGAAGGACATATGATTCACCCTTTAAATGGCTAGCATAAGTGCCCGTTATCGCGTTTGACTAGTACATGACCACTTGA
123	6	26.2444	TAGATAACAAGGACAGGTTTGATCCCGAGGCTTGCTAAAC	TAGGGAAGAGAAGGACATATGATTAGATAACAAGGACAGGTTTGATCCCGAGGCTTGCTAAACTTGACTAGTACATGACCACTTGA
124	6	26.2444	TTCCTATACACAACGACCAGCTCGACCATGTGGTCTATTC	TAGGGAAGAGAAGGACATATGATTTCCTATACACAACGACCAGCTCGACCATGTGGTCTATTCTTGACTAGTACATGACCACTTGA
125	6	26.2444	CCATACTTCGATCAGTTGATGTTGTGTTGTCATGTCACCA	TAGGGAAGAGAAGGACATATGATCCATACTTCGATCAGTTGATGTTGTGTTGTCATGTCACCATTGACTAGTACATGACCACTTGA
126	6	26.2444	TCCGCTCCATAGCATCAGCTCTCCCTCTTAAGTGCATGTCT	TAGGGAAGAGAAGGACATATGATTCCGCTCCATAGCATCAGCTCTCCCTCTTAAGTGCATGTCTTTGACTAGTACATGACCACTTGA
127	6	26.2444	TGTACCTATTTATCAGCGTGGTTATTAAGCTACTTCAGCC	TAGGGAAGAGAAGGACATATGATTGTACCTATTTATCAGCGTGGTTATTAAGCTACTTCAGCCTTGACTAGTACATGACCACTTGA
128	6	26.2444	CGCTCACTGGATCAATGCGACCAGCTAAAAATGGTACTCA	TAGGGAAGAGAAGGACATATGATCGCTCACTGGATCAATGCGACCAGCTAAAAATGGTACTCATTGACTAGTACATGACCACTTGA
129	6	26.2444	AGGACGCTAAAGCGGGGTCCTCTGTTCGATGATAGCCTTC	TAGGGAAGAGAAGGACATATGATAGGACGCTAAAGCGGGGTCCTCTGTTCGATGATAGCCTTCTTGACTAGTACATGACCACTTGA
130	6	26.2444	CCGCCTCTGTACTCTTTATTCCCATTTATCATTGTGGCTG	TAGGGAAGAGAAGGACATATGATCCGCCTCTGTACTCTTTATTCCCATTTATCATTGTGGCTGTTGACTAGTACATGACCACTTGA
131	6	26.2444	CGCCCTTGGTATATACTATTTCAGCCACGCACTCGCGAAG	TAGGGAAGAGAAGGACATATGATCGCCCTTGGTATATACTATTTCAGCCACGCACTCGCGAAGTTGACTAGTACATGACCACTTGA
132	6	26.2444	AGATTTTACCTGCGTTCACTATCACGTGGCAACGAGCGGT	TAGGGAAGAGAAGGACATATGATAGATTTTACCTGCGTTCACTATCACGTGGCAACGAGCGGTTTGACTAGTACATGACCACTTGA
133	6	26.2444	CGGGATTCGGTTAGGCTCTGGCTCTGCCCCGACTGACGAC	TAGGGAAGAGAAGGACATATGATCGGGATTCGGTTAGGCTCTGGCTCTGCCCCGACTGACGACTTGACTAGTACATGACCACTTGA
134	6	26.2444	ATCGTCTCACTTTAATTTTGGCAATTCTTATCACGTGGCA	TAGGGAAGAGAAGGACATATGATATCGTCTCACTTTAATTTTGGCAATTCTTATCACGTGGCATTGACTAGTACATGACCACTTGA
135	6	26.2444	CTGCATCAATAATTGTGGCAAAAACTTGGGGAAATCCGAA	TAGGGAAGAGAAGGACATATGATCTGCATCAATAATTGTGGCAAAAACTTGGGGAAATCCGAATTGACTAGTACATGACCACTTGA
136	6	26.2444	CCTCAGCGCCATACCCCAGTCTCATCAAGTACCTAAATCC	TAGGGAAGAGAAGGACATATGATCCTCAGCGCCATACCCCAGTCTCATCAAGTACCTAAATCCTTGACTAGTACATGACCACTTGA
137	6	26.2444	CTCATGTGCTATCCATTCATATTCGGTCCCAAGCAATGTC	TAGGGAAGAGAAGGACATATGATCTCATGTGCTATCCATTCATATTCGGTCCCAAGCAATGTCTTGACTAGTACATGACCACTTGA
138	6	26.2444	CCACTCAGTATAGGTACCCCATCGAACATCACGACTCCGTC	TAGGGAAGAGAAGGACATATGATCCACTCAGTATAGGTACCCCATCGAACATCACGACTCCGTCTTGACTAGTACATGACCACTTGA
139	6	26.2444	TGTCTCGCTCAAGTCAAGACCGATGGAGCTCGCATAGTGC	TAGGGAAGAGAAGGACATATGATTGTCTCGCTCAAGTCAAGACCGATGGAGCTCGCATAGTGCTTGACTAGTACATGACCACTTGA
140	6	26.2444	AATCAAGAGCGTAATGCGGTCGTTGTGATCACCACACTTA	TAGGGAAGAGAAGGACATATGATAATCAAGAGCGTAATGCGGTCGTTGTGATCACCACACTTATTGACTAGTACATGACCACTTGA
141	6	26.2444	GAATTTTCGTGTCACAATATGAATACCTCATGCAGGTTCA	TAGGGAAGAGAAGGACATATGATGAATTTTCGTGTCACAATATGAATACCTCATGCAGGTTCATTGACTAGTACATGACCACTTGA
142	6	26.2444	AATGCCACTCTTCGTTGGTTTAGTCGACCTGCATTTCTTG	TAGGGAAGAGAAGGACATATGATAATGCCACTCTTCGTTGGTTTAGTCGACCTGCATTTCTTGTTGACTAGTACATGACCACTTGA
143	6	26.2444	ACATAGTTGTCCCGCGAGATGGGGATTACAGACTTCAGCA	TAGGGAAGAGAAGGACATATGATACATAGTTGTCCCGCGAGATGGGGATTACAGACTTCAGCATTGACTAGTACATGACCACTTGA
144	6	26.2444	GTCTTTCCATCACTAGACGTCACAGATTAGTAACAGAGTT	TAGGGAAGAGAAGGACATATGATGTCTTTCCATCACTAGACGTCACAGATTAGTAACAGAGTTTTGACTAGTACATGACCACTTGA
145	6	26.2444	GGCGTCACCGCTCCTCTAATGATTTCCCCACATGTCCTCG	TAGGGAAGAGAAGGACATATGATGGCGTCACCGCTCCTCTAATGATTTCCCCACATGTCCTCGTTGACTAGTACATGACCACTTGA
146	6	26.2444	ATGATCCCAACTACTGCCGCTGTTTCCTGGGGATTGTCTG	TAGGGAAGAGAAGGACATATGATATGATCCCAACTACTGCCGCTGTTTCCTGGGGATTGTCTGTTGACTAGTACATGACCACTTGA
147	6	26.2444	CCGCACCGGCACCAAGATGTTTTAGGCCATTACACAGTCC	TAGGGAAGAGAAGGACATATGATCCGCACCGGCACCAAGATGTTTTAGGCCATTACACAGTCCTTGACTAGTACATGACCACTTGA
148	6	26.2444	CTGGTCTTCGATATTTTTCCCTCCAATTGGAAAAAGCCCA	TAGGGAAGAGAAGGACATATGATCTGGTCTTCGATATTTTTCCCTCCAATTGGAAAAAGCCCATTGACTAGTACATGACCACTTGA
149	6	26.2444	GTACAGTGCGTCATACCGGAAGCGTGTCATTCTTGTTGAT	TAGGGAAGAGAAGGACATATGATGTACAGTGCGTCATACCGGAAGCGTGTCATTCTTGTTGATTTGACTAGTACATGACCACTTGA
150	6	26.2444	CATGTACACACCCTTAAGAGTCCTCGGCTATACCAAAAGC	TAGGGAAGAGAAGGACATATGATCATGTACACACCCTTAAGAGTCCTCGGCTATACCAAAAGCTTGACTAGTACATGACCACTTGA
151	6	26.2444	AACTACTCATTCCCTCGTCGGCCATTACTTCCAGGTTGCA	TAGGGAAGAGAAGGACATATGATAACTACTCATTCCCTCGTCGGCCATTACTTCCAGGTTGCATTGACTAGTACATGACCACTTGA
152	6	26.2444	ATCTCGAGATTACCTGGCTATCTGTTAGACTTGACGTGGC	TAGGGAAGAGAAGGACATATGATATCTCGAGATTACCTGGCTATCTGTTAGACTTGACGTGGCTTGACTAGTACATGACCACTTGA
153	6	26.2444	CTAGGCTGAGTTCTGCCCCGGAAAGGTAATAACTACGGTA	TAGGGAAGAGAAGGACATATGATCTAGGCTGAGTTCTGCCCCGGAAAGGTAATAACTACGGTATTGACTAGTACATGACCACTTGA
154	6	26.2444	CTACAGTCAGATATACATGCTTTTTGCCATCCTTGATACG	TAGGGAAGAGAAGGACATATGATCTACAGTCAGATATACATGCTTTTTGCCATCCTTGATACGTTGACTAGTACATGACCACTTGA
155	6	26.2444	AACCGAGGGACTATATCCTCCATGCAGAAAAGCGCAGTCA	TAGGGAAGAGAAGGACATATGATAACCGAGGGACTATATCCTCCATGCAGAAAAGCGCAGTCATTGACTAGTACATGACCACTTGA
156	6	26.2444	CTCCTGCTACCGCCTTTGACAGTTTGGTCATATGCAACAT	TAGGGAAGAGAAGGACATATGATCTCCTGCTACCGCCTTTGACAGTTTGGTCATATGCAACATTTGACTAGTACATGACCACTTGA
157	6	26.2444	ACTTCCTCGAACATCCATTGGTACTGTTGACCACCGCGAC	TAGGGAAGAGAAGGACATATGATACTTCCTCGAACATCCATTGGTACTGTTGACCACCGCGACTTGACTAGTACATGACCACTTGA
158	6	26.2444	TTAGTATTCCGAGACCGCCAAGCTACCTACCAGTCCTTTC	TAGGGAAGAGAAGGACATATGATTTAGTATTCCGAGACCGCCAAGCTACCTACCAGTCCTTTCTTGACTAGTACATGACCACTTGA
159	6	26.2444	CAGCACATAGTCCCAGAAATCCCAAGTCGGAACTAGGACA	TAGGGAAGAGAAGGACATATGATCAGCACATAGTCCCAGAAATCCCAAGTCGGAACTAGGACATTGACTAGTACATGACCACTTGA
160	6	26.2444	CCTTTACATTTTACTTGTTCATTTATATGCACCCAGCCAT	TAGGGAAGAGAAGGACATATGATCCTTTACATTTTACTTGTTCATTTATATGCACCCAGCCATTTGACTAGTACATGACCACTTGA
161	6	26.2444	CAAACATCTTTCGACCATGGTTCGCCTAATAATAATGAGT	TAGGGAAGAGAAGGACATATGATCAAACATCTTTCGACCATGGTTCGCCTAATAATAATGAGTTTGACTAGTACATGACCACTTGA
162	6	26.2444	CCGGATGATTCCATACATAAGAATTTCGGCGACTGAAAGC	TAGGGAAGAGAAGGACATATGATCCGGATGATTCCATACATAAGAATTTCGGCGACTGAAAGCTTGACTAGTACATGACCACTTGA
163	6	26.2444	TAGGCTATGATGATGCTGCAGGACCTCCTACGACAGCTAT	TAGGGAAGAGAAGGACATATGATTAGGCTATGATGATGCTGCAGGACCTCCTACGACAGCTATTTGACTAGTACATGACCACTTGA
164	6	26.2444	TAGATTCTTCCTCCTTAAATTAGGTTGAAGATCTTCCCTT	TAGGGAAGAGAAGGACATATGATTAGATTCTTCCTCCTTAAATTAGGTTGAAGATCTTCCCTTTTGACTAGTACATGACCACTTGA
165	6	26.2444	TACTCAAAGTTGAGGGAACCCGCCCCGGCCACGGCCGACG	TAGGGAAGAGAAGGACATATGATTACTCAAAGTTGAGGGAACCCGCCCCGGCCACGGCCGACGTTGACTAGTACATGACCACTTGA
166	6	26.2444	TATGTCTCACGCATGCTGCGGTTGACCGGTATCGTGTGGC	TAGGGAAGAGAAGGACATATGATTATGTCTCACGCATGCTGCGGTTGACCGGTATCGTGTGGCTTGACTAGTACATGACCACTTGA
167	6	26.2444	ACCGCGTTTCCGTAAATATACAACACAATCTTTCATGCT	TAGGGAAGAGAAGGACATATGATACCGCGTTTCCGTAAATATACAACACAATCTTTCATGCTTTGACTAGTACATGACCACTTGA
168	6	26.2444	AGAACTCGCACTTGTTTGTCTTTCATTGAGAACTGACCTC	TAGGGAAGAGAAGGACATATGATAGAACTCGCACTTGTTTGTCTTTCATTGAGAACTGACCTCTTGACTAGTACATGACCACTTGA
169	6	26.2444	CCTATCTAGCCCAGTCCAATACGACAGGATAAGTCTACCA	TAGGGAAGAGAAGGACATATGATCCTATCTAGCCCAGTCCAATACGACAGGATAAGTCTACCATTGACTAGTACATGACCACTTGA
170	6	26.2444	TCCATCACTAAAGTCCCGTTCCCTTGGATTCGTACGGCA	TAGGGAAGAGAAGGACATATGATTCCATCACTAAAGTCCCGTTCCCTTGGATTCGTACGGCATTGACTAGTACATGACCACTTGA
171	6	26.2444	CTGCAATATCTCTCACCAGTTCTCGCGGTGCGCTCCACTC	TAGGGAAGAGAAGGACATATGATCTGCAATATCTCTCACCAGTTCTCGCGGTGCGCTCCACTCTTGACTAGTACATGACCACTTGA
172	6	26.2444	ATCCATTGTGGATATCAATCAACACTAGTCAAATCTGATG	TAGGGAAGAGAAGGACATATGATATCCATTGTGGATATCAATCAACACTAGTCAAATCTGATGTTGACTAGTACATGACCACTTGA
173	6	26.2444	ATCTCGCGATGATACCAAGCACAGTGGATCATGAAAATGG	TAGGGAAGAGAAGGACATATGATATCTCGCGATGATACCAAGCACAGTGGATCATGAAAATGGTTGACTAGTACATGACCACTTGA
174	6	26.2444	CTCTCTCGGATACTAGCGGTAGTACTGCCTTCCAATAGCA	TAGGGAAGAGAAGGACATATGATCTCTCTCGGATACTAGCGGTAGTACTGCCTTCCAATAGCATTGACTAGTACATGACCACTTGA
175	6	26.2444	ACCTATTTTCCGCACGATTCCTACCTGTCTTGTCCTACCA	TAGGGAAGAGAAGGACATATGATACCTATTTTCCGCACGATTCCTACCTGTCTTGTCCTACCATTGACTAGTACATGACCACTTGA
176	6	26.2444	TTCGCTTACCAGAATATATCGAACCAATGACAAGGCTAAA	TAGGGAAGAGAAGGACATATGATTTCGCTTACCAGAATATATCGAACCAATGACAAGGCTAAATTGACTAGTACATGACCACTTGA
177	6	26.2444	TAGGGGGGAAAATAGCCATGTCACACATGGCCGCCAAGCC	TAGGGAAGAGAAGGACATATGATTAGGGGGGAAAATAGCCATGTCACACATGGCCGCCAAGCCTTGACTAGTACATGACCACTTGA
178	6	26.2444	TGGACCTCACCTACAACACATGTGGATTGTCAATTGATCC	TAGGGAAGAGAAGGACATATGATTGGACCTCACCTACAACACATGTGGATTGTCAATTGATCCTTGACTAGTACATGACCACTTGA
179	6	26.2444	CGATTTACAAATCGCATTCCACTTTCTACAGATGGTGCGG	TAGGGAAGAGAAGGACATATGATCGATTTACAAATCGCATTCCACTTTCTACAGATGGTGCGGTTGACTAGTACATGACCACTTGA
180	6	26.2444	CAACCCACGCGTGGGTAGTAACCTCCTCTCACATAAATGT	TAGGGAAGAGAAGGACATATGATCAACCCACGCGTGGGTAGTAACCTCCTCTCACATAAATGTTTGACTAGTACATGACCACTTGA
181	6	26.2444	CCGCTCATTGAGAAACATACATTTCAGGATACTGGCTCTT	TAGGGAAGAGAAGGACATATGATCCGCTCATTGAGAAACATACATTTCAGGATACTGGCTCTTTTGACTAGTACATGACCACTTGA
182	6	26.2444	TGTGGTAGAACCGTTCATACGCGCGTCTTCGTGGTCCATC	TAGGGAAGAGAAGGACATATGATTGTGGTAGAACCGTTCATACGCGCGTCTTCGTGGTCCATCTTGACTAGTACATGACCACTTGA
183	6	26.2444	GCAAACTCTTGAGTAGTGGAATCATGAGAATAAGAGTCTC	TAGGGAAGAGAAGGACATATGATGCAAACTCTTGAGTAGTGGAATCATGAGAATAAGAGTCTCTTGACTAGTACATGACCACTTGA
184	6	26.2444	GTTAGTATGGCCTGTCCTACTGGAAGGCGGCAAAACCCAT	TAGGGAAGAGAAGGACATATGATGTTAGTATGGCCTGTCCTACTGGAAGGCGGCAAAACCCATTTGACTAGTACATGACCACTTGA
185	6	26.2444	CCGGCCCCACGGCCATCCTTCTCGCGGTGTGACATCCGCC	TAGGGAAGAGAAGGACATATGATCCGGCCCCACGGCCATCCTTCTCGCGGTGTGACATCCGCCTTGACTAGTACATGACCACTTGA
186	6	26.2444	GACGTCAAGCGTGAATATCACACTGTCATCGCAGCAATAT	TAGGGAAGAGAAGGACATATGATGACGTCAAGCGTGAATATCACACTGTCATCGCAGCAATATTTGACTAGTACATGACCACTTGA
187	6	26.2444	TCCGTCCTGGAGTCCATTATTTCGGCTATTCGTAGCGGTC	TAGGGAAGAGAAGGACATATGATTCCGTCCTGGAGTCCATTATTTCGGCTATTCGTAGCGGTCTTGACTAGTACATGACCACTTGA
188	6	26.2444	ACCCCCGGTAACGGTTGTCTGAATAACTTAATCAAAGGAA	TAGGGAAGAGAAGGACATATGATACCCCCGGTAACGGTTGTCTGAATAACTTAATCAAAGGAATTGACTAGTACATGACCACTTGA
189	6	26.2444	CTTAGGATATGCAGCGCTGTTCCCTATGATCATCCATCTC	TAGGGAAGAGAAGGACATATGATCTTAGGATATGCAGCGCTGTTCCCTATGATCATCCATCTCTTGACTAGTACATGACCACTTGA
190	6	26.2444	TGCAGTAATCGTTTACTTTGTTGACATCTTACGTGGCTG	TAGGGAAGAGAAGGACATATGATTGCAGTAATCGTTTACTTTGTTGACATCTTACGTGGCTGTTGACTAGTACATGACCACTTGA
191	6	26.2444	CGGCGCTGGTCCGAGTTCCGTCCGTATATCATCGCAAAGG	TAGGGAAGAGAAGGACATATGATCGGCGCTGGTCCGAGTTCCGTCCGTATATCATCGCAAAGGTTGACTAGTACATGACCACTTGA
192	6	26.2444	CTCCCGCTTAGTGGCTAATCTAAGGGACTCCAACCGGGCT	TAGGGAAGAGAAGGACATATGATCTCCCGCTTAGTGGCTAATCTAAGGGACTCCAACCGGGCTTTGACTAGTACATGACCACTTGA
193	6	26.2444	ACAAGATCATTAGGAAGGCTAGCACTTTGTCATCCGGCCT	TAGGGAAGAGAAGGACATATGATACAAGATCATTAGGAAGGCTAGCACTTTGTCATCCGGCCTTTGACTAGTACATGACCACTTGA
194	6	26.2444	TTCCCTGTACATACAGACCATCGGTTCGGTTGAATCCCGA	TAGGGAAGAGAAGGACATATGATTTCCCTGTACATACAGACCATCGGTTCGGTTGAATCCCGATTGACTAGTACATGACCACTTGA
195	6	26.2444	GCCGGAGAACTACAGCTCAAGTTCCACTCTACCATCTCCG	TAGGGAAGAGAAGGACATATGATGCCGGAGAACTACAGCTCAAGTTCCACTCTACCATCTCCGTTGACTAGTACATGACCACTTGA
196	6	26.2444	AGCTCCTTACTATGCCAAGGACGTCACCACTGCATACCGT	TAGGGAAGAGAAGGACATATGATAGCTCCTTACTATGCCAAGGACGTCACCACTGCATACCGTTTGACTAGTACATGACCACTTGA
197	6	26.2444	AGGCTGGACATCAGATGTCGGCGTTTTGTTTACTAGTACT	TAGGGAAGAGAAGGACATATGATAGGCTGGACATCAGATGTCGGCGTTTTGTTTACTAGTACTTTGACTAGTACATGACCACTTGA
198	6	26.2444	TGCTTTGGCTTATTCGATTCAGTCGACACTTATCCAGTCA	TAGGGAAGAGAAGGACATATGATTGCTTTGGCTTATTCGATTCAGTCGACACTTATCCAGTCATTGACTAGTACATGACCACTTGA
199	6	26.2444	GATATCATCCTCGCAAGCCCATGTATGCGCACAACATGGT	TAGGGAAGAGAAGGACATATGATGATATCATCCTCGCAAGCCCATGTATGCGCACAACATGGTTTGACTAGTACATGACCACTTGA
200	6	26.2444	ACTCGCTATCTATGTGTACTCTCACGTCATTGCGATGTTC	TAGGGAAGAGAAGGACATATGATACTCGCTATCTATGTGTACTCTCACGTCATTGCGATGTTCTTGACTAGTACATGACCACTTGA
201	6	26.2444	ACCTTTCGGAAAGACCGCATAATTTAAGGGGTTAGCTCAG	TAGGGAAGAGAAGGACATATGATACCTTTCGGAAAGACCGCATAATTTAAGGGGTTAGCTCAGTTGACTAGTACATGACCACTTGA
202	6	26.2444	GCTATTTTTCAACGTGTTCCGTAGCGAAACTATACTCAGG	TAGGGAAGAGAAGGACATATGATGCTATTTTTCAACGTGTTCCGTAGCGAAACTATACTCAGGTTGACTAGTACATGACCACTTGA
203	6	26.2444	ACTATTACTTCCCACCCTCAGCGAATCCGAACTTGGTCCG	TAGGGAAGAGAAGGACATATGATACTATTACTTCCCACCCTCAGCGAATCCGAACTTGGTCCGTTGACTAGTACATGACCACTTGA
204	6	26.2444	ACAAATTTTTACATTCCACGTTCTGCCCTCGTAGGTCATC	TAGGGAAGAGAAGGACATATGATACAAATTTTTACATTCCACGTTCTGCCCTCGTAGGTCATCTTGACTAGTACATGACCACTTGA
205	6	26.2444	CACAAGATCATACAATCCAGGTGACTTCTGTTCAATATTG	TAGGGAAGAGAAGGACATATGATCACAAGATCATACAATCCAGGTGACTTCTGTTCAATATTGTTGACTAGTACATGACCACTTGA
206	6	26.2444	ATTCACGTCTAGTAAATTGAACTCCAATCTGATACCCGAA	TAGGGAAGAGAAGGACATATGATATTCACGTCTAGTAAATTGAACTCCAATCTGATACCCGAATTGACTAGTACATGACCACTTGA
207	6	26.2444	CATAAACGACTGCCGGGCAAGTAGGATGCCATCAACATTG	TAGGGAAGAGAAGGACATATGATCATAAACGACTGCCGGGCAAGTAGGATGCCATCAACATTGTTGACTAGTACATGACCACTTGA
208	6	26.2444	TTGTTCCCCTCGTCAACAATGTGACTGACTTTATGTACCG	TAGGGAAGAGAAGGACATATGATTTGTTCCCCTCGTCAACAATGTGACTGACTTTATGTACCGTTGACTAGTACATGACCACTTGA
209	6	26.2444	TTTCAATATGCCTATATGACACTTGGCAGACTGAATTCGA	TAGGGAAGAGAAGGACATATGATTTTCAATATGCCTATATGACACTTGGCAGACTGAATTCGATTGACTAGTACATGACCACTTGA
210	6	26.2444	ACTACCGACCGACTCGGGAACGCAACTAGTTATCTACCAG	TAGGGAAGAGAAGGACATATGATACTACCGACCGACTCGGGAACGCAACTAGTTATCTACCAGTTGACTAGTACATGACCACTTGA
211	6	26.2444	ACCATCTCAATCAATGCTTAGCTTATGGATGTACTCATAT	TAGGGAAGAGAAGGACATATGATACCATCTCAATCAATGCTTAGCTTATGGATGTACTCATATTTGACTAGTACATGACCACTTGA
212	6	26.2444	TGACTATGACCGCACTTAAACTGGCTCTCCAAGTACAAAT	TAGGGAAGAGAAGGACATATGATTGACTATGACCGCACTTAAACTGGCTCTCCAAGTACAAATTTGACTAGTACATGACCACTTGA
213	6	26.2444	GCTCACAAGCCACTTGGGCAGACGGCTACGTGGATGTTTG	TAGGGAAGAGAAGGACATATGATGCTCACAAGCCACTTGGGCAGACGGCTACGTGGATGTTTGTTGACTAGTACATGACCACTTGA
214	6	26.2444	CCGACCGTATCAACAAAATCATCCGTTGGACCTCATGGTA	TAGGGAAGAGAAGGACATATGATCCGACCGTATCAACAAAATCATCCGTTGGACCTCATGGTATTGACTAGTACATGACCACTTGA
215	6	26.2444	AGCCCAAAAGCACCTAGCCACTCTTTCCCGCCGAACTACA	TAGGGAAGAGAAGGACATATGATAGCCCAAAAGCACCTAGCCACTCTTTCCCGCCGAACTACATTGACTAGTACATGACCACTTGA
216	6	26.2444	TGTCAAATCGGCGGCTTCAAGGTTTTAGGCTTATGACCAT	TAGGGAAGAGAAGGACATATGATTGTCAAATCGGCGGCTTCAAGGTTTTAGGCTTATGACCATTTGACTAGTACATGACCACTTGA
217	6	26.2444	CTTAAACGTCAATGCCCGATCCCAAGCAGTTCATTTGCGG	TAGGGAAGAGAAGGACATATGATCTTAAACGTCAATGCCCGATCCCAAGCAGTTCATTTGCGGTTGACTAGTACATGACCACTTGA
218	6	26.2444	CGGGTCTTTAGAGTCTGGAGAAGGTACTGATGTCTGTAAC	TAGGGAAGAGAAGGACATATGATCGGGTCTTTAGAGTCTGGAGAAGGTACTGATGTCTGTAACTTGACTAGTACATGACCACTTGA
219	6	26.2444	TGGATGGCCAGCTAGACGAGTTAATGTGAGTCATTGTCCT	TAGGGAAGAGAAGGACATATGATTGGATGGCCAGCTAGACGAGTTAATGTGAGTCATTGTCCTTTGACTAGTACATGACCACTTGA
220	6	26.2444	CCCGTTTTTTAAACCCCTTCGCTTACATCGATTGTGGTGT	TAGGGAAGAGAAGGACATATGATCCCGTTTTTTAAACCCCTTCGCTTACATCGATTGTGGTGTTTGACTAGTACATGACCACTTGA
221	6	26.2444	TTTATCAGTACCCTTATCGATCTGGTCTCTGAACAACGCC	TAGGGAAGAGAAGGACATATGATTTTATCAGTACCCTTATCGATCTGGTCTCTGAACAACGCCTTGACTAGTACATGACCACTTGA
222	6	26.2444	ACCGTGAACGCCATTTATTCTCCCCGTAATGTATCTGGCG	TAGGGAAGAGAAGGACATATGATACCGTGAACGCCATTTATTCTCCCCGTAATGTATCTGGCGTTGACTAGTACATGACCACTTGA
223	6	26.2444	AAGCTTACTTAAGCTGACTCTAACCTCTCACCTTGGGTTA	TAGGGAAGAGAAGGACATATGATAAGCTTACTTAAGCTGACTCTAACCTCTCACCTTGGGTTATTGACTAGTACATGACCACTTGA
224	6	26.2444	CAATTCCACTCTACTCCTGATTCCATACAATACCATTTGG	TAGGGAAGAGAAGGACATATGATCAATTCCACTCTACTCCTGATTCCATACAATACCATTTGGTTGACTAGTACATGACCACTTGA
225	6	26.2444	TCCTCTAATGCTTAGTGGGTGCTTGTCTAGCGATCAATCT	TAGGGAAGAGAAGGACATATGATTCCTCTAATGCTTAGTGGGTGCTTGTCTAGCGATCAATCTTTGACTAGTACATGACCACTTGA
226	6	26.2444	GTCCCCGGCTCCCTATGGTGGGACTAGAATTTAGCTCCAT	TAGGGAAGAGAAGGACATATGATGTCCCCGGCTCCCTATGGTGGGACTAGAATTTAGCTCCATTTGACTAGTACATGACCACTTGA
227	6	26.2444	CTACGTCTTGCGGTAGTGTTCAATCAGCGGGAATCTATCT	TAGGGAAGAGAAGGACATATGATCTACGTCTTGCGGTAGTGTTCAATCAGCGGGAATCTATCTTTGACTAGTACATGACCACTTGA
228	6	26.2444	CAACAATAATTGGGGACTCGTGGTACGGCGACCTGCTGAT	TAGGGAAGAGAAGGACATATGATCAACAATAATTGGGGACTCGTGGTACGGCGACCTGCTGATTTGACTAGTACATGACCACTTGA
229	6	26.2444	TCGGTACCCCCACAAAGGAACTTGTCAATCAGGTGTAGGT	TAGGGAAGAGAAGGACATATGATTCGGTACCCCCACAAAGGAACTTGTCAATCAGGTGTAGGTTTGACTAGTACATGACCACTTGA
230	6	26.2444	ATAGAGGCTGCAATAGATTACCCTGCGGCGTTTCCGCTAC	TAGGGAAGAGAAGGACATATGATATAGAGGCTGCAATAGATTACCCTGCGGCGTTTCCGCTACTTGACTAGTACATGACCACTTGA
231	6	26.2444	ACTGTCGATCTGGGTTATCACTCCAAACAGCCAGAGGCCT	TAGGGAAGAGAAGGACATATGATACTGTCGATCTGGGTTATCACTCCAAACAGCCAGAGGCCTTTGACTAGTACATGACCACTTGA
232	6	26.2444	GTCCATTGCCCGATGCAAGACGGCTAAATAGCAGTGTTTC	TAGGGAAGAGAAGGACATATGATGTCCATTGCCCGATGCAAGACGGCTAAATAGCAGTGTTTCTTGACTAGTACATGACCACTTGA
233	6	26.2444	GCAATCCAGCAGCTCAGGTAGCTCAGCCGTTGCCCAGGCA	TAGGGAAGAGAAGGACATATGATGCAATCCAGCAGCTCAGGTAGCTCAGCCGTTGCCCAGGCATTGACTAGTACATGACCACTTGA
234	6	26.2444	CCCTGATGCGGCGTAAGGCCCGTACTTCACTATCATCTGG	TAGGGAAGAGAAGGACATATGATCCCTGATGCGGCGTAAGGCCCGTACTTCACTATCATCTGGTTGACTAGTACATGACCACTTGA
235	6	26.2444	TATCAGAATCATCACTACGTCAGATCCCCCCTTTATGGCA	TAGGGAAGAGAAGGACATATGATTATCAGAATCATCACTACGTCAGATCCCCCCTTTATGGCATTGACTAGTACATGACCACTTGA
236	6	26.2444	GTGGATCGGACCTGATCCGAGCTTCCGTGCTATCTGGACT	TAGGGAAGAGAAGGACATATGATGTGGATCGGACCTGATCCGAGCTTCCGTGCTATCTGGACTTTGACTAGTACATGACCACTTGA
237	5	21.8704	CATCATACTCGAGCATCCCTGTCGTATATCGGTAATTGGG	TAGGGAAGAGAAGGACATATGATCATCATACTCGAGCATCCCTGTCGTATATCGGTAATTGGGTTGACTAGTACATGACCACTTGA
238	5	21.8704	TAAAACTCCAATCAGTTAGTCACTGAAGTCAGTATACCAC	TAGGGAAGAGAAGGACATATGATTAAAACTCCAATCAGTTAGTCACTGAAGTCAGTATACCACTTGACTAGTACATGACCACTTGA
239	5	21.8704	CCGAATGGATCAATCCTACTCAGGCACGGAAACTCACGTA	TAGGGAAGAGAAGGACATATGATCCGAATGGATCAATCCTACTCAGGCACGGAAACTCACGTATTGACTAGTACATGACCACTTGA
240	5	21.8704	GGCATGTTGTACCTCCCGCCCTGTCAATAAGTCTAATGCT	TAGGGAAGAGAAGGACATATGATGGCATGTTGTACCTCCCGCCCTGTCAATAAGTCTAATGCTTTGACTAGTACATGACCACTTGA
241	5	21.8704	CAATAACCAGTCTTCGCTCACAGGTCGATGTTATTCAATC	TAGGGAAGAGAAGGACATATGATCAATAACCAGTCTTCGCTCACAGGTCGATGTTATTCAATCTTGACTAGTACATGACCACTTGA
242	5	21.8704	TCTCTTAAGTTAAACCTTTGGCCTCAAGGTGAAGTGCTAG	TAGGGAAGAGAAGGACATATGATTCTCTTAAGTTAAACCTTTGGCCTCAAGGTGAAGTGCTAGTTGACTAGTACATGACCACTTGA
243	5	21.8704	GTTAGTGGATCCGAGGTATACCGCCCTCTAGTCTTCATCA	TAGGGAAGAGAAGGACATATGATGTTAGTGGATCCGAGGTATACCGCCCTCTAGTCTTCATCATTGACTAGTACATGACCACTTGA
244	5	21.8704	GAACCGCAGGGCAGTTTTCTATCTGACCAATCGATATCTC	TAGGGAAGAGAAGGACATATGATGAACCGCAGGGCAGTTTTCTATCTGACCAATCGATATCTCTTGACTAGTACATGACCACTTGA
245	5	21.8704	CTACTACATCCATTGTAAAGAAGCACAACACTGGCATAAC	TAGGGAAGAGAAGGACATATGATCTACTACATCCATTGTAAAGAAGCACAACACTGGCATAACTTGACTAGTACATGACCACTTGA
246	5	21.8704	CATCTGCCGCTATTCATCAATGATTTGTCATCCTGTAACT	TAGGGAAGAGAAGGACATATGATCATCTGCCGCTATTCATCAATGATTTGTCATCCTGTAACTTTGACTAGTACATGACCACTTGA
247	5	21.8704	TCTCCTCAAATGGGCCACACTGCAGTCGTCACTACAATAGC	TAGGGAAGAGAAGGACATATGATTCTCCTCAAATGGGCCACACTGCAGTCGTCACTACAATAGCTTGACTAGTACATGACCACTTGA
248	5	21.8704	GTAAGTTAATTCAGATCATTACGGGCAACCTGCAGGGTAG	TAGGGAAGAGAAGGACATATGATGTAAGTTAATTCAGATCATTACGGGCAACCTGCAGGGTAGTTGACTAGTACATGACCACTTGA
249	5	21.8704	ATTGGTTAACGCACTCACTGCAGGATAATTGAAGTTATCG	TAGGGAAGAGAAGGACATATGATATTGGTTAACGCACTCACTGCAGGATAATTGAAGTTATCGTTGACTAGTACATGACCACTTGA
250	5	21.8704	CCTTTGATCACAACCGTTATAAGCAATCCAACAGCCAGTG	TAGGGAAGAGAAGGACATATGATCCTTTGATCACAACCGTTATAAGCAATCCAACAGCCAGTGTTGACTAGTACATGACCACTTGA
251	5	21.8704	GCACATAGGATGTACTTGGCACATCGAGCTTTGTCCATCA	TAGGGAAGAGAAGGACATATGATGCACATAGGATGTACTTGGCACATCGAGCTTTGTCCATCATTGACTAGTACATGACCACTTGA
252	5	21.8704	TCAATATGATGACCGGCGATAAGTGGGTACTCACATTAAT	TAGGGAAGAGAAGGACATATGATTCAATATGATGACCGGCGATAAGTGGGTACTCACATTAATTTGACTAGTACATGACCACTTGA
253	5	21.8704	ATGTCTCCGTATTGCGCTTCCAATTGGTACTCCCATTCTC	TAGGGAAGAGAAGGACATATGATATGTCTCCGTATTGCGCTTCCAATTGGTACTCCCATTCTCTTGACTAGTACATGACCACTTGA
254	5	21.8704	TAGGCGCCTCAATCGGATTTTTTCTGTATTATGATCACGG	TAGGGAAGAGAAGGACATATGATTAGGCGCCTCAATCGGATTTTTTCTGTATTATGATCACGGTTGACTAGTACATGACCACTTGA
255	5	21.8704	ACATCGGATTACTTCCCACTTGCTCCGATCAAGACTGAGTA	TAGGGAAGAGAAGGACATATGATACATCGGATTACTTCCCACTTGCTCCGATCAAGACTGAGTATTGACTAGTACATGACCACTTGA
256	5	21.8704	CGCACCTTACACAAGTATCGAACACATTAGGCGGCTAACT	TAGGGAAGAGAAGGACATATGATCGCACCTTACACAAGTATCGAACACATTAGGCGGCTAACTTTGACTAGTACATGACCACTTGA
257	5	21.8704	CAGTTATTGAGTATTCATGTACAACGTACACCTTTCATCA	TAGGGAAGAGAAGGACATATGATCAGTTATTGAGTATTCATGTACAACGTACACCTTTCATCATTGACTAGTACATGACCACTTGA
258	5	21.8704	TCCGGACTCCCCCTGGGATTTTTCGCTCATACAACTGGCG	TAGGGAAGAGAAGGACATATGATTCCGGACTCCCCCTGGGATTTTTCGCTCATACAACTGGCGTTGACTAGTACATGACCACTTGA
259	5	21.8704	GAGTTTTTCGCTCTAACCCTTAATTTGTTTGGAACTATGG	TAGGGAAGAGAAGGACATATGATGAGTTTTTCGCTCTAACCCTTAATTTGTTTGGAACTATGGTTGACTAGTACATGACCACTTGA
260	5	21.8704	CTGCTCTAATTGCCACGAGCCAATATTTGTCTCAATCGTA	TAGGGAAGAGAAGGACATATGATCTGCTCTAATTGCCACGAGCCAATATTTGTCTCAATCGTATTGACTAGTACATGACCACTTGA
261	5	21.8704	CAGCAAATCGGCTAGGCTTGAACTTCTCCTAGCCTTGGAT	TAGGGAAGAGAAGGACATATGATCAGCAAATCGGCTAGGCTTGAACTTCTCCTAGCCTTGGATTTGACTAGTACATGACCACTTGA
262	5	21.8704	CAGACGCCCCTATCAAGTTTGAGTACTAACCGCAAATTGT	TAGGGAAGAGAAGGACATATGATCAGACGCCCCTATCAAGTTTGAGTACTAACCGCAAATTGTTTGACTAGTACATGACCACTTGA
263	5	21.8704	CACAGAATTTAGGCCTCTATTTGCAACATGATAGCCATTA	TAGGGAAGAGAAGGACATATGATCACAGAATTTAGGCCTCTATTTGCAACATGATAGCCATTATTGACTAGTACATGACCACTTGA
264	5	21.8704	GTCATAACGGTTTCCTAACAACTTGGCTGCGGTCATAAAC	TAGGGAAGAGAAGGACATATGATGTCATAACGGTTTCCTAACAACTTGGCTGCGGTCATAAACTTGACTAGTACATGACCACTTGA
265	5	21.8704	TCATTAGCAAGATTTTTTTACGAATTGCCTCCCTCTCACC	TAGGGAAGAGAAGGACATATGATTCATTAGCAAGATTTTTTTACGAATTGCCTCCCTCTCACCTTGACTAGTACATGACCACTTGA
266	5	21.8704	CTCATCATGCCACCTGTTCACAAGCTCAAAAACTGGAATC	TAGGGAAGAGAAGGACATATGATCTCATCATGCCACCTGTTCACAAGCTCAAAAACTGGAATCTTGACTAGTACATGACCACTTGA
267	5	21.8704	CATCGACCCAGATCGCTCGTAAGATTAGTAATGAACTTTGT	TAGGGAAGAGAAGGACATATGATCATCGACCCAGATCGCTCGTAAGATTAGTAATGAACTTTGTTTGACTAGTACATGACCACTTGA
268	5	21.8704	CGACACCCTTTGACAATGTGACTTGGGCGGCTCATGTT	TAGGGAAGAGAAGGACATATGATCGACACCCTTTGACAATGTGACTTGGGCGGCTCATGTTTTGACTAGTACATGACCACTTGA
269	5	21.8704	GCTAGTTTATCTAAAAGATCGTCCCCTTCCCTGTTTTCTA	TAGGGAAGAGAAGGACATATGATGCTAGTTTATCTAAAAGATCGTCCCCTTCCCTGTTTTCTATTGACTAGTACATGACCACTTGA
270	5	21.8704	GCAGAAAGCTTATCTGCGGAATTCGCCACGCCACCCCTAT	TAGGGAAGAGAAGGACATATGATGCAGAAAGCTTATCTGCGGAATTCGCCACGCCACCCCTATTTGACTAGTACATGACCACTTGA
271	5	21.8704	CGTCTAGTCCTCGCATCATTGCGACATCCGCATTAAAGTG	TAGGGAAGAGAAGGACATATGATCGTCTAGTCCTCGCATCATTGCGACATCCGCATTAAAGTGTTGACTAGTACATGACCACTTGA
272	5	21.8704	GCGTGTAGGAAAAATCAGTGGAATAGCTACCACTTTCAAC	TAGGGAAGAGAAGGACATATGATGCGTGTAGGAAAAATCAGTGGAATAGCTACCACTTTCAACTTGACTAGTACATGACCACTTGA
273	5	21.8704	TCCAACGATACCATCTGTGTAACATGACTAGGGGCCCAAC	TAGGGAAGAGAAGGACATATGATTCCAACGATACCATCTGTGTAACATGACTAGGGGCCCAACTTGACTAGTACATGACCACTTGA
274	5	21.8704	AAGCACCTATCGCCATGTATGGAGATTTAGATTTTCGGCG	TAGGGAAGAGAAGGACATATGATAAGCACCTATCGCCATGTATGGAGATTTAGATTTTCGGCGTTGACTAGTACATGACCACTTGA
275	5	21.8704	CATCGCATTAGCGATTCCGGAACAGTTCCGCTCGCGTCC	TAGGGAAGAGAAGGACATATGATCATCGCATTAGCGATTCCGGAACAGTTCCGCTCGCGTCCTTGACTAGTACATGACCACTTGA
276	5	21.8704	GGTTGCTCGGACATCATTCTCTGGTATGCATGTGTTGAAC	TAGGGAAGAGAAGGACATATGATGGTTGCTCGGACATCATTCTCTGGTATGCATGTGTTGAACTTGACTAGTACATGACCACTTGA
277	5	21.8704	TGGCCAGGTATTCAATCAGTGGGCCTGTCACTCCCACTTT	TAGGGAAGAGAAGGACATATGATTGGCCAGGTATTCAATCAGTGGGCCTGTCACTCCCACTTTTTGACTAGTACATGACCACTTGA
278	5	21.8704	ACCTTCAACACCCCCCCTGTTCCCGCAGGTACAGTACTAC	TAGGGAAGAGAAGGACATATGATACCTTCAACACCCCCCCTGTTCCCGCAGGTACAGTACTACTTGACTAGTACATGACCACTTGA
279	5	21.8704	CTCTGCGAGCTGATAGTAGTCTACTATTCCTGTTCATGAT	TAGGGAAGAGAAGGACATATGATCTCTGCGAGCTGATAGTAGTCTACTATTCCTGTTCATGATTTGACTAGTACATGACCACTTGA
280	5	21.8704	CCCAATCTTTCGCTTACTATGGTGAGGTCGCCAACACAGT	TAGGGAAGAGAAGGACATATGATCCCAATCTTTCGCTTACTATGGTGAGGTCGCCAACACAGTTTGACTAGTACATGACCACTTGA
281	5	21.8704	CCGACCAACCCAGGGTGGAACCTCATGCATACCAGACGAG	TAGGGAAGAGAAGGACATATGATCCGACCAACCCAGGGTGGAACCTCATGCATACCAGACGAGTTGACTAGTACATGACCACTTGA
282	5	21.8704	GGTGGGACGCCTCGTTGATATTCATATGCGCCAAGTTTAT	TAGGGAAGAGAAGGACATATGATGGTGGGACGCCTCGTTGATATTCATATGCGCCAAGTTTATTTGACTAGTACATGACCACTTGA
283	5	21.8704	TGTGCGGTCCCTTCGCCGTCCAGATTACTTGGTTCTTATG	TAGGGAAGAGAAGGACATATGATTGTGCGGTCCCTTCGCCGTCCAGATTACTTGGTTCTTATGTTGACTAGTACATGACCACTTGA
284	5	21.8704	GTCCTTGATAGTCCTAGTTGTTGCTTACTGTCATCTATGC	TAGGGAAGAGAAGGACATATGATGTCCTTGATAGTCCTAGTTGTTGCTTACTGTCATCTATGCTTGACTAGTACATGACCACTTGA
285	5	21.8704	CCGAACATTATGTGTCCTCACGACTCAACAGTAGCAACAT	TAGGGAAGAGAAGGACATATGATCCGAACATTATGTGTCCTCACGACTCAACAGTAGCAACATTTGACTAGTACATGACCACTTGA
286	5	21.8704	AAGGTTCCTTAGCATGCCCCCATCACAAGTGTACCTGGAG	TAGGGAAGAGAAGGACATATGATAAGGTTCCTTAGCATGCCCCCATCACAAGTGTACCTGGAGTTGACTAGTACATGACCACTTGA
287	5	21.8704	TCAGCCATGTTATCAGTATCTTCATGAACTCCCACGTGGT	TAGGGAAGAGAAGGACATATGATTCAGCCATGTTATCAGTATCTTCATGAACTCCCACGTGGTTTGACTAGTACATGACCACTTGA
288	5	21.8704	GAGCAGAATATATGGATTTCTTTCTCCGTGAGTTCTAATA	TAGGGAAGAGAAGGACATATGATGAGCAGAATATATGGATTTCTTTCTCCGTGAGTTCTAATATTGACTAGTACATGACCACTTGA
289	5	21.8704	TCCCATAGATTGGGGCACCTTCTTCACTTACTAAACAGGA	TAGGGAAGAGAAGGACATATGATTCCCATAGATTGGGGCACCTTCTTCACTTACTAAACAGGATTGACTAGTACATGACCACTTGA
290	5	21.8704	CTCGCTATCCCAGTTATGTTGCTATATTCGTATTCCACAA	TAGGGAAGAGAAGGACATATGATCTCGCTATCCCAGTTATGTTGCTATATTCGTATTCCACAATTGACTAGTACATGACCACTTGA
291	5	21.8704	ACGTTTTTTGTCTCACTTCATAGCCAGTGGACAATATTAG	TAGGGAAGAGAAGGACATATGATACGTTTTTTGTCTCACTTCATAGCCAGTGGACAATATTAGTTGACTAGTACATGACCACTTGA
292	5	21.8704	ACTTAATCTCCCATTTGTCGTGGTAAACTTCGCGTGGCGA	TAGGGAAGAGAAGGACATATGATACTTAATCTCCCATTTGTCGTGGTAAACTTCGCGTGGCGATTGACTAGTACATGACCACTTGA
293	5	21.8704	TCCCATCTTGGTCATGGGGATTACCACTATAATCTGTAAC	TAGGGAAGAGAAGGACATATGATTCCCATCTTGGTCATGGGGATTACCACTATAATCTGTAACTTGACTAGTACATGACCACTTGA
294	5	21.8704	ACGCATCCAAGGCTACGTTCCGAAACGTTAACCTCATTGA	TAGGGAAGAGAAGGACATATGATACGCATCCAAGGCTACGTTCCGAAACGTTAACCTCATTGATTGACTAGTACATGACCACTTGA
295	5	21.8704	GCTAATTGTAAGGTCAGTCAGTTTGAGCTCTGACTCCCTT	TAGGGAAGAGAAGGACATATGATGCTAATTGTAAGGTCAGTCAGTTTGAGCTCTGACTCCCTTTTGACTAGTACATGACCACTTGA
296	5	21.8704	AATAGTACTCACCCAGCAGCCTTACTCTGAGTACCTGGAC	TAGGGAAGAGAAGGACATATGATAATAGTACTCACCCAGCAGCCTTACTCTGAGTACCTGGACTTGACTAGTACATGACCACTTGA
297	5	21.8704	CGGCGAAGTTATTTCGCGGTTACACCCTTCATCCATTTAC	TAGGGAAGAGAAGGACATATGATCGGCGAAGTTATTTCGCGGTTACACCCTTCATCCATTTACTTGACTAGTACATGACCACTTGA
298	5	21.8704	TCACAGACATTCAATCCACCGTACACTTCAATACCTGTGA	TAGGGAAGAGAAGGACATATGATTCACAGACATTCAATCCACCGTACACTTCAATACCTGTGATTGACTAGTACATGACCACTTGA
299	5	21.8704	GCTGCGTGCCCTCACCTTGTTCAACTCTTAAGTGTGCCAA	TAGGGAAGAGAAGGACATATGATGCTGCGTGCCCTCACCTTGTTCAACTCTTAAGTGTGCCAATTGACTAGTACATGACCACTTGA
300	5	21.8704	CAACTTAATGGGGGTCAATCAATGGGATAATGCTCCTTCT	TAGGGAAGAGAAGGACATATGATCAACTTAATGGGGGTCAATCAATGGGATAATGCTCCTTCTTTGACTAGTACATGACCACTTGA
301	5	21.8704	ATCGCATGCGTAGCCGGTATCGTTCCCTAAAGTCACCATG	TAGGGAAGAGAAGGACATATGATATCGCATGCGTAGCCGGTATCGTTCCCTAAAGTCACCATGTTGACTAGTACATGACCACTTGA
302	5	21.8704	TTTCCCTACGTCATCGGCATGAACCTATCAAAGGCTGCAT	TAGGGAAGAGAAGGACATATGATTTTCCCTACGTCATCGGCATGAACCTATCAAAGGCTGCATTTGACTAGTACATGACCACTTGA
303	5	21.8704	CAACATGTGCGCCTCTATTCCTGACCGTGAGGAAATGCTC	TAGGGAAGAGAAGGACATATGATCAACATGTGCGCCTCTATTCCTGACCGTGAGGAAATGCTCTTGACTAGTACATGACCACTTGA
304	5	21.8704	ACTTAACTACTGGCCTCTGGAGCTAATCTTCCTTCGTGT	TAGGGAAGAGAAGGACATATGATACTTAACTACTGGCCTCTGGAGCTAATCTTCCTTCGTGTTTGACTAGTACATGACCACTTGA
305	5	21.8704	CTGATAGAGCAAACTCGAGAGACATGGACACTGTAAAAATC	TAGGGAAGAGAAGGACATATGATCTGATAGAGCAAACTCGAGAGACATGGACACTGTAAAAATCTTGACTAGTACATGACCACTTGA
306	5	21.8704	TTCACGTCCCTCCCTCCGAGCCACGCGAGGTGCGGTTGAG	TAGGGAAGAGAAGGACATATGATTTCACGTCCCTCCCTCCGAGCCACGCGAGGTGCGGTTGAGTTGACTAGTACATGACCACTTGA
307	5	21.8704	ATTTGCATTGCCGTTTCGAAATTCACTTCATCATCAGTGT	TAGGGAAGAGAAGGACATATGATATTTGCATTGCCGTTTCGAAATTCACTTCATCATCAGTGTTTGACTAGTACATGACCACTTGA
308	5	21.8704	ATATGCAACGTAAGTCTTGAGTTTTCCAAACTCCCTTGCT	TAGGGAAGAGAAGGACATATGATATATGCAACGTAAGTCTTGAGTTTTCCAAACTCCCTTGCTTTGACTAGTACATGACCACTTGA
309	5	21.8704	GACCAATTTGTCTGGTCAACACTCTCAAAGTGTTCGATAT	TAGGGAAGAGAAGGACATATGATGACCAATTTGTCTGGTCAACACTCTCAAAGTGTTCGATATTTGACTAGTACATGACCACTTGA
310	5	21.8704	CTTCAACATGTAGAACCATGTACTCATTTACAGATGTATT	TAGGGAAGAGAAGGACATATGATCTTCAACATGTAGAACCATGTACTCATTTACAGATGTATTTTGACTAGTACATGACCACTTGA
311	5	21.8704	CTAGCACCAAGCTTATTGAGACAAAGTATATCTTAGGAGT	TAGGGAAGAGAAGGACATATGATCTAGCACCAAGCTTATTGAGACAAAGTATATCTTAGGAGTTTGACTAGTACATGACCACTTGA
312	5	21.8704	TTTATTAGCTGTTAAATCTGGCCACCGTAAATCCATCCTC	TAGGGAAGAGAAGGACATATGATTTTATTAGCTGTTAAATCTGGCCACCGTAAATCCATCCTCTTGACTAGTACATGACCACTTGA
313	5	21.8704	CCGTTCTAAGTGTTTGTCCTGACATACGTGTTGGGTCTGC	TAGGGAAGAGAAGGACATATGATCCGTTCTAAGTGTTTGTCCTGACATACGTGTTGGGTCTGCTTGACTAGTACATGACCACTTGA
314	5	21.8704	GTTCAGTAAATGGAGATAAGGTGGACACCTCCACCGCGGA	TAGGGAAGAGAAGGACATATGATGTTCAGTAAATGGAGATAAGGTGGACACCTCCACCGCGGATTGACTAGTACATGACCACTTGA
315	5	21.8704	GGTTATTAGCCAACTTCATCATACTGTTTGTGGATTCGTT	TAGGGAAGAGAAGGACATATGATGGTTATTAGCCAACTTCATCATACTGTTTGTGGATTCGTTTTGACTAGTACATGACCACTTGA
316	5	21.8704	TTTCTACTGTGATGATTGTAACAATTTTGGTCATACGCCC	TAGGGAAGAGAAGGACATATGATTTTCTACTGTGATGATTGTAACAATTTTGGTCATACGCCCTTGACTAGTACATGACCACTTGA
317	5	21.8704	TCTAAGCGCTTCCTTCACAGTGGCATAGCTCGGCTAACGG	TAGGGAAGAGAAGGACATATGATTCTAAGCGCTTCCTTCACAGTGGCATAGCTCGGCTAACGGTTGACTAGTACATGACCACTTGA
318	5	21.8704	GATGCTCTTCGGTCTCATCCTACTTTCCTTGTCGTACCTG	TAGGGAAGAGAAGGACATATGATGATGCTCTTCGGTCTCATCCTACTTTCCTTGTCGTACCTGTTGACTAGTACATGACCACTTGA
319	5	21.8704	ACTCTTCAATCATGTTGGCCTTGGACTACTCAGTCCCTCC	TAGGGAAGAGAAGGACATATGATACTCTTCAATCATGTTGGCCTTGGACTACTCAGTCCCTCCTTGACTAGTACATGACCACTTGA
320	5	21.8704	TCTAATCTAGCGCGGTGCCCCTGTGGAACCGGAGGGATAA	TAGGGAAGAGAAGGACATATGATTCTAATCTAGCGCGGTGCCCCTGTGGAACCGGAGGGATAATTGACTAGTACATGACCACTTGA
321	5	21.8704	GAGCGCATACAAAACGTCAGCACTTCTAGAGATTATTGCC	TAGGGAAGAGAAGGACATATGATGAGCGCATACAAAACGTCAGCACTTCTAGAGATTATTGCCTTGACTAGTACATGACCACTTGA
322	5	21.8704	CGTATATCGTGTTCGTACACTCGATCCCAAAATCGGTGAC	TAGGGAAGAGAAGGACATATGATCGTATATCGTGTTCGTACACTCGATCCCAAAATCGGTGACTTGACTAGTACATGACCACTTGA
323	5	21.8704	TCATAGAAGAAGTCAAGGATCTCTATCATTTCGTACTCCTC	TAGGGAAGAGAAGGACATATGATTCATAGAAGAAGTCAAGGATCTCTATCATTTCGTACTCCTCTTGACTAGTACATGACCACTTGA
324	5	21.8704	GATACCAAGTTTTGTTCTCCAGCATTCGTTTAGTCCACTC	TAGGGAAGAGAAGGACATATGATGATACCAAGTTTTGTTCTCCAGCATTCGTTTAGTCCACTCTTGACTAGTACATGACCACTTGA
325	5	21.8704	GATTTAACTTCGCTCGTTCGTAGACGTTCTCAGGAGACAG	TAGGGAAGAGAAGGACATATGATGATTTAACTTCGCTCGTTCGTAGACGTTCTCAGGAGACAGTTGACTAGTACATGACCACTTGA
326	5	21.8704	AATCAGAGCGAACTTTTCGTAATTACCTCTTTCTGTGGAA	TAGGGAAGAGAAGGACATATGATAATCAGAGCGAACTTTTCGTAATTACCTCTTTCTGTGGAATTGACTAGTACATGACCACTTGA
327	5	21.8704	GTCACTGACTAATACCTTGGTCTTTGTGGTCTAGATGACT	TAGGGAAGAGAAGGACATATGATGTCACTGACTAATACCTTGGTCTTTGTGGTCTAGATGACTTTGACTAGTACATGACCACTTGA
328	5	21.8704	GTTACCAAGTCTCTTTCTTTATTTGGTGGGGTACTTGCTA	TAGGGAAGAGAAGGACATATGATGTTACCAAGTCTCTTTCTTTATTTGGTGGGGTACTTGCTATTGACTAGTACATGACCACTTGA
329	5	21.8704	TCCAATTTATTTGAGAACTGAGCCTGGCAGGTTTGGAATG	TAGGGAAGAGAAGGACATATGATTCCAATTTATTTGAGAACTGAGCCTGGCAGGTTTGGAATGTTGACTAGTACATGACCACTTGA
330	5	21.8704	GGACTGTGACCTATTCTATACTTTGTGAGTCCATTGTCTG	TAGGGAAGAGAAGGACATATGATGGACTGTGACCTATTCTATACTTTGTGAGTCCATTGTCTGTTGACTAGTACATGACCACTTGA
331	5	21.8704	CTTGGTCATGATTAATAATTGTGTCATCCCATTCTAACGC	TAGGGAAGAGAAGGACATATGATCTTGGTCATGATTAATAATTGTGTCATCCCATTCTAACGCTTGACTAGTACATGACCACTTGA
332	5	21.8704	ACCACAATTGTCTCTAGCCCAGGTCACTGTCAATAGTCTC	TAGGGAAGAGAAGGACATATGATACCACAATTGTCTCTAGCCCAGGTCACTGTCAATAGTCTCTTGACTAGTACATGACCACTTGA
333	5	21.8704	CCTGCCGCATCCATGCGATCCAGAAAGCCCAGGCCAACTC	TAGGGAAGAGAAGGACATATGATCCTGCCGCATCCATGCGATCCAGAAAGCCCAGGCCAACTCTTGACTAGTACATGACCACTTGA
334	5	21.8704	TTATTCTCTGCTTGCTATTACTCCTAGGGAATGATATTAG	TAGGGAAGAGAAGGACATATGATTTATTCTCTGCTTGCTATTACTCCTAGGGAATGATATTAGTTGACTAGTACATGACCACTTGA
335	5	21.8704	CTGAATCGCGAACCGTCAGTTTTGCCTAAAAGTCGGCGCG	TAGGGAAGAGAAGGACATATGATCTGAATCGCGAACCGTCAGTTTTGCCTAAAAGTCGGCGCGTTGACTAGTACATGACCACTTGA
336	5	21.8704	CAGTTATAGCTGCGTTTTCGTTTCAGAGTGGTCAAACACA	TAGGGAAGAGAAGGACATATGATCAGTTATAGCTGCGTTTTCGTTTCAGAGTGGTCAAACACATTGACTAGTACATGACCACTTGA
337	5	21.8704	GAGTCTGCACTTCACCACTGGCCGGGCATCGTCAGCGGAA	TAGGGAAGAGAAGGACATATGATGAGTCTGCACTTCACCACTGGCCGGGCATCGTCAGCGGAATTGACTAGTACATGACCACTTGA
338	5	21.8704	CAATTCTGAAAAACACCTAGTCTTGTATTACTCGACCGGT	TAGGGAAGAGAAGGACATATGATCAATTCTGAAAAACACCTAGTCTTGTATTACTCGACCGGTTTGACTAGTACATGACCACTTGA
339	5	21.8704	CGTTCGATTGGACAACTCTCATGGGGCACCACTTACTCGA	TAGGGAAGAGAAGGACATATGATCGTTCGATTGGACAACTCTCATGGGGCACCACTTACTCGATTGACTAGTACATGACCACTTGA
340	5	21.8704	CGAATGGCAGGTTCAAATACTTGTCACCGACGATCAGTGG	TAGGGAAGAGAAGGACATATGATCGAATGGCAGGTTCAAATACTTGTCACCGACGATCAGTGGTTGACTAGTACATGACCACTTGA
341	5	21.8704	TGGAACCGAGCCATTCGTTATCATAAGAAGTCGGAACTCT	TAGGGAAGAGAAGGACATATGATTGGAACCGAGCCATTCGTTATCATAAGAAGTCGGAACTCTTTGACTAGTACATGACCACTTGA
342	5	21.8704	ACGAAGACACCTGTTTTTGACACGTAACAGTTCCTAAATC	TAGGGAAGAGAAGGACATATGATACGAAGACACCTGTTTTTGACACGTAACAGTTCCTAAATCTTGACTAGTACATGACCACTTGA
343	5	21.8704	CTCTTCTGTAATAGGTAAACTGCTTATCTGAAGCATTTGG	TAGGGAAGAGAAGGACATATGATCTCTTCTGTAATAGGTAAACTGCTTATCTGAAGCATTTGGTTGACTAGTACATGACCACTTGA
344	5	21.8704	ACTTCACACCCGACTAATATGCGGAAGTGGCTTATGTTGT	TAGGGAAGAGAAGGACATATGATACTTCACACCCGACTAATATGCGGAAGTGGCTTATGTTGTTTGACTAGTACATGACCACTTGA
345	5	21.8704	TGTCATCTCCACACGGCATCGTACCTATAGGCAACTCCTC	TAGGGAAGAGAAGGACATATGATTGTCATCTCCACACGGCATCGTACCTATAGGCAACTCCTCTTGACTAGTACATGACCACTTGA
346	5	21.8704	ACAGCGCACCATGGTGATCGGGAACATCAACCTGCGGGGC	TAGGGAAGAGAAGGACATATGATACAGCGCACCATGGTGATCGGGAACATCAACCTGCGGGGCTTGACTAGTACATGACCACTTGA
347	5	21.8704	ATCAATTGATGGTGACTATGTTATAACGTTTTGGTCACCA	TAGGGAAGAGAAGGACATATGATATCAATTGATGGTGACTATGTTATAACGTTTTGGTCACCATTGACTAGTACATGACCACTTGA
348	5	21.8704	AGTCGTTCAACGCGGCATGCCAGTCTGTGTCAATCCGTTA	TAGGGAAGAGAAGGACATATGATAGTCGTTCAACGCGGCATGCCAGTCTGTGTCAATCCGTTATTGACTAGTACATGACCACTTGA
349	5	21.8704	GCCTGCTCATTCATGGGCCCTGAGTCTGCTAAACAGTTCG	TAGGGAAGAGAAGGACATATGATGCCTGCTCATTCATGGGCCCTGAGTCTGCTAAACAGTTCGTTGACTAGTACATGACCACTTGA
350	5	21.8704	CCGCTTCTTCAAAAAGCGCGAAAGTGGTATGGAACCGAGT	TAGGGAAGAGAAGGACATATGATCCGCTTCTTCAAAAAGCGCGAAAGTGGTATGGAACCGAGTTTGACTAGTACATGACCACTTGA
351	5	21.8704	ACCCGTGCCGGCGCCAATGAATCGGCGCCACAAATGCTAG	TAGGGAAGAGAAGGACATATGATACCCGTGCCGGCGCCAATGAATCGGCGCCACAAATGCTAGTTGACTAGTACATGACCACTTGA
352	5	21.8704	GGTTAGTCGGCTAAAGCTGTCTCCAACAATCCTATGCTTC	TAGGGAAGAGAAGGACATATGATGGTTAGTCGGCTAAAGCTGTCTCCAACAATCCTATGCTTCTTGACTAGTACATGACCACTTGA
353	5	21.8704	GTCATCACGCCTACGTTCATGTATCTGGTTTTAGCACATT	TAGGGAAGAGAAGGACATATGATGTCATCACGCCTACGTTCATGTATCTGGTTTTAGCACATTTTGACTAGTACATGACCACTTGA
354	5	21.8704	CCTTTGCGCTCATCGGGTAACAAATCCTACGATGTGAGAC	TAGGGAAGAGAAGGACATATGATCCTTTGCGCTCATCGGGTAACAAATCCTACGATGTGAGACTTGACTAGTACATGACCACTTGA
355	5	21.8704	CGTGATCAATTGCGCAGAAGGACATCATGCCAGCGCTACA	TAGGGAAGAGAAGGACATATGATCGTGATCAATTGCGCAGAAGGACATCATGCCAGCGCTACATTGACTAGTACATGACCACTTGA
356	5	21.8704	AACTCAGCTCCCTGTATCACACGTTGCTCTCTTGTGAGGT	TAGGGAAGAGAAGGACATATGATAACTCAGCTCCCTGTATCACACGTTGCTCTCTTGTGAGGTTTGACTAGTACATGACCACTTGA
357	5	21.8704	CTATCTACGTCCACTCGGTTTTGGCCGGTGCTCTCTAGTT	TAGGGAAGAGAAGGACATATGATCTATCTACGTCCACTCGGTTTTGGCCGGTGCTCTCTAGTTTTGACTAGTACATGACCACTTGA
358	5	21.8704	CTCACAACCGTATGACAAGCATGTAACTACAAATATATTG	TAGGGAAGAGAAGGACATATGATCTCACAACCGTATGACAAGCATGTAACTACAAATATATTGTTGACTAGTACATGACCACTTGA
359	5	21.8704	CCTACCCGGCGCGGGGTTTAGTATATTCTCAATAATGTAT	TAGGGAAGAGAAGGACATATGATCCTACCCGGCGCGGGGTTTAGTATATTCTCAATAATGTATTTGACTAGTACATGACCACTTGA
360	5	21.8704	GTTACACCATGTGCAATCGGTTTTGATCCGCCTTGACTAG	TAGGGAAGAGAAGGACATATGATGTTACACCATGTGCAATCGGTTTTGATCCGCCTTGACTAGTTGACTAGTACATGACCACTTGA
361	5	21.8704	GCGTCTCCTCGATTACGACTCCAAGCGTTATGCTCCAGCT	TAGGGAAGAGAAGGACATATGATGCGTCTCCTCGATTACGACTCCAAGCGTTATGCTCCAGCTTTGACTAGTACATGACCACTTGA
362	5	21.8704	AAAGCTTTCTCTTCCTTCTTTCTCATCTAGAGAGTGCACG	TAGGGAAGAGAAGGACATATGATAAAGCTTTCTCTTCCTTCTTTCTCATCTAGAGAGTGCACGTTGACTAGTACATGACCACTTGA
363	5	21.8704	CACATCCTTCAACACATGAGCTACACAACGTCACGGCGCT	TAGGGAAGAGAAGGACATATGATCACATCCTTCAACACATGAGCTACACAACGTCACGGCGCTTTGACTAGTACATGACCACTTGA
364	5	21.8704	CCTATTTGCAAACATATGCACATCTTGATGTCTTAGTTTC	TAGGGAAGAGAAGGACATATGATCCTATTTGCAAACATATGCACATCTTGATGTCTTAGTTTCTTGACTAGTACATGACCACTTGA
365	5	21.8704	CCTGACCTGGGCCAATAAAACGCACTAACATTCAATGAGC	TAGGGAAGAGAAGGACATATGATCCTGACCTGGGCCAATAAAACGCACTAACATTCAATGAGCTTGACTAGTACATGACCACTTGA
366	5	21.8704	CATAAGAGTAGACATACCCAATCTGGATTGGACATTTCTC	TAGGGAAGAGAAGGACATATGATCATAAGAGTAGACATACCCAATCTGGATTGGACATTTCTCTTGACTAGTACATGACCACTTGA
367	5	21.8704	GCCAAACCGGCGGAGGCGTGGCTATACTGTCTGACCCACT	TAGGGAAGAGAAGGACATATGATGCCAAACCGGCGGAGGCGTGGCTATACTGTCTGACCCACTTTGACTAGTACATGACCACTTGA
368	5	21.8704	ACGTCCGGTCCCCCCTTCCTAGAAGAGGTGGGCATTAATT	TAGGGAAGAGAAGGACATATGATACGTCCGGTCCCCCCTTCCTAGAAGAGGTGGGCATTAATTTTGACTAGTACATGACCACTTGA
369	5	21.8704	ACTTGAGCTCGTTACTTACCCGTGAGTTTCAAGTGATAGG	TAGGGAAGAGAAGGACATATGATACTTGAGCTCGTTACTTACCCGTGAGTTTCAAGTGATAGGTTGACTAGTACATGACCACTTGA
370	5	21.8704	ACATGCACCATATTATGTCCGCCTAAACCCTGATGGGCTA	TAGGGAAGAGAAGGACATATGATACATGCACCATATTATGTCCGCCTAAACCCTGATGGGCTATTGACTAGTACATGACCACTTGA
371	5	21.8704	AAGTTCTAGAACGATACCTTCCCATTATTCATGCTTCTCA	TAGGGAAGAGAAGGACATATGATAAGTTCTAGAACGATACCTTCCCATTATTCATGCTTCTCATTGACTAGTACATGACCACTTGA
372	5	21.8704	CTCACCGATCCATAGGGGCCAATACTCTGGCAGCTCTGTA	TAGGGAAGAGAAGGACATATGATCTCACCGATCCATAGGGGCCAATACTCTGGCAGCTCTGTATTGACTAGTACATGACCACTTGA
373	5	21.8704	GCTGCCAACAATACGTCAACTTATCCATAATCGTCTCGTT	TAGGGAAGAGAAGGACATATGATGCTGCCAACAATACGTCAACTTATCCATAATCGTCTCGTTTTGACTAGTACATGACCACTTGA
374	5	21.8704	GGGATGATCGGCTCCAAATTGAACTACAATTCGAAGCACT	TAGGGAAGAGAAGGACATATGATGGGATGATCGGCTCCAAATTGAACTACAATTCGAAGCACTTTGACTAGTACATGACCACTTGA
375	5	21.8704	TCAGACTTCCATGTTCCCTATAGGCCGTCACTCAAACATA	TAGGGAAGAGAAGGACATATGATTCAGACTTCCATGTTCCCTATAGGCCGTCACTCAAACATATTGACTAGTACATGACCACTTGA
376	5	21.8704	CTAAAGTCGGAATCCGCCGGCCTCGACATGTCCCCAACGC	TAGGGAAGAGAAGGACATATGATCTAAAGTCGGAATCCGCCGGCCTCGACATGTCCCCAACGCTTGACTAGTACATGACCACTTGA
377	5	21.8704	TCGCCATGCGAGCATTTGCATATGGTAAGGTGTTCACCGC	TAGGGAAGAGAAGGACATATGATTCGCCATGCGAGCATTTGCATATGGTAAGGTGTTCACCGCTTGACTAGTACATGACCACTTGA
378	5	21.8704	CCACATGACGGATCACTTAAAACCAGAATCCCTCTGTGTG	TAGGGAAGAGAAGGACATATGATCCACATGACGGATCACTTAAAACCAGAATCCCTCTGTGTGTTGACTAGTACATGACCACTTGA
379	5	21.8704	TTTTACACGAACCTTCTCAAGTGTGGCATCGGCTCAAAAG	TAGGGAAGAGAAGGACATATGATTTTTACACGAACCTTCTCAAGTGTGGCATCGGCTCAAAAGTTGACTAGTACATGACCACTTGA
380	5	21.8704	TTTCGCTGTCACCACGATAGAACGTCAACGCGCCAACGTT	TAGGGAAGAGAAGGACATATGATTTTCGCTGTCACCACGATAGAACGTCAACGCGCCAACGTTTTGACTAGTACATGACCACTTGA
381	5	21.8704	GGCTAAGTGGCCCGTTGCCCCTGGCTTCTCCTGCAAAGTG	TAGGGAAGAGAAGGACATATGATGGCTAAGTGGCCCGTTGCCCCTGGCTTCTCCTGCAAAGTGTTGACTAGTACATGACCACTTGA
382	5	21.8704	CCTTTCCCACAACCGCTTTCAGTAGTATCCGAGGTCCGGG	TAGGGAAGAGAAGGACATATGATCCTTTCCCACAACCGCTTTCAGTAGTATCCGAGGTCCGGGTTGACTAGTACATGACCACTTGA
383	5	21.8704	ATGAGTTTACCTTCTCCTCCATTTGCTATTTCCAGTCACA	TAGGGAAGAGAAGGACATATGATATGAGTTTACCTTCTCCTCCATTTGCTATTTCCAGTCACATTGACTAGTACATGACCACTTGA
384	5	21.8704	TGTAAATACTTTTGGGTCAGTGAGCTCCCTGTCATTGAAC	TAGGGAAGAGAAGGACATATGATTGTAAATACTTTTGGGTCAGTGAGCTCCCTGTCATTGAACTTGACTAGTACATGACCACTTGA
385	5	21.8704	TGCTTATCAAGCTGGCTAGTACCGCATAGTCCCAGGTTAG	TAGGGAAGAGAAGGACATATGATTGCTTATCAAGCTGGCTAGTACCGCATAGTCCCAGGTTAGTTGACTAGTACATGACCACTTGA
386	5	21.8704	ACCTTAAGAAGTCTCGACATTACCGTTGTTGCTTCGAGCT	TAGGGAAGAGAAGGACATATGATACCTTAAGAAGTCTCGACATTACCGTTGTTGCTTCGAGCTTTGACTAGTACATGACCACTTGA
387	5	21.8704	ATGCCGGTGCACCTCGTGCGTAAAACGTGAATCCATATCA	TAGGGAAGAGAAGGACATATGATATGCCGGTGCACCTCGTGCGTAAAACGTGAATCCATATCATTGACTAGTACATGACCACTTGA
388	5	21.8704	TAGCTCGTAACCTATGAAATCGCCTAGAGAAATGTCATTA	TAGGGAAGAGAAGGACATATGATTAGCTCGTAACCTATGAAATCGCCTAGAGAAATGTCATTATTGACTAGTACATGACCACTTGA
389	5	21.8704	CCAGGGGAGTGGCTATAGGTTTTTATCTAGCACTTATTGC	TAGGGAAGAGAAGGACATATGATCCAGGGGAGTGGCTATAGGTTTTTATCTAGCACTTATTGCTTGACTAGTACATGACCACTTGA
390	5	21.8704	ACATCAGGTTTCAGCGTTCACCCTCACATCAGACCGCGTG	TAGGGAAGAGAAGGACATATGATACATCAGGTTTCAGCGTTCACCCTCACATCAGACCGCGTGTTGACTAGTACATGACCACTTGA
391	5	21.8704	TCTGACACTCCTCCTTCAGACAGCATGCCTCGTAAAATTC	TAGGGAAGAGAAGGACATATGATTCTGACACTCCTCCTTCAGACAGCATGCCTCGTAAAATTCTTGACTAGTACATGACCACTTGA
392	5	21.8704	TTCGGTCAGAACGGCATTGATATCACAGCTCCTCACCCTG	TAGGGAAGAGAAGGACATATGATTTCGGTCAGAACGGCATTGATATCACAGCTCCTCACCCTGTTGACTAGTACATGACCACTTGA
393	5	21.8704	TACAAGTATGCTAGCTCGTGTTTGACACTGAGTTGTTCCT	TAGGGAAGAGAAGGACATATGATTACAAGTATGCTAGCTCGTGTTTGACACTGAGTTGTTCCTTTGACTAGTACATGACCACTTGA
394	5	21.8704	TGTCTTGCCTCCCCATTCAACCCCATGACACTAGAGGACC	TAGGGAAGAGAAGGACATATGATTGTCTTGCCTCCCCATTCAACCCCATGACACTAGAGGACCTTGACTAGTACATGACCACTTGA
395	5	21.8704	GCTACTTCTCGGACGTATACTCCGCACATGTTTGCTACTC	TAGGGAAGAGAAGGACATATGATGCTACTTCTCGGACGTATACTCCGCACATGTTTGCTACTCTTGACTAGTACATGACCACTTGA
396	5	21.8704	CGTGATGACCCTCATGTTCATTTGAAAACCTTTGACGATG	TAGGGAAGAGAAGGACATATGATCGTGATGACCCTCATGTTCATTTGAAAACCTTTGACGATGTTGACTAGTACATGACCACTTGA
397	5	21.8704	CTCCAATGGTAACTCAGCCATAGCCTTTGATTCACCTGCG	TAGGGAAGAGAAGGACATATGATCTCCAATGGTAACTCAGCCATAGCCTTTGATTCACCTGCGTTGACTAGTACATGACCACTTGA
398	5	21.8704	TATGTGCAAGTTACGTTCAAGATCGGGATCCGACGACACC	TAGGGAAGAGAAGGACATATGATTATGTGCAAGTTACGTTCAAGATCGGGATCCGACGACACCTTGACTAGTACATGACCACTTGA
399	5	21.8704	TTTACTCGGCACTATCGTCCGCCACGAAGCAAGGAATAGA	TAGGGAAGAGAAGGACATATGATTTTACTCGGCACTATCGTCCGCCACGAAGCAAGGAATAGATTGACTAGTACATGACCACTTGA
400	5	21.8704	GTGTATCCGGCAGAATGTCTAAGCGGTCTGGGCACACATT	TAGGGAAGAGAAGGACATATGATGTGTATCCGGCAGAATGTCTAAGCGGTCTGGGCACACATTTTGACTAGTACATGACCACTTGA
401	5	21.8704	ATGTCAACTAGGATCGCAAATGATGCTGTCAAACTTTGTT	TAGGGAAGAGAAGGACATATGATATGTCAACTAGGATCGCAAATGATGCTGTCAAACTTTGTTTTGACTAGTACATGACCACTTGA
402	5	21.8704	AAAGGGTCAGTCTACGGACTGCGTGGACTCGATAAATTCC	TAGGGAAGAGAAGGACATATGATAAAGGGTCAGTCTACGGACTGCGTGGACTCGATAAATTCCTTGACTAGTACATGACCACTTGA
403	5	21.8704	CGGGCGCTTATCTACAACCATTCGTCATCTCCCTTGCTTC	TAGGGAAGAGAAGGACATATGATCGGGCGCTTATCTACAACCATTCGTCATCTCCCTTGCTTCTTGACTAGTACATGACCACTTGA
404	5	21.8704	GACCTTGCCGCACATGCTTCCCTTTGTAGGCGCATACTCA	TAGGGAAGAGAAGGACATATGATGACCTTGCCGCACATGCTTCCCTTTGTAGGCGCATACTCATTGACTAGTACATGACCACTTGA
405	5	21.8704	GTGCGGTTCTCCTTCTGTGTAGTTCGATATATCCCTGATC	TAGGGAAGAGAAGGACATATGATGTGCGGTTCTCCTTCTGTGTAGTTCGATATATCCCTGATCTTGACTAGTACATGACCACTTGA
406	5	21.8704	GGAACGGCCAACGTCGCCATAACTCCTTCCGACACTCTGT	TAGGGAAGAGAAGGACATATGATGGAACGGCCAACGTCGCCATAACTCCTTCCGACACTCTGTTTGACTAGTACATGACCACTTGA
407	5	21.8704	TGTAGATGCGCTTTGAGGAGAGACAATCTTGCGCAGTCAA	TAGGGAAGAGAAGGACATATGATTGTAGATGCGCTTTGAGGAGAGACAATCTTGCGCAGTCAATTGACTAGTACATGACCACTTGA
408	5	21.8704	CGTGTGACGTCTCCCTCACGGAGCCTCTACGGCGACTGGG	TAGGGAAGAGAAGGACATATGATCGTGTGACGTCTCCCTCACGGAGCCTCTACGGCGACTGGGTTGACTAGTACATGACCACTTGA
409	5	21.8704	TTGTCCTTTATTGAACAGATCTTCTGGTTCCAAATCGTCA	TAGGGAAGAGAAGGACATATGATTTGTCCTTTATTGAACAGATCTTCTGGTTCCAAATCGTCATTGACTAGTACATGACCACTTGA
410	5	21.8704	AATATGGCGATAACATTTGGCATAACTAGTTAGACAAGTT	TAGGGAAGAGAAGGACATATGATAATATGGCGATAACATTTGGCATAACTAGTTAGACAAGTTTTGACTAGTACATGACCACTTGA
411	5	21.8704	TAACTCTTCGTCGCAAGATCATGAATTCCCGTAGTTGCCT	TAGGGAAGAGAAGGACATATGATTAACTCTTCGTCGCAAGATCATGAATTCCCGTAGTTGCCTTTGACTAGTACATGACCACTTGA
412	5	21.8704	CGACAACTGCATCTTTAATCGTCTTCAACCTATAATATCG	TAGGGAAGAGAAGGACATATGATCGACAACTGCATCTTTAATCGTCTTCAACCTATAATATCGTTGACTAGTACATGACCACTTGA
413	5	21.8704	GCCGCCACCATCTAACGTTAGGTCGGTTACATCATCTATA	TAGGGAAGAGAAGGACATATGATGCCGCCACCATCTAACGTTAGGTCGGTTACATCATCTATATTGACTAGTACATGACCACTTGA
414	5	21.8704	ATGCTGCCCGGATCATTCTAGGATCACATCGTTGTTGAAA	TAGGGAAGAGAAGGACATATGATATGCTGCCCGGATCATTCTAGGATCACATCGTTGTTGAAATTGACTAGTACATGACCACTTGA
415	5	21.8704	TAAGGTTCCGTGTTGACTTTCGGCCATTAATACTATCGCCT	TAGGGAAGAGAAGGACATATGATTAAGGTTCCGTGTTGACTTTCGGCCATTAATACTATCGCCTTTGACTAGTACATGACCACTTGA
416	5	21.8704	GCTTACATCGGCAGCCCATTCCATATCAAACCCAATCTTT	TAGGGAAGAGAAGGACATATGATGCTTACATCGGCAGCCCATTCCATATCAAACCCAATCTTTTTGACTAGTACATGACCACTTGA
417	5	21.8704	CCGCTCACCACGCGGGCGGTTCATCGAGGAGGATGGGGAA	TAGGGAAGAGAAGGACATATGATCCGCTCACCACGCGGGCGGTTCATCGAGGAGGATGGGGAATTGACTAGTACATGACCACTTGA
418	5	21.8704	TGCGTCGCCAGTGCTCGCCTCCCGTCAGCTCAACCCACGT	TAGGGAAGAGAAGGACATATGATTGCGTCGCCAGTGCTCGCCTCCCGTCAGCTCAACCCACGTTTGACTAGTACATGACCACTTGA
419	5	21.8704	ATGGCAACCAAGTAAATGCACCCCCCTAACTCCATCGTTC	TAGGGAAGAGAAGGACATATGATATGGCAACCAAGTAAATGCACCCCCCTAACTCCATCGTTCTTGACTAGTACATGACCACTTGA
420	5	21.8704	CTTGTGCCATCAACTCTTCGGGCCCCTGCTTCGGTCCTAT	TAGGGAAGAGAAGGACATATGATCTTGTGCCATCAACTCTTCGGGCCCCTGCTTCGGTCCTATTTGACTAGTACATGACCACTTGA
421	5	21.8704	GGCAGTTTTTCACCCGAGTTACACTCCATCTGGACCCTAA	TAGGGAAGAGAAGGACATATGATGGCAGTTTTTCACCCGAGTTACACTCCATCTGGACCCTAATTGACTAGTACATGACCACTTGA
422	5	21.8704	ATCTGTTCTCCGGTCCGACCCTTGTCATGGGAACATGCTG	TAGGGAAGAGAAGGACATATGATATCTGTTCTCCGGTCCGACCCTTGTCATGGGAACATGCTGTTGACTAGTACATGACCACTTGA
423	5	21.8704	CAATCACTCCCGCAGTGTTCTTGGCCTCTCCGATCATGTA	TAGGGAAGAGAAGGACATATGATCAATCACTCCCGCAGTGTTCTTGGCCTCTCCGATCATGTATTGACTAGTACATGACCACTTGA
424	5	21.8704	CTACGTTGCTACCTTTAAGCATCGCGCACTACTCCCTAAG	TAGGGAAGAGAAGGACATATGATCTACGTTGCTACCTTTAAGCATCGCGCACTACTCCCTAAGTTGACTAGTACATGACCACTTGA
425	5	21.8704	CCCTTTAACGAGACCCTAGAGATCTTTCGGTAGTACCTAG	TAGGGAAGAGAAGGACATATGATCCCTTTAACGAGACCCTAGAGATCTTTCGGTAGTACCTAGTTGACTAGTACATGACCACTTGA
426	5	21.8704	CTACTGGAGATCGAATCTCTCGATGCTCAGTTCATAGTTA	TAGGGAAGAGAAGGACATATGATCTACTGGAGATCGAATCTCTCGATGCTCAGTTCATAGTTATTGACTAGTACATGACCACTTGA
427	5	21.8704	CGAAATTCCTCGTTACATAAGGCAAATCCACAGCGGGTGT	TAGGGAAGAGAAGGACATATGATCGAAATTCCTCGTTACATAAGGCAAATCCACAGCGGGTGTTTGACTAGTACATGACCACTTGA
428	5	21.8704	GTTCACGCATCTTCTCTGCTTTCACTACCTGGTCATTGCA	TAGGGAAGAGAAGGACATATGATGTTCACGCATCTTCTCTGCTTTCACTACCTGGTCATTGCATTGACTAGTACATGACCACTTGA
429	5	21.8704	CCCTTCATATGATCTCCTTGAGGGGATTGAAGGCTCTTTG	TAGGGAAGAGAAGGACATATGATCCCTTCATATGATCTCCTTGAGGGGATTGAAGGCTCTTTGTTGACTAGTACATGACCACTTGA
430	5	21.8704	AAGGATCATTTTCGGACTGATATTTATAAATCATGGCCAG	TAGGGAAGAGAAGGACATATGATAAGGATCATTTTCGGACTGATATTTATAAATCATGGCCAGTTGACTAGTACATGACCACTTGA
431	5	21.8704	TATTGCCAGATCGTTCGGGGTAATAGCCCTATAGCCGCTG	TAGGGAAGAGAAGGACATATGATTATTGCCAGATCGTTCGGGGTAATAGCCCTATAGCCGCTGTTGACTAGTACATGACCACTTGA
432	5	21.8704	TATTCCCGGCGGCTAGTGGTTTACTCTAGCCAGTATATTC	TAGGGAAGAGAAGGACATATGATTATTCCCGGCGGCTAGTGGTTTACTCTAGCCAGTATATTCTTGACTAGTACATGACCACTTGA
433	5	21.8704	TTGGCCAGCAGAATGGCTACATCTTTAGCACTGGTCGGGC	TAGGGAAGAGAAGGACATATGATTTGGCCAGCAGAATGGCTACATCTTTAGCACTGGTCGGGCTTGACTAGTACATGACCACTTGA
434	5	21.8704	CTTTCTTTGATGACTTGACATCAGAGTCCCTGTTAGTCAG	TAGGGAAGAGAAGGACATATGATCTTTCTTTGATGACTTGACATCAGAGTCCCTGTTAGTCAGTTGACTAGTACATGACCACTTGA
435	5	21.8704	CAGCTCTCATGTAGAGTGTAATGGCCTGCGCCACTTTAG	TAGGGAAGAGAAGGACATATGATCAGCTCTCATGTAGAGTGTAATGGCCTGCGCCACTTTAGTTGACTAGTACATGACCACTTGA
436	5	21.8704	GATTCATGCGGAATATATAGGGTCGTATTCTGTCCGGCTC	TAGGGAAGAGAAGGACATATGATGATTCATGCGGAATATATAGGGTCGTATTCTGTCCGGCTCTTGACTAGTACATGACCACTTGA
437	5	21.8704	ACGAGGGCTCCTCGTCATTTCCTCATTGGTCTATTTTAGC	TAGGGAAGAGAAGGACATATGATACGAGGGCTCCTCGTCATTTCCTCATTGGTCTATTTTAGCTTGACTAGTACATGACCACTTGA
438	5	21.8704	GCAAAGGACCTAAACCGTCTAATTCTATTACGTTCAGTTT	TAGGGAAGAGAAGGACATATGATGCAAAGGACCTAAACCGTCTAATTCTATTACGTTCAGTTTTTGACTAGTACATGACCACTTGA
439	5	21.8704	AATTTGTCCAGGCACTTAGGCATATCCACATTTGTGCAAT	TAGGGAAGAGAAGGACATATGATAATTTGTCCAGGCACTTAGGCATATCCACATTTGTGCAATTTGACTAGTACATGACCACTTGA
440	5	21.8704	GCAACACTAACTCTCTGGGATTTGAGCGATCCTGAAGAGT	TAGGGAAGAGAAGGACATATGATGCAACACTAACTCTCTGGGATTTGAGCGATCCTGAAGAGTTTGACTAGTACATGACCACTTGA
441	5	21.8704	TTAGCTTTCCATCATACCCTACATAAGGTCTCATGAATTA	TAGGGAAGAGAAGGACATATGATTTAGCTTTCCATCATACCCTACATAAGGTCTCATGAATTATTGACTAGTACATGACCACTTGA
442	5	21.8704	CTACTACGCCCTCCCATTAAAAGTTCTCGAATGGAACAAT	TAGGGAAGAGAAGGACATATGATCTACTACGCCCTCCCATTAAAAGTTCTCGAATGGAACAATTTGACTAGTACATGACCACTTGA
443	5	21.8704	CCGGAATTATGTACCTAAGTTCGACACGATCCCCGTCTCG	TAGGGAAGAGAAGGACATATGATCCGGAATTATGTACCTAAGTTCGACACGATCCCCGTCTCGTTGACTAGTACATGACCACTTGA
444	5	21.8704	CCTCAGCACAGTATTCAAAATGGGCACTACAGTCCAAGCAC	TAGGGAAGAGAAGGACATATGATCCTCAGCACAGTATTCAAAATGGGCACTACAGTCCAAGCACTTGACTAGTACATGACCACTTGA
445	5	21.8704	AACCACTTTGGCCTTAGCAGCCGCTCCTTCATGAACGTCA	TAGGGAAGAGAAGGACATATGATAACCACTTTGGCCTTAGCAGCCGCTCCTTCATGAACGTCATTGACTAGTACATGACCACTTGA
446	5	21.8704	ACGTATTACGGCTCTTATAATTATTGGGCTGGCCAGAACC	TAGGGAAGAGAAGGACATATGATACGTATTACGGCTCTTATAATTATTGGGCTGGCCAGAACCTTGACTAGTACATGACCACTTGA
447	5	21.8704	CGTCTCATTCTTGCAGAGGCACGTATCATCTCCTCCTGTT	TAGGGAAGAGAAGGACATATGATCGTCTCATTCTTGCAGAGGCACGTATCATCTCCTCCTGTTTTGACTAGTACATGACCACTTGA
448	5	21.8704	GAGGATTTGCTCTGTACATACCAAATCGACTTGCTACTCC	TAGGGAAGAGAAGGACATATGATGAGGATTTGCTCTGTACATACCAAATCGACTTGCTACTCCTTGACTAGTACATGACCACTTGA
449	5	21.8704	GGCACATACATTGGAGGGCACTGTTAGTGCGGAGCCTGTC	TAGGGAAGAGAAGGACATATGATGGCACATACATTGGAGGGCACTGTTAGTGCGGAGCCTGTCTTGACTAGTACATGACCACTTGA
450	5	21.8704	CACCTCTACTTGGGCATGCTCAATCATTTAGCGTTAATTT	TAGGGAAGAGAAGGACATATGATCACCTCTACTTGGGCATGCTCAATCATTTAGCGTTAATTTTTGACTAGTACATGACCACTTGA
451	5	21.8704	GGTCTTTATAACGTAACGTTGAAATTATCCTAAGACGATT	TAGGGAAGAGAAGGACATATGATGGTCTTTATAACGTAACGTTGAAATTATCCTAAGACGATTTTGACTAGTACATGACCACTTGA
452	5	21.8704	CCATCTCCAACAATACGAGTGTCACTTACAGTCATGAACA	TAGGGAAGAGAAGGACATATGATCCATCTCCAACAATACGAGTGTCACTTACAGTCATGAACATTGACTAGTACATGACCACTTGA
453	5	21.8704	GTAAACGCCCTATCAGTATACAGCACTCGTTCAAGAGCAC	TAGGGAAGAGAAGGACATATGATGTAAACGCCCTATCAGTATACAGCACTCGTTCAAGAGCACTTGACTAGTACATGACCACTTGA
454	5	21.8704	CTCCGTTCACCCTCTGAAGGCTGCACTATTTGACTAATCGA	TAGGGAAGAGAAGGACATATGATCTCCGTTCACCCTCTGAAGGCTGCACTATTTGACTAATCGATTGACTAGTACATGACCACTTGA
455	5	21.8704	CCATGTGCGGCGCGAATTGTAGCCCGCGGATCATGAATCT	TAGGGAAGAGAAGGACATATGATCCATGTGCGGCGCGAATTGTAGCCCGCGGATCATGAATCTTTGACTAGTACATGACCACTTGA
456	5	21.8704	CTGAATGCCTGAATGGCCATACAGCGCGTTTACAACAAGA	TAGGGAAGAGAAGGACATATGATCTGAATGCCTGAATGGCCATACAGCGCGTTTACAACAAGATTGACTAGTACATGACCACTTGA
457	5	21.8704	CATAGTTCTAGCAACAGCAAACGGCTCTAACATAAGTTTG	TAGGGAAGAGAAGGACATATGATCATAGTTCTAGCAACAGCAAACGGCTCTAACATAAGTTTGTTGACTAGTACATGACCACTTGA
458	5	21.8704	ATGACTATTCGTTCTTGCCCTGTCTTCGCCGGTCATAGCT	TAGGGAAGAGAAGGACATATGATATGACTATTCGTTCTTGCCCTGTCTTCGCCGGTCATAGCTTTGACTAGTACATGACCACTTGA
459	5	21.8704	TAAGGAAAGGAGGCCTCGGGAGAATACCTACGCCACGGAC	TAGGGAAGAGAAGGACATATGATTAAGGAAAGGAGGCCTCGGGAGAATACCTACGCCACGGACTTGACTAGTACATGACCACTTGA
460	5	21.8704	GGCGCATGAGCTTTAGGTATACCTTAATCCAAATAATCAT	TAGGGAAGAGAAGGACATATGATGGCGCATGAGCTTTAGGTATACCTTAATCCAAATAATCATTTGACTAGTACATGACCACTTGA
461	5	21.8704	TTCCCAGGTAATACTCACCTCTGGTAGGCACAGACCGAGT	TAGGGAAGAGAAGGACATATGATTTCCCAGGTAATACTCACCTCTGGTAGGCACAGACCGAGTTTGACTAGTACATGACCACTTGA
462	5	21.8704	TTACGTACGGCATTCAGCCGTTCTGCATATCTGTTTTCGT	TAGGGAAGAGAAGGACATATGATTTACGTACGGCATTCAGCCGTTCTGCATATCTGTTTTCGTTTGACTAGTACATGACCACTTGA
463	5	21.8704	TTTGGTGTCAGCTGCGCACTGATCATGGTTTTCAATTAGC	TAGGGAAGAGAAGGACATATGATTTTGGTGTCAGCTGCGCACTGATCATGGTTTTCAATTAGCTTGACTAGTACATGACCACTTGA
464	5	21.8704	CGACCTACTTCCTTGCACACCGAGCATTTCAAGAGAAAGG	TAGGGAAGAGAAGGACATATGATCGACCTACTTCCTTGCACACCGAGCATTTCAAGAGAAAGGTTGACTAGTACATGACCACTTGA
465	5	21.8704	TAATCGGGTCTCGCCTAGACACTCATTCTAAGATCTAACA	TAGGGAAGAGAAGGACATATGATTAATCGGGTCTCGCCTAGACACTCATTCTAAGATCTAACATTGACTAGTACATGACCACTTGA
466	5	21.8704	GCAGGTGGCTGCAACTCTCATTTTCACTTTAGGCATATTT	TAGGGAAGAGAAGGACATATGATGCAGGTGGCTGCAACTCTCATTTTCACTTTAGGCATATTTTTGACTAGTACATGACCACTTGA
467	5	21.8704	TTATTCGATTGTCGAAGATGCCGATTATCCAGTAGTCCTG	TAGGGAAGAGAAGGACATATGATTTATTCGATTGTCGAAGATGCCGATTATCCAGTAGTCCTGTTGACTAGTACATGACCACTTGA
468	5	21.8704	CTTGTCCGTCTCGGGACGTTAAGTAGCCCATGGTTCTAGG	TAGGGAAGAGAAGGACATATGATCTTGTCCGTCTCGGGACGTTAAGTAGCCCATGGTTCTAGGTTGACTAGTACATGACCACTTGA
469	5	21.8704	ACTACTGAATGGTTTGTTTCGACTGCTTTCGAGATTGTGG	TAGGGAAGAGAAGGACATATGATACTACTGAATGGTTTGTTTCGACTGCTTTCGAGATTGTGGTTGACTAGTACATGACCACTTGA
470	5	21.8704	CCCTATCGTGTCCGCGGAATTGGCAATTATCACAAAGAAA	TAGGGAAGAGAAGGACATATGATCCCTATCGTGTCCGCGGAATTGGCAATTATCACAAAGAAATTGACTAGTACATGACCACTTGA
471	5	21.8704	TTGTTGTCTAAGTCATGCCATCATCTTGGACGCCCTCTAG	TAGGGAAGAGAAGGACATATGATTTGTTGTCTAAGTCATGCCATCATCTTGGACGCCCTCTAGTTGACTAGTACATGACCACTTGA
472	5	21.8704	AACGCGTTCGTCTCCAAGCGGACAGGACGATCTTCAATTG	TAGGGAAGAGAAGGACATATGATAACGCGTTCGTCTCCAAGCGGACAGGACGATCTTCAATTGTTGACTAGTACATGACCACTTGA
473	5	21.8704	CCCGCATAACTCCGTGACCACCCTCACGGCTTCGGGACTG	TAGGGAAGAGAAGGACATATGATCCCGCATAACTCCGTGACCACCCTCACGGCTTCGGGACTGTTGACTAGTACATGACCACTTGA
474	5	21.8704	CTCGCATTTCACGAGCAAGAGTATCCATGGGTCACACTCG	TAGGGAAGAGAAGGACATATGATCTCGCATTTCACGAGCAAGAGTATCCATGGGTCACACTCGTTGACTAGTACATGACCACTTGA
475	5	21.8704	CATGGCCGGGTCAATGACGAGATGAATCACCGACCTCACC	TAGGGAAGAGAAGGACATATGATCATGGCCGGGTCAATGACGAGATGAATCACCGACCTCACCTTGACTAGTACATGACCACTTGA
476	5	21.8704	AATGGTGCACGAACTCACCCATCTTATAACGTGGATAACT	TAGGGAAGAGAAGGACATATGATAATGGTGCACGAACTCACCCATCTTATAACGTGGATAACTTTGACTAGTACATGACCACTTGA
477	5	21.8704	TCAGGAACAGCCGGTAGTAAGGCCTAGCTTTCAGCAATCA	TAGGGAAGAGAAGGACATATGATTCAGGAACAGCCGGTAGTAAGGCCTAGCTTTCAGCAATCATTGACTAGTACATGACCACTTGA
478	5	21.8704	TCGTCTGGAATCTTTGGGCTAATAACACGATCATATGGTC	TAGGGAAGAGAAGGACATATGATTCGTCTGGAATCTTTGGGCTAATAACACGATCATATGGTCTTGACTAGTACATGACCACTTGA
479	5	21.8704	CCCGATCTCCGTGTCCTATCACCAGCACGTGCCCACCAAT	TAGGGAAGAGAAGGACATATGATCCCGATCTCCGTGTCCTATCACCAGCACGTGCCCACCAATTTGACTAGTACATGACCACTTGA
480	5	21.8704	CCGTCGCGTCTGCTACTATACCGGCCTTCCAGTTACAAAA	TAGGGAAGAGAAGGACATATGATCCGTCGCGTCTGCTACTATACCGGCCTTCCAGTTACAAAATTGACTAGTACATGACCACTTGA
481	5	21.8704	TTCGATCATCTAGTATTCGTACTAGACATTCTGGCACTTA	TAGGGAAGAGAAGGACATATGATTTCGATCATCTAGTATTCGTACTAGACATTCTGGCACTTATTGACTAGTACATGACCACTTGA
482	5	21.8704	ATCAAACAATGGTACAACTCTGCTCCTCTTGGCACCGGAC	TAGGGAAGAGAAGGACATATGATATCAAACAATGGTACAACTCTGCTCCTCTTGGCACCGGACTTGACTAGTACATGACCACTTGA
483	5	21.8704	GGATGGGCCTCCTGTCCGTGAACCCGGCATGTAAGTACAG	TAGGGAAGAGAAGGACATATGATGGATGGGCCTCCTGTCCGTGAACCCGGCATGTAAGTACAGTTGACTAGTACATGACCACTTGA
484	5	21.8704	CCTGTTAACTCTTATGCTACATAATTATGCGGCTGTTTCA	TAGGGAAGAGAAGGACATATGATCCTGTTAACTCTTATGCTACATAATTATGCGGCTGTTTCATTGACTAGTACATGACCACTTGA
485	5	21.8704	CGTAAGCCGTATACGCTCCTGCTATCTGTCGACAAACTTT	TAGGGAAGAGAAGGACATATGATCGTAAGCCGTATACGCTCCTGCTATCTGTCGACAAACTTTTTGACTAGTACATGACCACTTGA
486	5	21.8704	GCTCCTTGTATTCAATGCCATTTCAATAAGACTGCGCCGA	TAGGGAAGAGAAGGACATATGATGCTCCTTGTATTCAATGCCATTTCAATAAGACTGCGCCGATTGACTAGTACATGACCACTTGA
487	5	21.8704	TCTAGCGGGCTTGTTTAATTGTCGCCTTGTTGGTGTATGT	TAGGGAAGAGAAGGACATATGATTCTAGCGGGCTTGTTTAATTGTCGCCTTGTTGGTGTATGTTTGACTAGTACATGACCACTTGA
488	5	21.8704	CATAACCTCTCCTCGACACTAAGACGTTATTTCAGGCACA	TAGGGAAGAGAAGGACATATGATCATAACCTCTCCTCGACACTAAGACGTTATTTCAGGCACATTGACTAGTACATGACCACTTGA
489	5	21.8704	TTTTCCGTGGACTACCATATAAGTATCATTCCCCGAGGTA	TAGGGAAGAGAAGGACATATGATTTTTCCGTGGACTACCATATAAGTATCATTCCCCGAGGTATTGACTAGTACATGACCACTTGA
490	5	21.8704	CGTCCGCCAGTGGGCGTCACAATCTACCTAAACCCTTCCG	TAGGGAAGAGAAGGACATATGATCGTCCGCCAGTGGGCGTCACAATCTACCTAAACCCTTCCGTTGACTAGTACATGACCACTTGA
491	5	21.8704	TCTTCTACCGTGATCGATGACGTCTAAAAACAGAGCGCTT	TAGGGAAGAGAAGGACATATGATTCTTCTACCGTGATCGATGACGTCTAAAAACAGAGCGCTTTTGACTAGTACATGACCACTTGA
492	5	21.8704	CCCATCACTTTTATAATCACAGCTGTCTGTGGTTGGACTC	TAGGGAAGAGAAGGACATATGATCCCATCACTTTTATAATCACAGCTGTCTGTGGTTGGACTCTTGACTAGTACATGACCACTTGA
493	5	21.8704	ACTGAACCATAATAGCCGCGACAACTCCCTCCCAGGCGTC	TAGGGAAGAGAAGGACATATGATACTGAACCATAATAGCCGCGACAACTCCCTCCCAGGCGTCTTGACTAGTACATGACCACTTGA
494	5	21.8704	AGCCATGTCCATATCTGTACGCTCAGGGTTCGTCAACAAG	TAGGGAAGAGAAGGACATATGATAGCCATGTCCATATCTGTACGCTCAGGGTTCGTCAACAAGTTGACTAGTACATGACCACTTGA
495	5	21.8704	GGAGGTCCTCTTTGAACATCGCTCACTAGTGGCTACAGTC	TAGGGAAGAGAAGGACATATGATGGAGGTCCTCTTTGAACATCGCTCACTAGTGGCTACAGTCTTGACTAGTACATGACCACTTGA
496	5	21.8704	GATTGAGTATGAGATAGGCACCCTTACACTGTAACTCTTA	TAGGGAAGAGAAGGACATATGATGATTGAGTATGAGATAGGCACCCTTACACTGTAACTCTTATTGACTAGTACATGACCACTTGA
497	5	21.8704	CCTACTTCCAGCTGTTCGAGTGATATGGCCCCCTTCGGCT	TAGGGAAGAGAAGGACATATGATCCTACTTCCAGCTGTTCGAGTGATATGGCCCCCTTCGGCTTTGACTAGTACATGACCACTTGA
498	5	21.8704	TCTGCAGACAAATTTACCCACACTCTGCGTGAGATAAGC	TAGGGAAGAGAAGGACATATGATTCTGCAGACAAATTTACCCACACTCTGCGTGAGATAAGCTTGACTAGTACATGACCACTTGA
499	5	21.8704	TATTTCCAGCTATCCAGCACTGAAGTTCGTCGGTGAACG	TAGGGAAGAGAAGGACATATGATTATTTCCAGCTATCCAGCACTGAAGTTCGTCGGTGAACGTTGACTAGTACATGACCACTTGA
500	5	21.8704	GACATTACAATGGTGTTACCTAATCAGATAAGCATGCCTG	TAGGGAAGAGAAGGACATATGATGACATTACAATGGTGTTACCTAATCAGATAAGCATGCCTGTTGACTAGTACATGACCACTTGA
501	5	21.8704	ACCTTGTTCTACATCGGCATATCTATAGGACTACCTCTTT	TAGGGAAGAGAAGGACATATGATACCTTGTTCTACATCGGCATATCTATAGGACTACCTCTTTTTGACTAGTACATGACCACTTGA
502	5	21.8704	CTTCTCTGCCTCGTCCACCGCGCGTTTCTCGCCTCAATTG	TAGGGAAGAGAAGGACATATGATCTTCTCTGCCTCGTCCACCGCGCGTTTCTCGCCTCAATTGTTGACTAGTACATGACCACTTGA
503	5	21.8704	CTAGTAAAGCGTAATTCGTATCAAACTTATTTTCGACGAC	TAGGGAAGAGAAGGACATATGATCTAGTAAAGCGTAATTCGTATCAAACTTATTTTCGACGACTTGACTAGTACATGACCACTTGA
504	5	21.8704	TCCTTTTGGGTCATGTTCTTTAAACCGATAGTCACTCATC	TAGGGAAGAGAAGGACATATGATTCCTTTTGGGTCATGTTCTTTAAACCGATAGTCACTCATCTTGACTAGTACATGACCACTTGA
505	5	21.8704	TCATCTCCTTCCTCTCGGCCCCTTTTGTACTACAAGAGTT	TAGGGAAGAGAAGGACATATGATTCATCTCCTTCCTCTCGGCCCCTTTTGTACTACAAGAGTTTTGACTAGTACATGACCACTTGA
506	5	21.8704	TCAGTTGCTGATTCACCGTACACCTCTGTCGCTCTCCGGA	TAGGGAAGAGAAGGACATATGATTCAGTTGCTGATTCACCGTACACCTCTGTCGCTCTCCGGATTGACTAGTACATGACCACTTGA
507	5	21.8704	GACCTTGATCGCGAATACTTAGTAACATTAATATTGGTAG	TAGGGAAGAGAAGGACATATGATGACCTTGATCGCGAATACTTAGTAACATTAATATTGGTAGTTGACTAGTACATGACCACTTGA
508	5	21.8704	AACCTCATCGCTAAATCTCCGGTTTCGCGCTCATGGTGTA	TAGGGAAGAGAAGGACATATGATAACCTCATCGCTAAATCTCCGGTTTCGCGCTCATGGTGTATTGACTAGTACATGACCACTTGA
509	5	21.8704	CCCCTCCAGAGCCCGTGCAGTAATCGAAATCCTTCGAACC	TAGGGAAGAGAAGGACATATGATCCCCTCCAGAGCCCGTGCAGTAATCGAAATCCTTCGAACCTTGACTAGTACATGACCACTTGA
510	5	21.8704	GTCGCATTGATTTCGTGATCTCACGAGTCTAATGTTCATG	TAGGGAAGAGAAGGACATATGATGTCGCATTGATTTCGTGATCTCACGAGTCTAATGTTCATGTTGACTAGTACATGACCACTTGA
511	5	21.8704	CTACGATGTTACATTCCTGGATGTTAGTGAAAATGCAACT	TAGGGAAGAGAAGGACATATGATCTACGATGTTACATTCCTGGATGTTAGTGAAAATGCAACTTTGACTAGTACATGACCACTTGA
512	5	21.8704	ACGTATCTTCGTTTTGTCATAATGACCTGCTATTACGGTA	TAGGGAAGAGAAGGACATATGATACGTATCTTCGTTTTGTCATAATGACCTGCTATTACGGTATTGACTAGTACATGACCACTTGA
513	5	21.8704	ATAAGCCGAAAATCAGTGTCAACCCATTGGTAACAGGGAA	TAGGGAAGAGAAGGACATATGATATAAGCCGAAAATCAGTGTCAACCCATTGGTAACAGGGAATTGACTAGTACATGACCACTTGA
514	5	21.8704	TGACCGTCTTAGGATTGGGATAATCGAATTCCCGCTGTCA	TAGGGAAGAGAAGGACATATGATTGACCGTCTTAGGATTGGGATAATCGAATTCCCGCTGTCATTGACTAGTACATGACCACTTGA
515	5	21.8704	ACGTCGTAACCACTCGGAATCCTTATATCGATAAATCGTA	TAGGGAAGAGAAGGACATATGATACGTCGTAACCACTCGGAATCCTTATATCGATAAATCGTATTGACTAGTACATGACCACTTGA
516	5	21.8704	GATCAGTACAGGTACTTCATACCAGGTTCAACGTTCTTAT	TAGGGAAGAGAAGGACATATGATGATCAGTACAGGTACTTCATACCAGGTTCAACGTTCTTATTTGACTAGTACATGACCACTTGA
517	5	21.8704	CTGGATCACCGTTTGTTACGGTGGTTAGATCTTGTCGGTT	TAGGGAAGAGAAGGACATATGATCTGGATCACCGTTTGTTACGGTGGTTAGATCTTGTCGGTTTTGACTAGTACATGACCACTTGA
518	5	21.8704	TCAACAAACGAGACGCGTCTTAGTTCTGTTAATGCCGATC	TAGGGAAGAGAAGGACATATGATTCAACAAACGAGACGCGTCTTAGTTCTGTTAATGCCGATCTTGACTAGTACATGACCACTTGA
519	5	21.8704	GTCCAATTACCATGCGGCGAGTGAACCGTCTTGCTGAATG	TAGGGAAGAGAAGGACATATGATGTCCAATTACCATGCGGCGAGTGAACCGTCTTGCTGAATGTTGACTAGTACATGACCACTTGA
520	5	21.8704	GATATCTACTAGTGTATCTAATACACCACACCAGTAGCTG	TAGGGAAGAGAAGGACATATGATGATATCTACTAGTGTATCTAATACACCACACCAGTAGCTGTTGACTAGTACATGACCACTTGA
521	5	21.8704	GGATGGTTGTAAAATCCCACGTTCTACACCTCGCTTCTTTC	TAGGGAAGAGAAGGACATATGATGGATGGTTGTAAAATCCCACGTTCTACACCTCGCTTCTTTCTTGACTAGTACATGACCACTTGA
522	5	21.8704	GAATAGCTCGCTGCGACAAATTGCACCTCTACATTCATAC	TAGGGAAGAGAAGGACATATGATGAATAGCTCGCTGCGACAAATTGCACCTCTACATTCATACTTGACTAGTACATGACCACTTGA
523	5	21.8704	TGGGAGCCAGGCCCCTGACCCCAATGCGTTAAACTCTAAG	TAGGGAAGAGAAGGACATATGATTGGGAGCCAGGCCCCTGACCCCAATGCGTTAAACTCTAAGTTGACTAGTACATGACCACTTGA
524	5	21.8704	TGCGTAAATTAATCAATAACTTCAGCCCAACCCAAGTTCT	TAGGGAAGAGAAGGACATATGATTGCGTAAATTAATCAATAACTTCAGCCCAACCCAAGTTCTTTGACTAGTACATGACCACTTGA
525	5	21.8704	CCGGTTTGCGACAGTAGAAACAGCTTTGAGTCCCTGCTGT	TAGGGAAGAGAAGGACATATGATCCGGTTTGCGACAGTAGAAACAGCTTTGAGTCCCTGCTGTTTGACTAGTACATGACCACTTGA
526	5	21.8704	GATCTACTCACCGGAAGTTCAAGACTACACCGGTTTGGAG	TAGGGAAGAGAAGGACATATGATGATCTACTCACCGGAAGTTCAAGACTACACCGGTTTGGAGTTGACTAGTACATGACCACTTGA
527	5	21.8704	GTACCCAGCTCAGCTGACACGTCATCGTTTGCCTACTCTCG	TAGGGAAGAGAAGGACATATGATGTACCCAGCTCAGCTGACACGTCATCGTTTGCCTACTCTCGTTGACTAGTACATGACCACTTGA
528	5	21.8704	CGCAAGAGTTCCATGCTAGATCGTTCTTGTTCTCCAGTGG	TAGGGAAGAGAAGGACATATGATCGCAAGAGTTCCATGCTAGATCGTTCTTGTTCTCCAGTGGTTGACTAGTACATGACCACTTGA
529	5	21.8704	CGGAGGGGATTCCAATCTCCGCCCTAGAAACTTCGTTTCA	TAGGGAAGAGAAGGACATATGATCGGAGGGGATTCCAATCTCCGCCCTAGAAACTTCGTTTCATTGACTAGTACATGACCACTTGA
530	5	21.8704	TAATCATATGGGTAGGATCGTCAGTGTGCCCCCATTATTT	TAGGGAAGAGAAGGACATATGATTAATCATATGGGTAGGATCGTCAGTGTGCCCCCATTATTTTTGACTAGTACATGACCACTTGA
531	5	21.8704	CATTTGTCGCTAGGTTCGCCCAGTTGAAACGAGTCAACAG	TAGGGAAGAGAAGGACATATGATCATTTGTCGCTAGGTTCGCCCAGTTGAAACGAGTCAACAGTTGACTAGTACATGACCACTTGA
532	5	21.8704	ATAGATCAGTTTATGTAACCACCATTAGCCGCTCCCTGCA	TAGGGAAGAGAAGGACATATGATATAGATCAGTTTATGTAACCACCATTAGCCGCTCCCTGCATTGACTAGTACATGACCACTTGA
533	5	21.8704	CCCGCGGGGTATACGCGTCTGCCGATGAGACCTGTGGTAA	TAGGGAAGAGAAGGACATATGATCCCGCGGGGTATACGCGTCTGCCGATGAGACCTGTGGTAATTGACTAGTACATGACCACTTGA
534	5	21.8704	CAGTCAGAAAGTCTCCGCAGTTCCCAACACGGGGTGGAAA	TAGGGAAGAGAAGGACATATGATCAGTCAGAAAGTCTCCGCAGTTCCCAACACGGGGTGGAAATTGACTAGTACATGACCACTTGA
535	5	21.8704	GAATGCTATCGTCTACAGTTGCTCAAGCTCACCGAGTCAC	TAGGGAAGAGAAGGACATATGATGAATGCTATCGTCTACAGTTGCTCAAGCTCACCGAGTCACTTGACTAGTACATGACCACTTGA
536	5	21.8704	GCCCGAACATGCTACTAATTAACTTTGGTTCGAGTTCATA	TAGGGAAGAGAAGGACATATGATGCCCGAACATGCTACTAATTAACTTTGGTTCGAGTTCATATTGACTAGTACATGACCACTTGA
537	5	21.8704	AGTAATAAGAGTTCACGATTTCCTATATCGATTCTAATCA	TAGGGAAGAGAAGGACATATGATAGTAATAAGAGTTCACGATTTCCTATATCGATTCTAATCATTGACTAGTACATGACCACTTGA
538	5	21.8704	GGACCATGTCTCCTGGTTTTTAGATAAACACCTGTTTAGA	TAGGGAAGAGAAGGACATATGATGGACCATGTCTCCTGGTTTTTAGATAAACACCTGTTTAGATTGACTAGTACATGACCACTTGA
539	5	21.8704	CATGACTAGGCACTAACAGCGTCACCTTGTCAATACGAGT	TAGGGAAGAGAAGGACATATGATCATGACTAGGCACTAACAGCGTCACCTTGTCAATACGAGTTTGACTAGTACATGACCACTTGA
540	5	21.8704	GTAACAGGGATCCTATCTCTCCCCGTTTTCAGTGCTTCAA	TAGGGAAGAGAAGGACATATGATGTAACAGGGATCCTATCTCTCCCCGTTTTCAGTGCTTCAATTGACTAGTACATGACCACTTGA
541	5	21.8704	ATGTTCTACAGTCTCATCTCGTATCCGTGGTATTCCAAGG	TAGGGAAGAGAAGGACATATGATATGTTCTACAGTCTCATCTCGTATCCGTGGTATTCCAAGGTTGACTAGTACATGACCACTTGA
542	5	21.8704	ACATGTCCAAACATAGACGCCACTTTGCCGAACTATAAAT	TAGGGAAGAGAAGGACATATGATACATGTCCAAACATAGACGCCACTTTGCCGAACTATAAATTTGACTAGTACATGACCACTTGA
543	5	21.8704	CAAATCAATTTGCCTCATCATTCTAAATTCTCCCGTATAC	TAGGGAAGAGAAGGACATATGATCAAATCAATTTGCCTCATCATTCTAAATTCTCCCGTATACTTGACTAGTACATGACCACTTGA
544	5	21.8704	TCACACTATTGCCCACTTCTCAGCTCCTAAAACCTGGCCC	TAGGGAAGAGAAGGACATATGATTCACACTATTGCCCACTTCTCAGCTCCTAAAACCTGGCCCTTGACTAGTACATGACCACTTGA
545	5	21.8704	TCGTGATACCATAATATCGAGCAACCTGCATGGCCCGACC	TAGGGAAGAGAAGGACATATGATTCGTGATACCATAATATCGAGCAACCTGCATGGCCCGACCTTGACTAGTACATGACCACTTGA
546	5	21.8704	TCGTGCACCCCGGCAAAGGGCGTTTGTAGGTCTCTCACCC	TAGGGAAGAGAAGGACATATGATTCGTGCACCCCGGCAAAGGGCGTTTGTAGGTCTCTCACCCTTGACTAGTACATGACCACTTGA
547	5	21.8704	CGTATCCTGAGCAATAATAGCATCTTTTGAATAGGATCGT	TAGGGAAGAGAAGGACATATGATCGTATCCTGAGCAATAATAGCATCTTTTGAATAGGATCGTTTGACTAGTACATGACCACTTGA
548	5	21.8704	CCCGAAAGACTCGTTGAGGTCTGGCCACCATAGTTCTCAA	TAGGGAAGAGAAGGACATATGATCCCGAAAGACTCGTTGAGGTCTGGCCACCATAGTTCTCAATTGACTAGTACATGACCACTTGA
549	5	21.8704	TCTTATAACGTACATCATCCAATGCAAGCACAATGACCGA	TAGGGAAGAGAAGGACATATGATTCTTATAACGTACATCATCCAATGCAAGCACAATGACCGATTGACTAGTACATGACCACTTGA
550	5	21.8704	CCAAAAAGGGGATTGCAGCTGTCCTTTACAATCGAAAATA	TAGGGAAGAGAAGGACATATGATCCAAAAAGGGGATTGCAGCTGTCCTTTACAATCGAAAATATTGACTAGTACATGACCACTTGA
551	5	21.8704	AGATTTTACAGGGCCTCAACTGCGCAAACATCTGCCTCCC	TAGGGAAGAGAAGGACATATGATAGATTTTACAGGGCCTCAACTGCGCAAACATCTGCCTCCCTTGACTAGTACATGACCACTTGA
552	5	21.8704	TATTTCAAATTTGGGGTGCTGACGCCCTAACCTGAGTTAG	TAGGGAAGAGAAGGACATATGATTATTTCAAATTTGGGGTGCTGACGCCCTAACCTGAGTTAGTTGACTAGTACATGACCACTTGA
553	5	21.8704	GGAAGCTCGAAGACGCCGGTGGCCCATTATCTCTCATTTA	TAGGGAAGAGAAGGACATATGATGGAAGCTCGAAGACGCCGGTGGCCCATTATCTCTCATTTATTGACTAGTACATGACCACTTGA
554	5	21.8704	TAGAGATACTACATATCAAGCGTTCTTAGCTTGGGCAAA	TAGGGAAGAGAAGGACATATGATTAGAGATACTACATATCAAGCGTTCTTAGCTTGGGCAAATTGACTAGTACATGACCACTTGA
555	5	21.8704	ACTTCAAATTGTGGATTCGCGTAACCACGACTAGACGACTT	TAGGGAAGAGAAGGACATATGATACTTCAAATTGTGGATTCGCGTAACCACGACTAGACGACTTTTGACTAGTACATGACCACTTGA
556	5	21.8704	AGCGCCCATCCCGACCGGGACGTATGCTCTATATCTTGCA	TAGGGAAGAGAAGGACATATGATAGCGCCCATCCCGACCGGGACGTATGCTCTATATCTTGCATTGACTAGTACATGACCACTTGA
557	5	21.8704	CTAGGGCATCGCGCCTATCATTATCCGATGATTAGTGTGT	TAGGGAAGAGAAGGACATATGATCTAGGGCATCGCGCCTATCATTATCCGATGATTAGTGTGTTTGACTAGTACATGACCACTTGA
558	5	21.8704	GTCACAGTAAAAGTATTATCCTTGTAGGGATGGATGTGCT	TAGGGAAGAGAAGGACATATGATGTCACAGTAAAAGTATTATCCTTGTAGGGATGGATGTGCTTTGACTAGTACATGACCACTTGA
559	5	21.8704	TCCTAGCGTTGATCTACTCTCGGGGACCGCCTACCCGTCA	TAGGGAAGAGAAGGACATATGATTCCTAGCGTTGATCTACTCTCGGGGACCGCCTACCCGTCATTGACTAGTACATGACCACTTGA
560	5	21.8704	AGTCTTGTTCCAAACACTACACCATTCCGGCGAGACTGTG	TAGGGAAGAGAAGGACATATGATAGTCTTGTTCCAAACACTACACCATTCCGGCGAGACTGTGTTGACTAGTACATGACCACTTGA
561	5	21.8704	CATTCCTGAAATGGCATTCCCCATTGAGACGTGCTCTCCG	TAGGGAAGAGAAGGACATATGATCATTCCTGAAATGGCATTCCCCATTGAGACGTGCTCTCCGTTGACTAGTACATGACCACTTGA
562	5	21.8704	CGTAGAGCTCTCGTTTAGACAGTGCACAGTAATTCGAACA	TAGGGAAGAGAAGGACATATGATCGTAGAGCTCTCGTTTAGACAGTGCACAGTAATTCGAACATTGACTAGTACATGACCACTTGA
563	5	21.8704	TCAGGGGGCCCAGATTTCTGAAGCCTTGCCTTGTGTTGTG	TAGGGAAGAGAAGGACATATGATTCAGGGGGCCCAGATTTCTGAAGCCTTGCCTTGTGTTGTGTTGACTAGTACATGACCACTTGA
564	5	21.8704	GTAAAACAGGGAGAGACGGACATCCACGATCACATCACCG	TAGGGAAGAGAAGGACATATGATGTAAAACAGGGAGAGACGGACATCCACGATCACATCACCGTTGACTAGTACATGACCACTTGA
565	5	21.8704	CCCAACAGACATGAAAACCACTTCTTAAGAATTTTCGCTG	TAGGGAAGAGAAGGACATATGATCCCAACAGACATGAAAACCACTTCTTAAGAATTTTCGCTGTTGACTAGTACATGACCACTTGA
566	5	21.8704	ACAGTTGGTGTCTTGACCTAATCCCATGTCGTACGATAGA	TAGGGAAGAGAAGGACATATGATACAGTTGGTGTCTTGACCTAATCCCATGTCGTACGATAGATTGACTAGTACATGACCACTTGA
567	5	21.8704	TTTTGTTGAGATATACCAACTGATTTTATCGTCTCCCTCC	TAGGGAAGAGAAGGACATATGATTTTTGTTGAGATATACCAACTGATTTTATCGTCTCCCTCCTTGACTAGTACATGACCACTTGA
568	5	21.8704	TTTTACTTTGACATCTCACACAATGACACTAGGGACGTTT	TAGGGAAGAGAAGGACATATGATTTTTACTTTGACATCTCACACAATGACACTAGGGACGTTTTTGACTAGTACATGACCACTTGA
569	5	21.8704	CCATAATCCCTCGTCGTTCTTACGGCGGCAAATGAAAGAA	TAGGGAAGAGAAGGACATATGATCCATAATCCCTCGTCGTTCTTACGGCGGCAAATGAAAGAATTGACTAGTACATGACCACTTGA
570	5	21.8704	GACTTAAACCTATGGTTGCCTAAGCTGTTCTGCACTCAGC	TAGGGAAGAGAAGGACATATGATGACTTAAACCTATGGTTGCCTAAGCTGTTCTGCACTCAGCTTGACTAGTACATGACCACTTGA
571	5	21.8704	AACTGTAAATTGTCCCACCTAATGTTATTTGTTCTTACGT	TAGGGAAGAGAAGGACATATGATAACTGTAAATTGTCCCACCTAATGTTATTTGTTCTTACGTTTGACTAGTACATGACCACTTGA
572	5	21.8704	TGCTACGGTTCTATCATCAGTTCGTCCATCTCCATTAATA	TAGGGAAGAGAAGGACATATGATTGCTACGGTTCTATCATCAGTTCGTCCATCTCCATTAATATTGACTAGTACATGACCACTTGA
573	5	21.8704	ATCGTACCAATCGTCCGAGACTTTCATATGGTCATGACAC	TAGGGAAGAGAAGGACATATGATATCGTACCAATCGTCCGAGACTTTCATATGGTCATGACACTTGACTAGTACATGACCACTTGA
574	5	21.8704	ATTCTCTAAGTCCATTCACGGAGTTACATTTTCCCTTGCG	TAGGGAAGAGAAGGACATATGATATTCTCTAAGTCCATTCACGGAGTTACATTTTCCCTTGCGTTGACTAGTACATGACCACTTGA
575	5	21.8704	GGCTCGACCCCAGGTTCAGTAATTAGTATGGGTGCCTCAA	TAGGGAAGAGAAGGACATATGATGGCTCGACCCCAGGTTCAGTAATTAGTATGGGTGCCTCAATTGACTAGTACATGACCACTTGA
576	5	21.8704	AGTGCGTACGAATCTCTCCGACTATACTGACAAGTTGGTT	TAGGGAAGAGAAGGACATATGATAGTGCGTACGAATCTCTCCGACTATACTGACAAGTTGGTTTTGACTAGTACATGACCACTTGA
577	5	21.8704	GATCTACAGCGTTATTCGGTGTGCCCGCCGCCAAGACTAG	TAGGGAAGAGAAGGACATATGATGATCTACAGCGTTATTCGGTGTGCCCGCCGCCAAGACTAGTTGACTAGTACATGACCACTTGA
578	5	21.8704	TATCTTGGAAACCCCTACTATGTCCAACCATCCTAAATGT	TAGGGAAGAGAAGGACATATGATTATCTTGGAAACCCCTACTATGTCCAACCATCCTAAATGTTTGACTAGTACATGACCACTTGA
579	5	21.8704	ACGTTCCCAATTCTGGCCTCATGGACCATCTTAGGTAAT	TAGGGAAGAGAAGGACATATGATACGTTCCCAATTCTGGCCTCATGGACCATCTTAGGTAATTTGACTAGTACATGACCACTTGA
580	5	21.8704	ATTATCCACCATCTGAACTCTGCATTCTCTGCTACACGCT	TAGGGAAGAGAAGGACATATGATATTATCCACCATCTGAACTCTGCATTCTCTGCTACACGCTTTGACTAGTACATGACCACTTGA
581	5	21.8704	AATATCGCTAGATCACTTCAATTTTCTATCTCAAGTTCAA	TAGGGAAGAGAAGGACATATGATAATATCGCTAGATCACTTCAATTTTCTATCTCAAGTTCAATTGACTAGTACATGACCACTTGA
582	5	21.8704	GGTGTTCGGCCAATTTTTAAAATTCGGCCATCTTGTCAAG	TAGGGAAGAGAAGGACATATGATGGTGTTCGGCCAATTTTTAAAATTCGGCCATCTTGTCAAGTTGACTAGTACATGACCACTTGA
583	5	21.8704	GCTAATGCCCAGCGTCACAGTGTCCCCTGGACGAGCCTAG	TAGGGAAGAGAAGGACATATGATGCTAATGCCCAGCGTCACAGTGTCCCCTGGACGAGCCTAGTTGACTAGTACATGACCACTTGA
584	5	21.8704	TGAGACTTCCTCTCATGTCACCAGACCGAGGTAAGTAGAT	TAGGGAAGAGAAGGACATATGATTGAGACTTCCTCTCATGTCACCAGACCGAGGTAAGTAGATTTGACTAGTACATGACCACTTGA
585	5	21.8704	CCACGTCAAGATCCCCCGTAGCACGATTTTCAAGCCAGGA	TAGGGAAGAGAAGGACATATGATCCACGTCAAGATCCCCCGTAGCACGATTTTCAAGCCAGGATTGACTAGTACATGACCACTTGA
586	5	21.8704	TAGGCAAATCCTGTCAAGTCCATACGTTTCTCAGGCTCCA	TAGGGAAGAGAAGGACATATGATTAGGCAAATCCTGTCAAGTCCATACGTTTCTCAGGCTCCATTGACTAGTACATGACCACTTGA
587	5	21.8704	CCTACACTCGCTCAATCTTATCCCCATCTGCTAAGTAATA	TAGGGAAGAGAAGGACATATGATCCTACACTCGCTCAATCTTATCCCCATCTGCTAAGTAATATTGACTAGTACATGACCACTTGA
588	5	21.8704	ACCCGGAGTAGGCAGGATCATTAACCTTTCATTTCTTAAG	TAGGGAAGAGAAGGACATATGATACCCGGAGTAGGCAGGATCATTAACCTTTCATTTCTTAAGTTGACTAGTACATGACCACTTGA
589	5	21.8704	TCTTCGGGCCTAATTGGTTGTTCCTACTGTTATTCATCAC	TAGGGAAGAGAAGGACATATGATTCTTCGGGCCTAATTGGTTGTTCCTACTGTTATTCATCACTTGACTAGTACATGACCACTTGA
590	5	21.8704	TTGAGAGATCCTTCTATTCCAGTGTCATGCTACCTCGCCT	TAGGGAAGAGAAGGACATATGATTTGAGAGATCCTTCTATTCCAGTGTCATGCTACCTCGCCTTTGACTAGTACATGACCACTTGA
591	5	21.8704	AGCCTATGAAACACCCTATCAGTGGATCCATGGTATAATG	TAGGGAAGAGAAGGACATATGATAGCCTATGAAACACCCTATCAGTGGATCCATGGTATAATGTTGACTAGTACATGACCACTTGA
592	5	21.8704	TTTAGGCATGCCCATGGCGTTCGGGTTCAGTTGAGGGTTT	TAGGGAAGAGAAGGACATATGATTTTAGGCATGCCCATGGCGTTCGGGTTCAGTTGAGGGTTTTTGACTAGTACATGACCACTTGA
593	5	21.8704	ATACCGGGAGTCTTATCCAAGGGACCATATACACCACTTC	TAGGGAAGAGAAGGACATATGATATACCGGGAGTCTTATCCAAGGGACCATATACACCACTTCTTGACTAGTACATGACCACTTGA
594	5	21.8704	CATGATGATATTGGCTAGGACACCGACCATAGGCACATCA	TAGGGAAGAGAAGGACATATGATCATGATGATATTGGCTAGGACACCGACCATAGGCACATCATTGACTAGTACATGACCACTTGA
595	5	21.8704	AAGTTCGAGCCGGGCGGGTCTAGTTCTTTTCGGTATCAGT	TAGGGAAGAGAAGGACATATGATAAGTTCGAGCCGGGCGGGTCTAGTTCTTTTCGGTATCAGTTTGACTAGTACATGACCACTTGA
596	5	21.8704	AAGGATTCTCTCAGTTCCAAAAACATGGTAGAGAGTTATC	TAGGGAAGAGAAGGACATATGATAAGGATTCTCTCAGTTCCAAAAACATGGTAGAGAGTTATCTTGACTAGTACATGACCACTTGA
597	5	21.8704	TGCGCTGTGGACGTTCCGATGGTGAGTCATACCCTCAAAA	TAGGGAAGAGAAGGACATATGATTGCGCTGTGGACGTTCCGATGGTGAGTCATACCCTCAAAATTGACTAGTACATGACCACTTGA
598	5	21.8704	GTTGAAAAAAGATGTACCCTCCGTGCGTCACGCGATCGCA	TAGGGAAGAGAAGGACATATGATGTTGAAAAAAGATGTACCCTCCGTGCGTCACGCGATCGCATTGACTAGTACATGACCACTTGA
599	5	21.8704	ATATTCTGAAGTAATTATACTTGTCTGAGTTACGTCACAC	TAGGGAAGAGAAGGACATATGATATATTCTGAAGTAATTATACTTGTCTGAGTTACGTCACACTTGACTAGTACATGACCACTTGA
600	5	21.8704	CTGTTACACCTTAAGGTGGTATACATCAAGCCCTTCCTGC	TAGGGAAGAGAAGGACATATGATCTGTTACACCTTAAGGTGGTATACATCAAGCCCTTCCTGCTTGACTAGTACATGACCACTTGA
601	5	21.8704	ATCTCATCATGGCGCGAACCGTGAACTCGGTCCGTTACCC	TAGGGAAGAGAAGGACATATGATATCTCATCATGGCGCGAACCGTGAACTCGGTCCGTTACCCTTGACTAGTACATGACCACTTGA
602	5	21.8704	CCGAAGTGCATAGAGTGTCCTGTGGCCAATACTAAGCCGG	TAGGGAAGAGAAGGACATATGATCCGAAGTGCATAGAGTGTCCTGTGGCCAATACTAAGCCGGTTGACTAGTACATGACCACTTGA
603	5	21.8704	CAACTCGCTGGGATGTCTACGTTGGCTATTCGCATTCATT	TAGGGAAGAGAAGGACATATGATCAACTCGCTGGGATGTCTACGTTGGCTATTCGCATTCATTTTGACTAGTACATGACCACTTGA
604	5	21.8704	TTGGCTAAACTCGCAGCTGTAACGGTTAACTGACAACAAG	TAGGGAAGAGAAGGACATATGATTTGGCTAAACTCGCAGCTGTAACGGTTAACTGACAACAAGTTGACTAGTACATGACCACTTGA
605	5	21.8704	ACGGTAGTCTTAATTTCTATTCATCGGGGCGTAGCTTTGA	TAGGGAAGAGAAGGACATATGATACGGTAGTCTTAATTTCTATTCATCGGGGCGTAGCTTTGATTGACTAGTACATGACCACTTGA
606	5	21.8704	CACTTTATCGATGCGGACTTTATGCTATATCAAGCTCATA	TAGGGAAGAGAAGGACATATGATCACTTTATCGATGCGGACTTTATGCTATATCAAGCTCATATTGACTAGTACATGACCACTTGA
607	5	21.8704	ATCGCGATCTCTAGTACTCCCGTTTGCGTAAGTCCCTTCG	TAGGGAAGAGAAGGACATATGATATCGCGATCTCTAGTACTCCCGTTTGCGTAAGTCCCTTCGTTGACTAGTACATGACCACTTGA
608	5	21.8704	CTTTTGCTCGGTGGCTCATATGCGGATTCAGCAATTTGCA	TAGGGAAGAGAAGGACATATGATCTTTTGCTCGGTGGCTCATATGCGGATTCAGCAATTTGCATTGACTAGTACATGACCACTTGA
609	5	21.8704	CACGGTCAAATTTTCCCGCCCTTTATCGTTCAGACGGCTC	TAGGGAAGAGAAGGACATATGATCACGGTCAAATTTTCCCGCCCTTTATCGTTCAGACGGCTCTTGACTAGTACATGACCACTTGA
610	5	21.8704	AGCTATATAGGGGCCCTAAAGTCACTGCACTTCACCCTCA	TAGGGAAGAGAAGGACATATGATAGCTATATAGGGGCCCTAAAGTCACTGCACTTCACCCTCATTGACTAGTACATGACCACTTGA
611	5	21.8704	CTCGCGACAACGTTTTACGTCCTCCTCCACTCCTCCGTCC	TAGGGAAGAGAAGGACATATGATCTCGCGACAACGTTTTACGTCCTCCTCCACTCCTCCGTCCTTGACTAGTACATGACCACTTGA
612	5	21.8704	ATGCCATCATTACATACTTTAAGACCTTCTGCACCGGTGG	TAGGGAAGAGAAGGACATATGATATGCCATCATTACATACTTTAAGACCTTCTGCACCGGTGGTTGACTAGTACATGACCACTTGA
613	5	21.8704	ACGTGTCCGCAATCATTCGTTCCACCAGTTCCCGTGTATC	TAGGGAAGAGAAGGACATATGATACGTGTCCGCAATCATTCGTTCCACCAGTTCCCGTGTATCTTGACTAGTACATGACCACTTGA
614	5	21.8704	ATTTCAGTCTGGATCACCCCCGCTACTTGTCTTCTCACTT	TAGGGAAGAGAAGGACATATGATATTTCAGTCTGGATCACCCCCGCTACTTGTCTTCTCACTTTTGACTAGTACATGACCACTTGA
615	5	21.8704	AGACAAGCCACGGCACGCTAGGTTAACTTGCGTCCGTTTG	TAGGGAAGAGAAGGACATATGATAGACAAGCCACGGCACGCTAGGTTAACTTGCGTCCGTTTGTTGACTAGTACATGACCACTTGA
616	5	21.8704	AGATGATTGGCTTTTCACTTCCAAGGTCACGTCTACCGGT	TAGGGAAGAGAAGGACATATGATAGATGATTGGCTTTTCACTTCCAAGGTCACGTCTACCGGTTTGACTAGTACATGACCACTTGA
617	5	21.8704	TACACAAATTAGTCCCAACTAGACGTGGACCAATGTAAAAC	TAGGGAAGAGAAGGACATATGATTACACAAATTAGTCCCAACTAGACGTGGACCAATGTAAAACTTGACTAGTACATGACCACTTGA
618	5	21.8704	TAGCCGGCCCCATGATTCTAGGAACATTAACGGTCCCAGA	TAGGGAAGAGAAGGACATATGATTAGCCGGCCCCATGATTCTAGGAACATTAACGGTCCCAGATTGACTAGTACATGACCACTTGA
619	5	21.8704	TCAATCTACGGCCATGATCAATTTTGGCTCGAGTTCTGGA	TAGGGAAGAGAAGGACATATGATTCAATCTACGGCCATGATCAATTTTGGCTCGAGTTCTGGATTGACTAGTACATGACCACTTGA
620	5	21.8704	TGATCAGTTCGTTTGTTTTAGATCACCGTTACCGTTACC	TAGGGAAGAGAAGGACATATGATTGATCAGTTCGTTTGTTTTAGATCACCGTTACCGTTACCTTGACTAGTACATGACCACTTGA
621	5	21.8704	CTGACAAGTATATCCGAGATCCCAATCGCGCGTGGTACCA	TAGGGAAGAGAAGGACATATGATCTGACAAGTATATCCGAGATCCCAATCGCGCGTGGTACCATTGACTAGTACATGACCACTTGA
622	5	21.8704	ACAGACCCGAACGCTAACATCTACGTGGACTATTTGGCGA	TAGGGAAGAGAAGGACATATGATACAGACCCGAACGCTAACATCTACGTGGACTATTTGGCGATTGACTAGTACATGACCACTTGA
623	5	21.8704	TCCTTCCAGAGCCTCCCCAAGGTGACTAAGTACGCTAGTT	TAGGGAAGAGAAGGACATATGATTCCTTCCAGAGCCTCCCCAAGGTGACTAAGTACGCTAGTTTTGACTAGTACATGACCACTTGA
624	5	21.8704	GATAAGACTGAATTTCGCAATACTTTCTGACCGTCCTTCA	TAGGGAAGAGAAGGACATATGATGATAAGACTGAATTTCGCAATACTTTCTGACCGTCCTTCATTGACTAGTACATGACCACTTGA
625	5	21.8704	CCCAAATTCTCGTGACGGGTCGAGAATTCATGGCACTGGT	TAGGGAAGAGAAGGACATATGATCCCAAATTCTCGTGACGGGTCGAGAATTCATGGCACTGGTTTGACTAGTACATGACCACTTGA
626	5	21.8704	AGACTTTCAAGATGTCGGTAACACAACTCTTCTCCATTAC	TAGGGAAGAGAAGGACATATGATAGACTTTCAAGATGTCGGTAACACAACTCTTCTCCATTACTTGACTAGTACATGACCACTTGA
627	5	21.8704	TATACCATCTCAAGAACGAGGTCTTTGTACACGTTAGGCT	TAGGGAAGAGAAGGACATATGATTATACCATCTCAAGAACGAGGTCTTTGTACACGTTAGGCTTTGACTAGTACATGACCACTTGA
628	5	21.8704	GTCCCAATCAAAGCACTAAAGGCAGTAACAACTCCTGTTC	TAGGGAAGAGAAGGACATATGATGTCCCAATCAAAGCACTAAAGGCAGTAACAACTCCTGTTCTTGACTAGTACATGACCACTTGA
629	5	21.8704	TGTTTCGTCACCGTTTTCCACCGTCCAGCTCTTTGACTTG	TAGGGAAGAGAAGGACATATGATTGTTTCGTCACCGTTTTCCACCGTCCAGCTCTTTGACTTGTTGACTAGTACATGACCACTTGA
630	5	21.8704	TTAATCCGCCCTCCCATCTTGAGAGTACCCTGCATACGAG	TAGGGAAGAGAAGGACATATGATTTAATCCGCCCTCCCATCTTGAGAGTACCCTGCATACGAGTTGACTAGTACATGACCACTTGA
631	5	21.8704	GAAATGTCGTGCCGCTCATGCCGTAGGGGTCAGTTTTAAG	TAGGGAAGAGAAGGACATATGATGAAATGTCGTGCCGCTCATGCCGTAGGGGTCAGTTTTAAGTTGACTAGTACATGACCACTTGA
632	5	21.8704	TGCGCTCATCTCTATTGAAGCAGCTCCCTAACTGCTGTCT	TAGGGAAGAGAAGGACATATGATTGCGCTCATCTCTATTGAAGCAGCTCCCTAACTGCTGTCTTTGACTAGTACATGACCACTTGA
633	5	21.8704	CACAGTCAATACTCACTACCAAGGGGAGTGATTCACACTT	TAGGGAAGAGAAGGACATATGATCACAGTCAATACTCACTACCAAGGGGAGTGATTCACACTTTTGACTAGTACATGACCACTTGA
634	5	21.8704	TGATGAGCCACCAACGCGATTGCCCGTCCCACTTAAAATA	TAGGGAAGAGAAGGACATATGATTGATGAGCCACCAACGCGATTGCCCGTCCCACTTAAAATATTGACTAGTACATGACCACTTGA
635	5	21.8704	TAGTTTTCCTCCGGAGCGTCACGTACCCTGGCAGTCCAAT	TAGGGAAGAGAAGGACATATGATTAGTTTTCCTCCGGAGCGTCACGTACCCTGGCAGTCCAATTTGACTAGTACATGACCACTTGA
636	5	21.8704	TTCGCTTGAGGTGTATACTCATAACGCGAACCAATCAGAA	TAGGGAAGAGAAGGACATATGATTTCGCTTGAGGTGTATACTCATAACGCGAACCAATCAGAATTGACTAGTACATGACCACTTGA
637	5	21.8704	ATCCTCCCTTTTTTCATGCTTCTGCCATGTGCGATTACCG	TAGGGAAGAGAAGGACATATGATATCCTCCCTTTTTTCATGCTTCTGCCATGTGCGATTACCGTTGACTAGTACATGACCACTTGA
638	5	21.8704	GGGAATCGTGACCGTCGAGGGGCCGACAGTACATGCTTAT	TAGGGAAGAGAAGGACATATGATGGGAATCGTGACCGTCGAGGGGCCGACAGTACATGCTTATTTGACTAGTACATGACCACTTGA
639	5	21.8704	GCCAATCAACATAATCATAGCTTCATTCTTAGGTTGTTAT	TAGGGAAGAGAAGGACATATGATGCCAATCAACATAATCATAGCTTCATTCTTAGGTTGTTATTTGACTAGTACATGACCACTTGA
640	5	21.8704	CTATGGCAAACGGGTTCGTCTCCACTAGCCTCGACGATAC	TAGGGAAGAGAAGGACATATGATCTATGGCAAACGGGTTCGTCTCCACTAGCCTCGACGATACTTGACTAGTACATGACCACTTGA
641	5	21.8704	GTGGTTCGTTCTGCTTACGTTTCACCACAGTTAACCCCGA	TAGGGAAGAGAAGGACATATGATGTGGTTCGTTCTGCTTACGTTTCACCACAGTTAACCCCGATTGACTAGTACATGACCACTTGA
642	5	21.8704	TTACCGCCGTGAACGCGTCGATTAGAGCATACTTTTCAAGC	TAGGGAAGAGAAGGACATATGATTTACCGCCGTGAACGCGTCGATTAGAGCATACTTTTCAAGCTTGACTAGTACATGACCACTTGA
643	5	21.8704	CCGCAAAGACCCAACGCGCACCTCTGATGAGATGAGTTTG	TAGGGAAGAGAAGGACATATGATCCGCAAAGACCCAACGCGCACCTCTGATGAGATGAGTTTGTTGACTAGTACATGACCACTTGA
644	5	21.8704	CTTTTACGTCCATATCGCCTCTTATGAGGGCATTCTATTA	TAGGGAAGAGAAGGACATATGATCTTTTACGTCCATATCGCCTCTTATGAGGGCATTCTATTATTGACTAGTACATGACCACTTGA
645	5	21.8704	TCCGCCGATACCAGCTCCTGTGCCAAAGAGTCGATTTAGC	TAGGGAAGAGAAGGACATATGATTCCGCCGATACCAGCTCCTGTGCCAAAGAGTCGATTTAGCTTGACTAGTACATGACCACTTGA
646	5	21.8704	TCGTCCGTAACTAGTGAGCCCACGACGTCACGGCGATCGG	TAGGGAAGAGAAGGACATATGATTCGTCCGTAACTAGTGAGCCCACGACGTCACGGCGATCGGTTGACTAGTACATGACCACTTGA
647	5	21.8704	GATCACATCTATGGCTGGACTGTCTAATACTATGCTTCAT	TAGGGAAGAGAAGGACATATGATGATCACATCTATGGCTGGACTGTCTAATACTATGCTTCATTTGACTAGTACATGACCACTTGA
648	5	21.8704	ACCAGTGGAAAGCACAACTGAGAGGCATTAATTGACATGA	TAGGGAAGAGAAGGACATATGATACCAGTGGAAAGCACAACTGAGAGGCATTAATTGACATGATTGACTAGTACATGACCACTTGA
649	5	21.8704	TCTTTGGGCTTTTTGACCGGACTATCATTTAGGGGCTCTA	TAGGGAAGAGAAGGACATATGATTCTTTGGGCTTTTTGACCGGACTATCATTTAGGGGCTCTATTGACTAGTACATGACCACTTGA
650	5	21.8704	ATCGCTTGAACGCAACAAACACGTTGACTTCACCCCTAGG	TAGGGAAGAGAAGGACATATGATATCGCTTGAACGCAACAAACACGTTGACTTCACCCCTAGGTTGACTAGTACATGACCACTTGA
651	5	21.8704	GACAGCTCCAACTAGTGACAACAATTGTATCAGTCAAACT	TAGGGAAGAGAAGGACATATGATGACAGCTCCAACTAGTGACAACAATTGTATCAGTCAAACTTTGACTAGTACATGACCACTTGA
652	5	21.8704	CCCCGTCTCCTCACATTACCCAACTCACAGCTCTCTCGTA	TAGGGAAGAGAAGGACATATGATCCCCGTCTCCTCACATTACCCAACTCACAGCTCTCTCGTATTGACTAGTACATGACCACTTGA
653	5	21.8704	TTTGTCCCTTCAGGGCCCCGCCCGGGTCACTGTACACAAC	TAGGGAAGAGAAGGACATATGATTTTGTCCCTTCAGGGCCCCGCCCGGGTCACTGTACACAACTTGACTAGTACATGACCACTTGA
654	5	21.8704	GGTCGGTCCGCGCCATTCCAATATCATCGTGTAATCACCG	TAGGGAAGAGAAGGACATATGATGGTCGGTCCGCGCCATTCCAATATCATCGTGTAATCACCGTTGACTAGTACATGACCACTTGA
655	5	21.8704	ATCAATCACCGCCTTGGCCATATACGCCGGTGCAGGTTTG	TAGGGAAGAGAAGGACATATGATATCAATCACCGCCTTGGCCATATACGCCGGTGCAGGTTTGTTGACTAGTACATGACCACTTGA
656	5	21.8704	CCCGAGTATCGCTATCATTCACGTTTTGTGTCGACTAGTT	TAGGGAAGAGAAGGACATATGATCCCGAGTATCGCTATCATTCACGTTTTGTGTCGACTAGTTTTGACTAGTACATGACCACTTGA
657	5	21.8704	AGCAAAGTCGTTCGATACTTCTGCGGATAGACGTAACACG	TAGGGAAGAGAAGGACATATGATAGCAAAGTCGTTCGATACTTCTGCGGATAGACGTAACACGTTGACTAGTACATGACCACTTGA
658	5	21.8704	CTACGCCACACATGATGGGTTATATAAGCACTTCGTCGAT	TAGGGAAGAGAAGGACATATGATCTACGCCACACATGATGGGTTATATAAGCACTTCGTCGATTTGACTAGTACATGACCACTTGA
659	5	21.8704	CATAGCGGTCCTCGCAGAGTGTATCACACCCAAGTACCAT	TAGGGAAGAGAAGGACATATGATCATAGCGGTCCTCGCAGAGTGTATCACACCCAAGTACCATTTGACTAGTACATGACCACTTGA
660	5	21.8704	GTGTAACTCCCAAAACTTATTTACATACAGTAGGCTTACT	TAGGGAAGAGAAGGACATATGATGTGTAACTCCCAAAACTTATTTACATACAGTAGGCTTACTTTGACTAGTACATGACCACTTGA
661	5	21.8704	GACATGTTATAACAGTGAGTCATCGCTCCCCCCATAGACA	TAGGGAAGAGAAGGACATATGATGACATGTTATAACAGTGAGTCATCGCTCCCCCCATAGACATTGACTAGTACATGACCACTTGA
662	5	21.8704	TCGCAATTGTCCGATTTGCATCCACTATGGAGCGTCGATG	TAGGGAAGAGAAGGACATATGATTCGCAATTGTCCGATTTGCATCCACTATGGAGCGTCGATGTTGACTAGTACATGACCACTTGA
663	5	21.8704	GCTCTATATCCCTTCGGTTCCGGGACTACTAACCTGGACC	TAGGGAAGAGAAGGACATATGATGCTCTATATCCCTTCGGTTCCGGGACTACTAACCTGGACCTTGACTAGTACATGACCACTTGA
664	5	21.8704	CTCACACATAGAATAAAATCTGTCAGAGAATCGTAGCGTC	TAGGGAAGAGAAGGACATATGATCTCACACATAGAATAAAATCTGTCAGAGAATCGTAGCGTCTTGACTAGTACATGACCACTTGA
665	5	21.8704	TTGCATCAGAGCTGCACTATTCGTAAAGGGTGGTACAAGA	TAGGGAAGAGAAGGACATATGATTTGCATCAGAGCTGCACTATTCGTAAAGGGTGGTACAAGATTGACTAGTACATGACCACTTGA
666	5	21.8704	TCGTATGCTAAATTCACTTCTATCCTTCACTCTGGGAGTT	TAGGGAAGAGAAGGACATATGATTCGTATGCTAAATTCACTTCTATCCTTCACTCTGGGAGTTTTGACTAGTACATGACCACTTGA
667	5	21.8704	TACGTAGCACAATCTTTGTGGGATCAGACTTCATGGAACT	TAGGGAAGAGAAGGACATATGATTACGTAGCACAATCTTTGTGGGATCAGACTTCATGGAACTTTGACTAGTACATGACCACTTGA
668	5	21.8704	CTCCTTCGTATTGATATTTCAGTGCCACGCCGTCGACCCA	TAGGGAAGAGAAGGACATATGATCTCCTTCGTATTGATATTTCAGTGCCACGCCGTCGACCCATTGACTAGTACATGACCACTTGA
669	5	21.8704	CTCAGGGTCCACTGATCAAGAGGCAGCAGCCACATGTCTT	TAGGGAAGAGAAGGACATATGATCTCAGGGTCCACTGATCAAGAGGCAGCAGCCACATGTCTTTTGACTAGTACATGACCACTTGA
670	5	21.8704	GAGCTTAAAATGCATAACATGCAAGTGCCAGATTTCATCT	TAGGGAAGAGAAGGACATATGATGAGCTTAAAATGCATAACATGCAAGTGCCAGATTTCATCTTTGACTAGTACATGACCACTTGA
671	5	21.8704	GGCTGAGGCCGCAGTGACGCACCACTTCTGCCATTCCCGG	TAGGGAAGAGAAGGACATATGATGGCTGAGGCCGCAGTGACGCACCACTTCTGCCATTCCCGGTTGACTAGTACATGACCACTTGA
672	5	21.8704	TCTAGGTCAGCCTAAGGTAATAGCTAGCCATCTATCCGCT	TAGGGAAGAGAAGGACATATGATTCTAGGTCAGCCTAAGGTAATAGCTAGCCATCTATCCGCTTTGACTAGTACATGACCACTTGA
673	5	21.8704	CCCAGATCCTAAACCTTCACAAGTCCCGGTGGGCTATCTG	TAGGGAAGAGAAGGACATATGATCCCAGATCCTAAACCTTCACAAGTCCCGGTGGGCTATCTGTTGACTAGTACATGACCACTTGA
674	5	21.8704	AGACTGGATTTTTCATCGGCAATCTCGGAGAAAGTACCA	TAGGGAAGAGAAGGACATATGATAGACTGGATTTTTCATCGGCAATCTCGGAGAAAGTACCATTGACTAGTACATGACCACTTGA
675	5	21.8704	GCTCTTCGTTCTTTATCATTGGCAGTTGTACAGTTCAGTC	TAGGGAAGAGAAGGACATATGATGCTCTTCGTTCTTTATCATTGGCAGTTGTACAGTTCAGTCTTGACTAGTACATGACCACTTGA
676	5	21.8704	AGGCCATCACATAGGTCCGGGTGACGCAGATCCGCCTTAC	TAGGGAAGAGAAGGACATATGATAGGCCATCACATAGGTCCGGGTGACGCAGATCCGCCTTACTTGACTAGTACATGACCACTTGA
677	5	21.8704	ATCCACTTCATACGCCCTTAAACCTCAATCATGCAACGCA	TAGGGAAGAGAAGGACATATGATATCCACTTCATACGCCCTTAAACCTCAATCATGCAACGCATTGACTAGTACATGACCACTTGA
678	5	21.8704	CTGATTATTATCATTTGGGATTGTTCTGATGCTATTTCGT	TAGGGAAGAGAAGGACATATGATCTGATTATTATCATTTGGGATTGTTCTGATGCTATTTCGTTTGACTAGTACATGACCACTTGA
679	5	21.8704	GGACAAAATCTCAACCCCTTCCAGTGATAAGATACTCAAC	TAGGGAAGAGAAGGACATATGATGGACAAAATCTCAACCCCTTCCAGTGATAAGATACTCAACTTGACTAGTACATGACCACTTGA
680	5	21.8704	CCATCTCACTCACTCAGTGTGCAATTTTCCTTTCAGTGTT	TAGGGAAGAGAAGGACATATGATCCATCTCACTCACTCAGTGTGCAATTTTCCTTTCAGTGTTTTGACTAGTACATGACCACTTGA
681	5	21.8704	CCCGTCTACAGGCCCTAATCATCTCAAGTGTTTTCTACGT	TAGGGAAGAGAAGGACATATGATCCCGTCTACAGGCCCTAATCATCTCAAGTGTTTTCTACGTTTGACTAGTACATGACCACTTGA
682	5	21.8704	TGGTCCATGTTCGGCGCTCCAAATTAACCTAAAACGCGTAT	TAGGGAAGAGAAGGACATATGATTGGTCCATGTTCGGCGCTCCAAATTAACCTAAAACGCGTATTTGACTAGTACATGACCACTTGA
683	5	21.8704	GAAATGGATCCACGCTATTTCAACGTGAACGCCATAAGGC	TAGGGAAGAGAAGGACATATGATGAAATGGATCCACGCTATTTCAACGTGAACGCCATAAGGCTTGACTAGTACATGACCACTTGA
684	5	21.8704	TCTGGTCATCGGTTCGAGCTCATAGTATCATCATCTAATC	TAGGGAAGAGAAGGACATATGATTCTGGTCATCGGTTCGAGCTCATAGTATCATCATCTAATCTTGACTAGTACATGACCACTTGA
685	5	21.8704	CTCTTGCGTATAGTGGACGCATACCCACTTGTTATCGTGT	TAGGGAAGAGAAGGACATATGATCTCTTGCGTATAGTGGACGCATACCCACTTGTTATCGTGTTTGACTAGTACATGACCACTTGA
686	5	21.8704	TATCAATAGCGTAGGAACCGCCCCATACAACCCTCCGTTC	TAGGGAAGAGAAGGACATATGATTATCAATAGCGTAGGAACCGCCCCATACAACCCTCCGTTCTTGACTAGTACATGACCACTTGA
687	5	21.8704	TGCTCTAACGTCACGGTCCCAACGCGAGTTTGAGACCATT	TAGGGAAGAGAAGGACATATGATTGCTCTAACGTCACGGTCCCAACGCGAGTTTGAGACCATTTTGACTAGTACATGACCACTTGA
688	5	21.8704	TCCTAGCTGAATCTCAACATTAGCTAGATTTCAGTTACGA	TAGGGAAGAGAAGGACATATGATTCCTAGCTGAATCTCAACATTAGCTAGATTTCAGTTACGATTGACTAGTACATGACCACTTGA
689	5	21.8704	AGTACACTAGTGGTTCCAAAAAAAAAGGTACACCGGTTAG	TAGGGAAGAGAAGGACATATGATAGTACACTAGTGGTTCCAAAAAAAAAGGTACACCGGTTAGTTGACTAGTACATGACCACTTGA
690	5	21.8704	TTCGAGGATAAGCAAATGCGGGACCTTTTCACCACTCCAG	TAGGGAAGAGAAGGACATATGATTTCGAGGATAAGCAAATGCGGGACCTTTTCACCACTCCAGTTGACTAGTACATGACCACTTGA
691	5	21.8704	GAGCATCAAATCGTACCTCAAACGTACTCACCTCATAGTC	TAGGGAAGAGAAGGACATATGATGAGCATCAAATCGTACCTCAAACGTACTCACCTCATAGTCTTGACTAGTACATGACCACTTGA
692	5	21.8704	TTGCAACGATTCTTACCGTCACACATTTTCGTTAAGTCAC	TAGGGAAGAGAAGGACATATGATTTGCAACGATTCTTACCGTCACACATTTTCGTTAAGTCACTTGACTAGTACATGACCACTTGA
693	5	21.8704	TCGAAGGAGTACCACCCGGTTACGCCTGATTATAAATGCC	TAGGGAAGAGAAGGACATATGATTCGAAGGAGTACCACCCGGTTACGCCTGATTATAAATGCCTTGACTAGTACATGACCACTTGA
694	5	21.8704	TACGCCGTAAAACGGGCAAGATCACAACCTTAGTCTCACT	TAGGGAAGAGAAGGACATATGATTACGCCGTAAAACGGGCAAGATCACAACCTTAGTCTCACTTTGACTAGTACATGACCACTTGA
695	5	21.8704	TACTTCCTTCATGCTACCTAAGTACAAAAGCTCCTGTAAC	TAGGGAAGAGAAGGACATATGATTACTTCCTTCATGCTACCTAAGTACAAAAGCTCCTGTAACTTGACTAGTACATGACCACTTGA
696	5	21.8704	CATTATTCATGACTGCGCTCCTATGAAGGAATGTGATGCG	TAGGGAAGAGAAGGACATATGATCATTATTCATGACTGCGCTCCTATGAAGGAATGTGATGCGTTGACTAGTACATGACCACTTGA
697	5	21.8704	CCTCCGTGATGCTTCTGCAAATTCCCTATCAAAGTCTGCGA	TAGGGAAGAGAAGGACATATGATCCTCCGTGATGCTTCTGCAAATTCCCTATCAAAGTCTGCGATTGACTAGTACATGACCACTTGA
698	5	21.8704	ATCATAAAGCAAGTCCAATATGCCATTTCAAGTGATCTCA	TAGGGAAGAGAAGGACATATGATATCATAAAGCAAGTCCAATATGCCATTTCAAGTGATCTCATTGACTAGTACATGACCACTTGA
699	5	21.8704	TTCCCCCTCCGCCATCCCGCACCATCGTTCACAAAGTGGT	TAGGGAAGAGAAGGACATATGATTTCCCCCTCCGCCATCCCGCACCATCGTTCACAAAGTGGTTTGACTAGTACATGACCACTTGA
700	5	21.8704	CAGCAGATTTGGTCCCTTGTCTATTCACTAGTGGTCAACG	TAGGGAAGAGAAGGACATATGATCAGCAGATTTGGTCCCTTGTCTATTCACTAGTGGTCAACGTTGACTAGTACATGACCACTTGA
701	5	21.8704	CCACATCATGCAACTTTCCGGCAAGTGAAGAGTATCGATA	TAGGGAAGAGAAGGACATATGATCCACATCATGCAACTTTCCGGCAAGTGAAGAGTATCGATATTGACTAGTACATGACCACTTGA
702	5	21.8704	CGATGCCGTCCCATCATAAATCGCCGTGGTACAGGTCTAT	TAGGGAAGAGAAGGACATATGATCGATGCCGTCCCATCATAAATCGCCGTGGTACAGGTCTATTTGACTAGTACATGACCACTTGA
703	5	21.8704	AATGTTTATCTCGTGGGGTGTGGTACACGCTTCTTGTCAC	TAGGGAAGAGAAGGACATATGATAATGTTTATCTCGTGGGGTGTGGTACACGCTTCTTGTCACTTGACTAGTACATGACCACTTGA
704	5	21.8704	TCGCCTCAAGCCCATAACTACTGGCTACAACTACTTCAAT	TAGGGAAGAGAAGGACATATGATTCGCCTCAAGCCCATAACTACTGGCTACAACTACTTCAATTTGACTAGTACATGACCACTTGA
705	5	21.8704	ACCCTTCTGTACCGACTCTTAGTGTCATTACTCTTCTTCT	TAGGGAAGAGAAGGACATATGATACCCTTCTGTACCGACTCTTAGTGTCATTACTCTTCTTCTTTGACTAGTACATGACCACTTGA
706	5	21.8704	CGCCCTTCCTTATGAGGTCTGTCCAGTCCGATACCATTTT	TAGGGAAGAGAAGGACATATGATCGCCCTTCCTTATGAGGTCTGTCCAGTCCGATACCATTTTTTGACTAGTACATGACCACTTGA
707	5	21.8704	AGCATCCTGACATCTCACTCGAGTCGACTATCATAGATGC	TAGGGAAGAGAAGGACATATGATAGCATCCTGACATCTCACTCGAGTCGACTATCATAGATGCTTGACTAGTACATGACCACTTGA
708	5	21.8704	TGCCACGCTTCAACAAAGCTTTGTCGGTTCCCCGCGTCCA	TAGGGAAGAGAAGGACATATGATTGCCACGCTTCAACAAAGCTTTGTCGGTTCCCCGCGTCCATTGACTAGTACATGACCACTTGA
709	5	21.8704	GATACATGCTTTGCCGGTTTCGACTCATTACTAGCCCGTA	TAGGGAAGAGAAGGACATATGATGATACATGCTTTGCCGGTTTCGACTCATTACTAGCCCGTATTGACTAGTACATGACCACTTGA
710	5	21.8704	CTTTGTTGGTGCCTCTGTTGCGAACATCTGGCTCATGTTA	TAGGGAAGAGAAGGACATATGATCTTTGTTGGTGCCTCTGTTGCGAACATCTGGCTCATGTTATTGACTAGTACATGACCACTTGA
711	5	21.8704	GATAAGGATTAGGAATGCATGGTCTAGCCATGAATAGTTC	TAGGGAAGAGAAGGACATATGATGATAAGGATTAGGAATGCATGGTCTAGCCATGAATAGTTCTTGACTAGTACATGACCACTTGA
712	5	21.8704	ATTTCACAAGGTCCATTACCAAGCGACAAGGAGTGAAGTT	TAGGGAAGAGAAGGACATATGATATTTCACAAGGTCCATTACCAAGCGACAAGGAGTGAAGTTTTGACTAGTACATGACCACTTGA
713	5	21.8704	ATGCACGATTTGTCTTGATGCACTTACTAGCCAGCCACAT	TAGGGAAGAGAAGGACATATGATATGCACGATTTGTCTTGATGCACTTACTAGCCAGCCACATTTGACTAGTACATGACCACTTGA
714	5	21.8704	GTGATGGGATTAAATTCATTCCCGGTTTCCCTGCAGCATC	TAGGGAAGAGAAGGACATATGATGTGATGGGATTAAATTCATTCCCGGTTTCCCTGCAGCATCTTGACTAGTACATGACCACTTGA
715	5	21.8704	CATCTATCAGCGCTTGTTTCATCAGGCCGACTTCTAGCCT	TAGGGAAGAGAAGGACATATGATCATCTATCAGCGCTTGTTTCATCAGGCCGACTTCTAGCCTTTGACTAGTACATGACCACTTGA
716	5	21.8704	ATACTGACTCTAGTGCCGCAACCTATTGTCGTAGTTTCAG	TAGGGAAGAGAAGGACATATGATATACTGACTCTAGTGCCGCAACCTATTGTCGTAGTTTCAGTTGACTAGTACATGACCACTTGA
717	5	21.8704	ACTCCATAGCAGCTCAGCCTTCCGTACCATCTTGCAACGT	TAGGGAAGAGAAGGACATATGATACTCCATAGCAGCTCAGCCTTCCGTACCATCTTGCAACGTTTGACTAGTACATGACCACTTGA
718	5	21.8704	CCTGGCCCAGACGCGTTTAATTTGCCATTTAACGAGAATT	TAGGGAAGAGAAGGACATATGATCCTGGCCCAGACGCGTTTAATTTGCCATTTAACGAGAATTTTGACTAGTACATGACCACTTGA
719	5	21.8704	GCGGGAGTTTTCCAGGCCAGGACAGGTGCCTAGAAACGCA	TAGGGAAGAGAAGGACATATGATGCGGGAGTTTTCCAGGCCAGGACAGGTGCCTAGAAACGCATTGACTAGTACATGACCACTTGA
720	5	21.8704	CAAGGGCCCTCCCCTCAGCTTCCTTTCTGTTATGTTAGAA	TAGGGAAGAGAAGGACATATGATCAAGGGCCCTCCCCTCAGCTTCCTTTCTGTTATGTTAGAATTGACTAGTACATGACCACTTGA
721	5	21.8704	CCCTTATCTTTCAGCCGCAGATATCGGATACTAGCTCATT	TAGGGAAGAGAAGGACATATGATCCCTTATCTTTCAGCCGCAGATATCGGATACTAGCTCATTTTGACTAGTACATGACCACTTGA
722	5	21.8704	AATTACGACAAACTCCCAGTCGGTGACAATGGACCTGAGT	TAGGGAAGAGAAGGACATATGATAATTACGACAAACTCCCAGTCGGTGACAATGGACCTGAGTTTGACTAGTACATGACCACTTGA
723	5	21.8704	TGTAACTCTTATGATAACTAACCCTCTCCGGTAAGGTACA	TAGGGAAGAGAAGGACATATGATTGTAACTCTTATGATAACTAACCCTCTCCGGTAAGGTACATTGACTAGTACATGACCACTTGA
724	5	21.8704	CCCAACCCATGACATTTTTTTCCCGTGGTGAGTTATGACC	TAGGGAAGAGAAGGACATATGATCCCAACCCATGACATTTTTTTCCCGTGGTGAGTTATGACCTTGACTAGTACATGACCACTTGA
725	5	21.8704	TTTTACCAAACCTTCTCTGGCTAACATGCGATCAACTAGG	TAGGGAAGAGAAGGACATATGATTTTTACCAAACCTTCTCTGGCTAACATGCGATCAACTAGGTTGACTAGTACATGACCACTTGA
726	5	21.8704	CTAGCAGAGGCAAGATGGGTCTCCCTGATCTTGGCACCAC	TAGGGAAGAGAAGGACATATGATCTAGCAGAGGCAAGATGGGTCTCCCTGATCTTGGCACCACTTGACTAGTACATGACCACTTGA
727	5	21.8704	GACGTTCACGGAACTACTATGAGAGCAAGGATCCCCACCG	TAGGGAAGAGAAGGACATATGATGACGTTCACGGAACTACTATGAGAGCAAGGATCCCCACCGTTGACTAGTACATGACCACTTGA
728	5	21.8704	TCCTATAAGAATAGGACATCATTTTTGTTTCAATTGCCGA	TAGGGAAGAGAAGGACATATGATTCCTATAAGAATAGGACATCATTTTTGTTTCAATTGCCGATTGACTAGTACATGACCACTTGA
729	5	21.8704	CTACACCCAGGAGTATCGTATTTGCCCCTATACACGCTAT	TAGGGAAGAGAAGGACATATGATCTACACCCAGGAGTATCGTATTTGCCCCTATACACGCTATTTGACTAGTACATGACCACTTGA
730	5	21.8704	CCTAGGTATACCTCCGGAGTTTTAGGCCTTCCGTAGAGGT	TAGGGAAGAGAAGGACATATGATCCTAGGTATACCTCCGGAGTTTTAGGCCTTCCGTAGAGGTTTGACTAGTACATGACCACTTGA
731	5	21.8704	GGCTTTATCATATCGCCATTTGCAGGTCGTGTTATATCGA	TAGGGAAGAGAAGGACATATGATGGCTTTATCATATCGCCATTTGCAGGTCGTGTTATATCGATTGACTAGTACATGACCACTTGA
732	5	21.8704	ATTCGCACATGGCCAGATAACCTCTAAAAAGTGTCTCCTC	TAGGGAAGAGAAGGACATATGATATTCGCACATGGCCAGATAACCTCTAAAAAGTGTCTCCTCTTGACTAGTACATGACCACTTGA
733	5	21.8704	TCGCAAAGTGCATGCCTCGACCACAAGCCGTATCTGGCTG	TAGGGAAGAGAAGGACATATGATTCGCAAAGTGCATGCCTCGACCACAAGCCGTATCTGGCTGTTGACTAGTACATGACCACTTGA
734	5	21.8704	GACTCCTAAAATCCACCCGTCAACGGAGTTGTCACTCGTT	TAGGGAAGAGAAGGACATATGATGACTCCTAAAATCCACCCGTCAACGGAGTTGTCACTCGTTTTGACTAGTACATGACCACTTGA
735	5	21.8704	TTGCAGGCTCACGTCCCCACATAATTGGCTCTGTCGTATC	TAGGGAAGAGAAGGACATATGATTTGCAGGCTCACGTCCCCACATAATTGGCTCTGTCGTATCTTGACTAGTACATGACCACTTGA
736	5	21.8704	CAGAACTCAGCGTCTGATGGTCACCTCGCGCTCGTCGTGAG	TAGGGAAGAGAAGGACATATGATCAGAACTCAGCGTCTGATGGTCACCTCGCGCTCGTCGTGAGTTGACTAGTACATGACCACTTGA
737	5	21.8704	AAGCCGTCACTCGCATATTCGGGTCTCCTAATGTTTCGTG	TAGGGAAGAGAAGGACATATGATAAGCCGTCACTCGCATATTCGGGTCTCCTAATGTTTCGTGTTGACTAGTACATGACCACTTGA
738	5	21.8704	CGTGGCTTTAATCGTTGCAAGCTTCGGTTGCCCCTCGCTA	TAGGGAAGAGAAGGACATATGATCGTGGCTTTAATCGTTGCAAGCTTCGGTTGCCCCTCGCTATTGACTAGTACATGACCACTTGA
739	5	21.8704	TAAAATGCCGTCCCATTTCACTATCTGTGCGGCACACGAG	TAGGGAAGAGAAGGACATATGATTAAAATGCCGTCCCATTTCACTATCTGTGCGGCACACGAGTTGACTAGTACATGACCACTTGA
740	5	21.8704	AACTGTTAATCCCTCTTGTGCACTGGTACTGTTGCACGCA	TAGGGAAGAGAAGGACATATGATAACTGTTAATCCCTCTTGTGCACTGGTACTGTTGCACGCATTGACTAGTACATGACCACTTGA
741	5	21.8704	CACGGCGGAGGCTATGTCATTCAGACTTTGTTCATCGTCT	TAGGGAAGAGAAGGACATATGATCACGGCGGAGGCTATGTCATTCAGACTTTGTTCATCGTCTTTGACTAGTACATGACCACTTGA
742	5	21.8704	ATATAGCCCTCGGCTGATAGCGACAGGATCCTAACGCCTT	TAGGGAAGAGAAGGACATATGATATATAGCCCTCGGCTGATAGCGACAGGATCCTAACGCCTTTTGACTAGTACATGACCACTTGA
743	5	21.8704	CTTCCGGCCGGAAGAAAGAGGGCTCTTTTGAGTCTATTCT	TAGGGAAGAGAAGGACATATGATCTTCCGGCCGGAAGAAAGAGGGCTCTTTTGAGTCTATTCTTTGACTAGTACATGACCACTTGA
744	5	21.8704	CCTACTGTCGTGAGATTTTTACCACATGGTCTTATACCAA	TAGGGAAGAGAAGGACATATGATCCTACTGTCGTGAGATTTTTACCACATGGTCTTATACCAATTGACTAGTACATGACCACTTGA
745	5	21.8704	TTTAACTTACTCCCTACAAGCAAGCACGCTTAGTCACCTC	TAGGGAAGAGAAGGACATATGATTTTAACTTACTCCCTACAAGCAAGCACGCTTAGTCACCTCTTGACTAGTACATGACCACTTGA
746	5	21.8704	ATTTACGCAAGGACTCGGAGCCGTTCGCCAACGGCGATAA	TAGGGAAGAGAAGGACATATGATATTTACGCAAGGACTCGGAGCCGTTCGCCAACGGCGATAATTGACTAGTACATGACCACTTGA
747	5	21.8704	CCCAGAGTCCTCTAGGTCCGCTCTCTCATTACAGTGCGTC	TAGGGAAGAGAAGGACATATGATCCCAGAGTCCTCTAGGTCCGCTCTCTCATTACAGTGCGTCTTGACTAGTACATGACCACTTGA
748	5	21.8704	TACGATGGTTGTGAAACTTGGCAAGTACGCTTATGTCGGG	TAGGGAAGAGAAGGACATATGATTACGATGGTTGTGAAACTTGGCAAGTACGCTTATGTCGGGTTGACTAGTACATGACCACTTGA
749	5	21.8704	GCATCTCCCGCATCCGATTCAGCCTTATGGATTCAACGTC	TAGGGAAGAGAAGGACATATGATGCATCTCCCGCATCCGATTCAGCCTTATGGATTCAACGTCTTGACTAGTACATGACCACTTGA
750	5	21.8704	GATCAAATAACTACCCTAGGTGGTAATGAGACACTTTTTC	TAGGGAAGAGAAGGACATATGATGATCAAATAACTACCCTAGGTGGTAATGAGACACTTTTTCTTGACTAGTACATGACCACTTGA
751	5	21.8704	TGACATCATTCACACTCACCCTGAAGACGCATGCTATCAT	TAGGGAAGAGAAGGACATATGATTGACATCATTCACACTCACCCTGAAGACGCATGCTATCATTTGACTAGTACATGACCACTTGA
752	5	21.8704	TCATGGCAGGTTCTCACACCCTCGGGCATTTTAACCAGAC	TAGGGAAGAGAAGGACATATGATTCATGGCAGGTTCTCACACCCTCGGGCATTTTAACCAGACTTGACTAGTACATGACCACTTGA
753	5	21.8704	CCATGACGGCCCAACTCCCGTAAAGTAAGGAAGGGCATTT	TAGGGAAGAGAAGGACATATGATCCATGACGGCCCAACTCCCGTAAAGTAAGGAAGGGCATTTTTGACTAGTACATGACCACTTGA
754	5	21.8704	TGGAATTTCCCTTCATGATGATCAGTTTATGTACTCTCGG	TAGGGAAGAGAAGGACATATGATTGGAATTTCCCTTCATGATGATCAGTTTATGTACTCTCGGTTGACTAGTACATGACCACTTGA
755	5	21.8704	GGTTGATCACTCGCAAACTCCATGACATCATACCTTTATT	TAGGGAAGAGAAGGACATATGATGGTTGATCACTCGCAAACTCCATGACATCATACCTTTATTTTGACTAGTACATGACCACTTGA
756	5	21.8704	TCTCTTGATCACAAGACCTGCTCCTCAAGTCGGGTATTCG	TAGGGAAGAGAAGGACATATGATTCTCTTGATCACAAGACCTGCTCCTCAAGTCGGGTATTCGTTGACTAGTACATGACCACTTGA
757	5	21.8704	AGCTGATCGCGTAATCCAACGGTCCACGATCCTCGTTAAC	TAGGGAAGAGAAGGACATATGATAGCTGATCGCGTAATCCAACGGTCCACGATCCTCGTTAACTTGACTAGTACATGACCACTTGA
758	5	21.8704	ACGGTTCCATCGACGATAACTGGGGCATGCTGTACATCCC	TAGGGAAGAGAAGGACATATGATACGGTTCCATCGACGATAACTGGGGCATGCTGTACATCCCTTGACTAGTACATGACCACTTGA
759	5	21.8704	CATACTTCTGTCGTCGTTTACTGCCTTGAGCTCCCGCCTT	TAGGGAAGAGAAGGACATATGATCATACTTCTGTCGTCGTTTACTGCCTTGAGCTCCCGCCTTTTGACTAGTACATGACCACTTGA
760	5	21.8704	TCCTATGGTTGGAAGATGATCTGCAGTCCTCAAACGGACC	TAGGGAAGAGAAGGACATATGATTCCTATGGTTGGAAGATGATCTGCAGTCCTCAAACGGACCTTGACTAGTACATGACCACTTGA
761	5	21.8704	ACTTCTCAAGGAAGGGTTTTTACCCTGTGGGACACTACGA	TAGGGAAGAGAAGGACATATGATACTTCTCAAGGAAGGGTTTTTACCCTGTGGGACACTACGATTGACTAGTACATGACCACTTGA
762	5	21.8704	CGGACCTGTGATTCTGGGCATTGTAGTAATACCTACACTT	TAGGGAAGAGAAGGACATATGATCGGACCTGTGATTCTGGGCATTGTAGTAATACCTACACTTTTGACTAGTACATGACCACTTGA
763	5	21.8704	ACGTTCTTAGCCGCTCGGGAGCATTGAAGTTGTCTCCCTA	TAGGGAAGAGAAGGACATATGATACGTTCTTAGCCGCTCGGGAGCATTGAAGTTGTCTCCCTATTGACTAGTACATGACCACTTGA
764	5	21.8704	TTTCGGTTTCCGCACCAGGTTGGTCATAGACATCATGCAA	TAGGGAAGAGAAGGACATATGATTTTCGGTTTCCGCACCAGGTTGGTCATAGACATCATGCAATTGACTAGTACATGACCACTTGA
765	5	21.8704	TAGTGCCTTAGTTCCCTTATAGTTTGACCAACCGAGGGTG	TAGGGAAGAGAAGGACATATGATTAGTGCCTTAGTTCCCTTATAGTTTGACCAACCGAGGGTGTTGACTAGTACATGACCACTTGA
766	5	21.8704	CAGGTATGGTTTTACCTCATTCTAGTGACACGGGACCTTT	TAGGGAAGAGAAGGACATATGATCAGGTATGGTTTTACCTCATTCTAGTGACACGGGACCTTTTTGACTAGTACATGACCACTTGA
767	5	21.8704	CTTCATACCCCCTGGTAGCTGGGTTCAGGTTATAATCCTT	TAGGGAAGAGAAGGACATATGATCTTCATACCCCCTGGTAGCTGGGTTCAGGTTATAATCCTTTTGACTAGTACATGACCACTTGA
768	5	21.8704	CGTGACCGGCCGCACCCTCGTGACCTTTGTACATGAAACTA	TAGGGAAGAGAAGGACATATGATCGTGACCGGCCGCACCCTCGTGACCTTTGTACATGAAACTATTGACTAGTACATGACCACTTGA
769	5	21.8704	GGGCCGTTCACCCATATACGACTCCACCATCCGAGCTCAT	TAGGGAAGAGAAGGACATATGATGGGCCGTTCACCCATATACGACTCCACCATCCGAGCTCATTTGACTAGTACATGACCACTTGA
770	5	21.8704	AACATTTCAGCACCACGGTTGCTTACCTTTTGCTGCTGGC	TAGGGAAGAGAAGGACATATGATAACATTTCAGCACCACGGTTGCTTACCTTTTGCTGCTGGCTTGACTAGTACATGACCACTTGA
771	5	21.8704	GTCTCTAGGGCCAACTTTATCAGAATTCTTACTGCGGGTA	TAGGGAAGAGAAGGACATATGATGTCTCTAGGGCCAACTTTATCAGAATTCTTACTGCGGGTATTGACTAGTACATGACCACTTGA
772	5	21.8704	AATTTGGGTTCCTATCTCTACCTACGGACAGTTTATGGAT	TAGGGAAGAGAAGGACATATGATAATTTGGGTTCCTATCTCTACCTACGGACAGTTTATGGATTTGACTAGTACATGACCACTTGA
773	5	21.8704	CTGCAATCTTATGGTAGCAGTGGTCTCTTCAAATAATTAG	TAGGGAAGAGAAGGACATATGATCTGCAATCTTATGGTAGCAGTGGTCTCTTCAAATAATTAGTTGACTAGTACATGACCACTTGA
774	5	21.8704	CGGCTATTGACGTTCACGCGTCAGTCTCTTGGTCACTGGA	TAGGGAAGAGAAGGACATATGATCGGCTATTGACGTTCACGCGTCAGTCTCTTGGTCACTGGATTGACTAGTACATGACCACTTGA
775	5	21.8704	ACAATCAACGTCGGGGCGTGATGAGAGAGCATAGGCCCAC	TAGGGAAGAGAAGGACATATGATACAATCAACGTCGGGGCGTGATGAGAGAGCATAGGCCCACTTGACTAGTACATGACCACTTGA
776	5	21.8704	GTAAATGTACCCTCTCTTTTCCCTTCCCTTTTGAGGTTAA	TAGGGAAGAGAAGGACATATGATGTAAATGTACCCTCTCTTTTCCCTTCCCTTTTGAGGTTAATTGACTAGTACATGACCACTTGA
777	5	21.8704	TGCCTGTACTCCCCTCATGTATTACCTGCAAGCTCAGGAT	TAGGGAAGAGAAGGACATATGATTGCCTGTACTCCCCTCATGTATTACCTGCAAGCTCAGGATTTGACTAGTACATGACCACTTGA
778	5	21.8704	AGATCATAGGCGCTTATCGATTTTTTCACCTGTTAAGTGG	TAGGGAAGAGAAGGACATATGATAGATCATAGGCGCTTATCGATTTTTTCACCTGTTAAGTGGTTGACTAGTACATGACCACTTGA
779	5	21.8704	GATTCCTTGCCCGGCATATTAGTGCCTTTCTAACAGGTGT	TAGGGAAGAGAAGGACATATGATGATTCCTTGCCCGGCATATTAGTGCCTTTCTAACAGGTGTTTGACTAGTACATGACCACTTGA
780	5	21.8704	CAGCTTACATCTGTTACTCGCATCCCCTAACGTTTGATAG	TAGGGAAGAGAAGGACATATGATCAGCTTACATCTGTTACTCGCATCCCCTAACGTTTGATAGTTGACTAGTACATGACCACTTGA
781	5	21.8704	GGATTACGCCATCAGAACCCCTACAATGTAAACCAGGTCA	TAGGGAAGAGAAGGACATATGATGGATTACGCCATCAGAACCCCTACAATGTAAACCAGGTCATTGACTAGTACATGACCACTTGA
782	5	21.8704	ATTCTTCTGACTCATGTCCGCTAAACCGGCCTTGTACTCA	TAGGGAAGAGAAGGACATATGATATTCTTCTGACTCATGTCCGCTAAACCGGCCTTGTACTCATTGACTAGTACATGACCACTTGA
783	5	21.8704	GACACTCCCTGAGCTATGTGTACGACCTCTTCGACTTACG	TAGGGAAGAGAAGGACATATGATGACACTCCCTGAGCTATGTGTACGACCTCTTCGACTTACGTTGACTAGTACATGACCACTTGA
784	5	21.8704	CTTCTACCGAGATTACTAAATGTTTCGCTAGAAGTGGCCA	TAGGGAAGAGAAGGACATATGATCTTCTACCGAGATTACTAAATGTTTCGCTAGAAGTGGCCATTGACTAGTACATGACCACTTGA
785	5	21.8704	TGGGCACGCGCCTTTTCATTCACACATTCGCACACCGATC	TAGGGAAGAGAAGGACATATGATTGGGCACGCGCCTTTTCATTCACACATTCGCACACCGATCTTGACTAGTACATGACCACTTGA
786	5	21.8704	CATTCAACTTAGGTCCCACGTAATCCCTATTCAGCCCCAC	TAGGGAAGAGAAGGACATATGATCATTCAACTTAGGTCCCACGTAATCCCTATTCAGCCCCACTTGACTAGTACATGACCACTTGA
787	5	21.8704	ATGTGCTATCGGTCATAGGAACAGACCACGTACGTCCTTA	TAGGGAAGAGAAGGACATATGATATGTGCTATCGGTCATAGGAACAGACCACGTACGTCCTTATTGACTAGTACATGACCACTTGA
[truncated: 213 more rows]

## Sheet: R04
Top 1000 reads, Illumina, Round R04
R04	181168 reads
[truncated: 1,001 more rows]

## Sheet: R05
Top 1000 reads, Illumina, Round R05
[truncated: 1,002 more rows]

[truncated: 6 more sheets: R06, R07, R08, R09, R10, R11]
